# Supplementary material for: Unveiling the Microeukaryotic Landscape of the Red Coral Corallium rubrum Across the Northwestern Mediterranean Sea
Source: Environ Microbiol Rep. 2025 Nov 25;17(6):e70227. doi: 10.1111/1758-2229.70227 (PMC12645308; doi:10.1111/1758-2229.70227)
Supplement: Supplementary file 2 — Data S1: Supporting Information 1. [file EMI4-17-e70227-s001.xlsx]

## Sheet: S1 - DADA2 pipeline
Table S1: Number of reads and sequences throughout the DADA2 pipeline for each sample.
Sample	input	filtered	denoisedF	denoisedR	merged	nonchim	After filtering
C1_Cap de Creus	94691	76098	75715	75806	75445	65140	11 samples
C2_Cap de Creus	90532	69079	68647	68753	68352	54673
C5_Cap de Creus	74280	60038	59683	59823	59492	48490
C6_Cap de Creus	77802	61903	61689	61753	61562	56409
C7_Cap de Creus	78142	61603	61199	61321	60939	49079
C9_Cap de Creus	56899	43628	43130	43267	42806	24532
C11_Cap de Creus	82007	64176	63846	63955	63649	47879
C12_Cap de Creus	67533	52443	51340	51868	50834	36968
C13_Cap de Creus	77655	62371	62139	62269	62055	46164
C14_Cap de Creus	99946	78702	78287	78596	78192	56115
C15_Cap de Creus	89359	71524	71022	71217	70737	50286
C1_Cassis	63947	49890	49650	49740	49514	35248	15 samples
C2_Cassis	60597	46259	45873	46091	45735	27998
C3_Cassis	66865	53152	52575	52894	52329	30200
C4_Cassis	64912	50391	50174	50273	50073	36112
C5_Cassis	69062	54340	53921	54088	53693	40361
C6_Cassis	81555	63678	63064	63241	62657	39739
C7_Cassis	78501	60695	60004	60284	59625	44420
C8_Cassis	183202	136548	135296	135782	134569	61224
C9_Cassis	56517	43422	43288	43341	43215	27632
C10_Cassis	77041	62241	62032	62141	61944	41865
C11_Cassis	80847	64827	64571	64605	64367	40512
C12_Cassis	69434	55708	55414	55519	55242	34979
C13_Cassis	72723	57721	57303	57565	57166	36899
C14_Cassis	111226	86475	85786	86125	85488	66494
C15_Cassis	93395	75343	75059	75219	74945	50584
C2_Porticcio	89925	71567	71307	71401	71162	49140	12 samples
C3_Porticcio	56149	45344	45147	45255	45075	31329
C4_Porticcio	53764	41798	41645	41727	41580	29420
C5_Porticcio	68483	54574	54336	54383	54159	36002
C6_Porticcio	73957	56349	56063	56202	55947	42719
C7_Porticcio	84755	67312	66819	67047	66567	48456
C8_Porticcio	73030	57797	57553	57585	57354	40927
C10_Porticcio	78609	63221	62900	63057	62761	41778
C11_Porticcio	65324	52427	52083	52234	51903	37988
C12_Porticcio	51196	37163	36847	37036	36737	24196
C13_Porticcio	56978	45758	45319	45609	45192	28107
C15_Porticcio	71596	56716	56402	56542	56251	42248
C1_Villefranche	62287	39283	39261	39240	39228	37506	4 samples
C2_Villefranche	59147	36691	36501	36533	36368	31018
C3_Villefranche	64206	42579	42437	42539	42415	35653
C4_Villefranche	62510	33330	33278	33283	33240	30015
C2_Portofino	57617	39188	39119	39136	39078	34607	4 samples
C3_Portofino	46868	31320	31214	31231	31143	26289
C5_Portofino	55398	35257	35157	35234	35146	29992
C6_Portofino	67288	44995	44899	44944	44864	40059
Sum	3417757
Maximum	183202
Minimum	46868

## Sheet: S2 - ASV table Microeukaryotes
Table S2: ASV table of the microeukaryotic communities (without ASVs annotated as Metazoan)
Sample	ASV1	ASV2	ASV3	ASV4	ASV5	ASV6	ASV7	ASV8	ASV9	ASV10	ASV11	ASV12	ASV13	ASV14	ASV15	ASV16	ASV17	ASV18	ASV19	ASV20	ASV21	ASV22	ASV23	ASV24	ASV25	ASV26	ASV27	ASV28	ASV29	ASV30	ASV31	ASV32	ASV33	ASV34	ASV35	ASV36	ASV37	ASV38	ASV39	ASV40	ASV41	ASV42	ASV43	ASV44	ASV45	ASV46	ASV47	ASV48	ASV49
C1_Cap de Creus	266	306	521	1	0	3700	2	0	0	0	355	0	0	0	0	0	3	0	1	8	0	1	0	2	0	387	81	0	0	0	0	0	0	0	99	0	0	253	308	0	0	0	0	0	277	0	0	0	0
C1_Cassis	6226	570	124	0	0	0	0	0	0	0	54	0	0	0	0	0	150	0	58	98	0	40	0	89	0	0	13	4	0	0	0	0	56	0	3	0	0	16	0	40	0	24	0	0	0	0	0	0	0
C1_Villefranche	931	32	4000	0	0	8	0	0	0	0	629	0	0	0	0	0	0	0	0	0	0	0	0	0	4	0	8	0	0	156	0	0	0	0	38	0	0	0	0	0	0	0	70	0	114	0	0	0	0
C10_Cassis	154	12874	2	0	0	0	1418	1	0	0	55	0	0	0	0	0	6	0	14	1	0	0	0	5	0	0	86	0	0	0	0	108	16	9	0	0	0	12	0	0	0	7	0	0	7	0	0	0	532
C10_Porticcio	6309	476	46	0	0	0	0	0	0	0	18	0	0	0	0	0	149	0	43	129	0	65	0	106	0	99	13	10	0	1	0	0	28	7	3	0	0	44	0	59	0	17	1	0	0	0	0	0	2
C11_Cap de Creus	744	10	305	0	6028	5	0	0	0	0	199	0	0	0	0	0	23	0	0	30	0	14	0	16	0	6	0	122	0	0	0	0	0	16	47	0	0	94	0	13	1	0	46	0	16	0	311	0	0
C11_Cassis	157	6803	0	0	0	0	900	0	0	0	65	0	0	0	0	0	2	688	14	6	0	2	0	3	0	0	64	0	0	0	0	151	16	0	21	269	0	0	0	5	0	4	0	0	0	0	0	0	14
C11_Porticcio	6161	629	308	0	0	0	0	0	0	0	261	0	0	327	0	0	101	0	57	90	0	39	0	70	0	0	58	38	0	0	0	0	34	7	14	0	0	49	23	38	0	19	0	0	11	0	0	0	0
C12_Cap de Creus	19	1	135	0	4971	0	54	0	0	0	230	0	0	0	0	0	2	0	0	0	0	0	0	0	0	0	0	0	0	0	0	0	0	0	0	0	0	0	0	0	0	0	0	0	6	0	253	0	0
C12_Cassis	1045	5668	14	0	0	0	1829	0	0	0	68	0	0	0	0	0	35	729	98	18	0	10	0	26	0	0	72	4	0	0	46	127	43	0	12	291	0	9	0	12	0	23	0	0	0	0	0	0	0
C12_Porticcio	670	3195	2	1	0	0	1481	0	0	0	67	0	0	0	0	0	21	616	70	16	0	5	0	17	0	0	71	3	0	0	31	121	20	0	4	232	0	3	0	10	0	26	7	0	0	0	0	0	0
C13_Cap de Creus	20606	2	140	0	0	0	0	0	0	0	63	0	0	0	0	0	120	0	22	106	0	154	0	70	0	0	0	85	0	0	0	0	0	3	20	0	0	12	0	44	0	7	15	0	0	0	0	0	0
C13_Cassis	352	6581	0	2724	0	0	0	0	0	0	20	0	0	0	0	1538	12	0	32	14	0	6	0	12	0	0	65	0	29	0	2	0	19	0	9	0	0	9	0	0	566	6	1	160	0	26	0	0	0
C13_Porticcio	300	5094	0	2376	0	0	1	0	0	0	24	0	0	0	0	1232	9	0	31	10	0	2	0	11	0	0	29	1	20	0	0	0	22	0	1	0	0	6	0	2	384	15	0	196	9	33	0	0	0
C14_Cap de Creus	23835	0	208	0	0	0	0	0	0	0	143	0	159	10	0	0	148	0	41	136	0	156	0	71	0	0	0	31	0	0	0	0	0	0	64	0	0	44	0	41	0	20	37	0	0	0	1	0	0
C14_Cassis	1021	5063	137	705	0	0	194	0	0	0	0	0	1	0	0	0	14	105	19	18	0	8	0	14	0	0	0	0	6	0	0	13	13	356	0	78	0	0	76	10	0	43	0	20	43	10	0	0	194
C15_Cap de Creus	10699	0	339	0	0	0	0	0	0	0	346	0	0	3101	0	0	112	0	5	107	0	109	0	56	0	30	35	117	0	0	0	0	0	12	153	0	0	31	533	35	0	3	6	0	0	0	0	0	0
C15_Cassis	1564	9807	0	5771	0	0	0	0	0	0	31	0	0	0	0	1	52	278	141	25	0	16	0	46	0	0	87	0	110	0	0	72	96	0	0	145	0	3	0	20	1	37	0	302	4	115	0	0	0
C15_Porticcio	5181	62	61	0	0	0	0	0	0	0	37	0	0	0	0	0	139	0	16	136	0	48	0	115	0	0	40	4	0	0	0	0	14	11	5	0	0	9	0	50	0	8	0	0	4	0	0	0	0
C2_Cap de Creus	1813	86	327	143	0	3433	0	0	0	0	129	0	0	0	0	0	36	0	6	25	2012	7	0	27	0	264	0	135	0	0	0	0	2	0	188	0	0	48	0	13	0	1	74	0	114	0	0	0	0
C2_Cassis	24	6083	0	0	0	0	0	0	0	0	9	0	0	0	0	0	0	2	11	0	0	3	0	1	0	0	13	1	0	0	0	193	12	0	0	5	0	0	0	0	0	3	0	0	0	0	0	71	35
C2_Porticcio	14356	327	167	0	0	0	0	0	0	0	44	0	0	0	0	0	257	0	86	223	0	96	0	164	0	0	3	0	0	0	0	0	34	0	20	0	0	8	0	83	0	16	0	0	0	0	0	1	2
C2_Portofino	1635	0	4181	0	0	0	0	0	0	0	0	0	0	0	2376	0	6	0	0	8	0	0	0	0	0	0	81	0	0	0	0	0	0	65	0	0	0	46	0	0	0	0	45	0	15	0	0	4	0
C2_Villefranche	2892	6	5154	0	0	49	0	0	0	0	403	0	0	0	0	0	17	10	0	18	0	14	0	0	1367	0	95	0	0	0	0	0	0	0	28	0	0	38	0	7	0	0	185	0	0	0	0	0	0
C3_Cassis	3	14767	0	0	0	0	0	0	0	0	0	0	0	0	0	0	0	0	1	0	0	0	0	0	0	0	4	0	0	0	0	182	0	0	0	0	0	0	0	0	0	0	0	0	0	0	0	1	18
C3_Porticcio	4535	748	95	0	0	4	0	0	0	0	37	0	0	0	0	0	87	0	65	92	0	40	0	55	0	0	7	19	0	0	0	0	20	18	0	0	0	0	0	35	0	13	0	0	0	0	0	0	0
C3_Portofino	6988	0	3148	0	0	0	0	0	0	0	14	0	0	0	450	0	51	0	0	44	0	26	0	32	0	0	2	0	0	0	0	0	0	0	4	0	0	15	0	16	0	0	125	0	0	0	0	0	0
C3_Villefranche	836	0	3155	0	0	819	0	0	8035	0	277	0	0	0	0	0	18	0	0	12	0	0	0	3	5	0	29	4	0	0	0	0	0	0	43	0	0	0	0	2	0	0	163	0	37	0	0	0	0
C4_Cassis	832	13802	8	0	0	0	0	0	0	784	17	0	155	0	0	0	30	0	291	19	0	0	89	23	0	0	49	0	0	0	102	0	127	0	4	0	593	0	0	16	0	130	0	0	0	0	0	0	0
C4_Porticcio	5808	2700	42	1	0	0	0	0	0	0	4	0	0	0	0	0	95	0	171	67	0	40	0	58	0	0	0	5	0	0	0	0	120	0	0	0	0	11	0	37	0	64	0	0	0	0	0	0	2
C4_Villefranche	7023	0	3335	0	0	3	0	1581	44	0	330	0	0	0	0	0	20	0	0	12	0	20	0	0	360	0	46	0	0	15	0	0	0	11	14	0	12	0	0	13	0	0	132	0	0	0	0	0	0
C5_Cap de Creus	2389	152	509	0	0	0	0	0	0	0	367	0	0	0	0	0	21	0	4	16	0	54	0	6	0	506	0	657	0	0	0	0	0	229	179	0	0	178	0	11	0	3	0	0	154	0	0	0	0
C5_Cassis	2179	1267	0	0	0	0	0	0	0	2325	0	0	108	0	0	0	169	0	200	101	0	31	62	108	0	0	4	0	38	0	0	10	46	0	0	0	7	0	0	50	0	85	0	0	1	0	0	0	10
C5_Porticcio	4844	1805	83	0	0	0	0	0	0	2	167	0	0	0	0	0	104	1	116	98	0	60	0	78	0	0	95	0	0	0	0	0	84	9	24	0	0	0	0	41	0	41	0	0	2	0	0	1	4
C5_Portofino	4972	1	4520	0	0	0	0	0	0	0	30	1015	825	0	0	0	49	0	0	41	0	31	388	38	0	0	11	0	0	0	0	0	0	0	8	0	0	25	0	18	0	0	0	0	0	0	88	0	0
C6_Cap de Creus	3024	5	0	1	0	0	0	0	0	0	0	0	0	0	0	0	7	0	0	7	0	4	0	6	0	0	7	0	0	0	0	0	0	413	0	0	0	0	0	0	0	1	0	0	0	8	0	0	0
C6_Cassis	380	5263	11	4	0	0	0	0	0	493	31	0	47	0	0	0	11	109	62	8	0	6	39	15	0	0	31	2	0	3	1048	229	34	0	5	40	307	10	0	5	0	17	0	0	0	0	0	748	0
C6_Porticcio	17376	45	48	0	0	0	0	0	0	0	38	0	0	0	0	0	262	0	60	278	0	94	0	178	0	0	13	16	0	0	0	0	41	1	6	0	0	3	0	134	0	36	0	0	1	0	0	0	0
C6_Portofino	838	3	1228	0	0	0	0	0	0	0	11	2392	528	0	0	0	4	0	0	5	0	6	136	5	0	0	0	0	0	0	0	0	0	4	0	0	0	0	0	5	0	0	20	0	4	0	114	4	0
C7_Cap de Creus	905	123	836	0	0	2348	588	0	0	0	179	336	1702	0	0	0	18	0	1	28	0	17	780	6	0	366	0	0	0	0	0	0	2	0	43	0	0	0	0	9	0	1	0	0	28	0	34	0	0
C7_Cassis	684	1332	295	0	0	12	0	3740	0	350	217	0	46	0	0	0	12	0	27	18	0	8	33	18	0	0	79	31	0	602	0	0	10	0	33	0	68	17	0	13	0	17	1	0	0	0	12	0	0
C7_Porticcio	1075	2631	330	0	0	11	0	3448	0	2024	179	0	46	0	0	0	40	0	50	23	0	6	42	35	0	0	23	81	0	474	0	0	17	0	9	0	54	13	0	18	0	12	0	0	2	0	19	0	1
C8_Cassis	5449	384	0	2380	0	0	0	0	0	0	1	0	0	0	0	0	180	0	252	108	0	480	0	103	0	0	4	0	841	0	0	0	49	0	0	0	0	0	0	41	0	103	0	104	1	414	0	0	0
C8_Porticcio	3987	2155	2	5932	0	0	0	0	0	0	0	0	0	0	0	0	34	0	102	16	0	84	0	18	0	0	72	0	278	0	0	0	87	4	3	0	0	0	0	14	0	26	0	145	58	278	0	0	0
C9_Cap de Creus	1021	0	64	0	0	0	3048	0	0	28	46	910	563	313	0	0	39	0	0	29	0	17	182	20	0	0	0	5	0	0	0	0	0	2	7	0	0	17	51	13	0	0	0	0	0	0	48	0	0
C9_Cassis	3545	3076	5	0	0	0	2	0	0	0	13	0	0	0	0	0	29	0	234	30	0	106	0	14	0	0	60	5	0	0	3	1	123	2	0	0	0	1	0	17	0	105	0	0	0	0	0	0	1
[truncated: 2,356 more columns]

## Sheet: S3 - Taxonomy microeukaryotes
Table S3: Taxonomic annotation of microeukaryotic ASVs
ASV	Domain	Supergroup	Division	Subdivision	Class	Order	Family	Genus	Species
ASV1	Eukaryota	TSAR	Alveolata	Ciliophora	Spirotrichea	Licnophoria	Licnophoridae	Licnophora	Licnophora_macfarlandi
ASV2	Eukaryota	TSAR	Alveolata	Apicomplexa	Coccidiomorphea	Eimeriida	Corallicolidae
ASV3	Eukaryota	TSAR	Alveolata	Dinoflagellata	Syndiniales	Dino-Group-I	Dino-Group-I-Clade-1	Dino-Group-I-Clade-1_X	Dino-Group-I-Clade-1_X_sp.
ASV4	Eukaryota	TSAR	Alveolata	Ciliophora	Phyllopharyngea	Suctoria	Ephelotidae	Ephelota	Ephelota_mammillata
ASV5	Eukaryota	Archaeplastida	Chlorophyta	Chlorophyta_X	Ulvophyceae	Bryopsidales	Ostreobiaceae	Ostreobium	Ostreobium_sp.
ASV6	Eukaryota	TSAR	Alveolata	Ciliophora	Spirotrichea	Hypotrichia	Holostichidae	Holosticha	Holosticha_sp.
ASV7	Eukaryota	Archaeplastida	Chlorophyta	Chlorophyta_X	Ulvophyceae	Bryopsidales	Ostreobiaceae	Ostreobium	Ostreobium_sp.
ASV8	Eukaryota	Archaeplastida	Chlorophyta	Chlorophyta_X	Ulvophyceae	Bryopsidales	Ostreobiaceae	Ostreobium	Ostreobium_sp.
ASV9	Eukaryota	TSAR	Alveolata	Dinoflagellata	Dinophyceae	Gymnodiniales	Warnowiaceae	Warnowia	Warnowia_sp.
ASV10	Eukaryota	Archaeplastida	Chlorophyta	Chlorophyta_X	Ulvophyceae	Bryopsidales	Ostreobiaceae	Ostreobium	Ostreobium_sp.
ASV11	Eukaryota	TSAR	Alveolata	Dinoflagellata	Syndiniales	Dino-Group-I	Dino-Group-I-Clade-1	Dino-Group-I-Clade-1_X	Dino-Group-I-Clade-1_X_sp.
ASV12	Eukaryota	TSAR	Stramenopiles	Bigyra	Sagenista	Labyrinthulomycetes	Labyrinthulaceae	Labyrinthula	Labyrinthula_sp.
ASV13	Eukaryota	Archaeplastida	Chlorophyta	Chlorophyta_X	Ulvophyceae	Bryopsidales	Ostreobiaceae	Ostreobium	Ostreobium_sp.
ASV14	Eukaryota	TSAR	Alveolata	Apicomplexa	Gregarinomorphea	Eugregarinorida	Cephaloidophoridae	Cephaloidophoridae_X	Cephaloidophoridae_X_sp.
ASV15	Eukaryota	TSAR	Alveolata	Dinoflagellata	Syndiniales	Dino-Group-I	Dino-Group-I-Clade-7	Dino-Group-I-Clade-7_X	Dino-Group-I-Clade-7_X_sp.
ASV16	Eukaryota	TSAR	Alveolata	Dinoflagellata	Dinophyceae	Gymnodiniales	Chytriodiniaceae	Chytriodinium	Chytriodinium_affine
ASV17	Eukaryota	TSAR	Alveolata	Ciliophora	Spirotrichea	Licnophoria	Licnophoridae	Licnophora	Licnophora_macfarlandi
ASV18	Eukaryota	TSAR	Alveolata	Dinoflagellata	Dinophyceae	Gymnodiniales	Warnowiaceae	Warnowia	Warnowia_sp.
ASV19	Eukaryota	TSAR	Alveolata	Ciliophora	Spirotrichea	Licnophoria	Licnophoridae	Licnophora	Licnophora_macfarlandi
ASV20	Eukaryota	TSAR	Alveolata	Ciliophora	Spirotrichea	Licnophoria	Licnophoridae	Licnophora	Licnophora_macfarlandi
ASV21	Eukaryota	TSAR	Alveolata	Dinoflagellata	Dinophyceae	Peridiniales	Blastodiniaceae	Blastodinium
ASV22	Eukaryota	TSAR	Alveolata	Ciliophora	Spirotrichea	Licnophoria	Licnophoridae	Licnophora	Licnophora_macfarlandi
ASV23	Eukaryota	Archaeplastida	Chlorophyta	Chlorophyta_X	Ulvophyceae	Bryopsidales	Ostreobiaceae	Ostreobium	Ostreobium_sp.
ASV24	Eukaryota	TSAR	Alveolata	Ciliophora	Spirotrichea	Licnophoria	Licnophoridae	Licnophora	Licnophora_macfarlandi
ASV25	Eukaryota	TSAR	Stramenopiles	Gyrista	Bacillariophyceae	Rhaphoneidales	Asterionellopsidaceae	Asterionellopsis	Asterionellopsis_glacialis
ASV26	Eukaryota	TSAR	Alveolata	Ciliophora	Spirotrichea	Choreotrichida-Tintinnina	Stenosemellidae	Stenosemella	Stenosemella_pacifica
ASV27	Eukaryota	TSAR	Alveolata	Dinoflagellata	Syndiniales	Dino-Group-I	Dino-Group-I-Clade-1	Dino-Group-I-Clade-1_X	Dino-Group-I-Clade-1_X_sp.
ASV28	Eukaryota	TSAR	Alveolata	Dinoflagellata	Syndiniales	Dino-Group-I	Dino-Group-I-Clade-1	Dino-Group-I-Clade-1_X	Dino-Group-I-Clade-1_X_sp.
ASV29	Eukaryota	TSAR	Alveolata	Ciliophora	Spirotrichea	Licnophoria	Licnophoridae	Licnophora	Licnophora_macfarlandi
ASV30	Eukaryota	Archaeplastida	Chlorophyta	Chlorophyta_X	Ulvophyceae	Bryopsidales	Ostreobiaceae	Ostreobium	Ostreobium_sp.
ASV31	Eukaryota	TSAR	Alveolata	Dinoflagellata	Dinophyceae	Gymnodiniales	Warnowiaceae	Warnowia	Warnowia_sp.
ASV32	Eukaryota	TSAR	Alveolata	Apicomplexa	Coccidiomorphea	Eimeriida	Corallicolidae
ASV33	Eukaryota	TSAR	Alveolata	Apicomplexa	Coccidiomorphea	Eimeriida	Corallicolidae
ASV34	Eukaryota	Obazoa	Opisthokonta	Fungi	Basidiomycota	Ustilaginomycotina	Exobasidiomycetes	Malassezia	Malassezia_restricta
ASV35	Eukaryota	TSAR	Alveolata	Dinoflagellata	Syndiniales	Dino-Group-I	Dino-Group-I-Clade-1	Dino-Group-I-Clade-1_X	Dino-Group-I-Clade-1_X_sp.
ASV36	Eukaryota	TSAR	Alveolata	Dinoflagellata	Dinophyceae	Gymnodiniales	Warnowiaceae	Warnowia	Warnowia_sp.
ASV37	Eukaryota	Archaeplastida	Chlorophyta	Chlorophyta_X	Ulvophyceae	Bryopsidales	Ostreobiaceae	Ostreobium	Ostreobium_sp.
ASV38	Eukaryota	TSAR	Alveolata	Dinoflagellata	Syndiniales	Dino-Group-I	Dino-Group-I-Clade-1	Dino-Group-I-Clade-1_X	Dino-Group-I-Clade-1_X_sp.
ASV39	Eukaryota	TSAR	Alveolata	Apicomplexa	Gregarinomorphea	Eugregarinorida	Cephaloidophoridae	Cephaloidophoridae_X	Cephaloidophoridae_X_sp.
ASV40	Eukaryota	TSAR	Alveolata	Ciliophora	Spirotrichea	Licnophoria	Licnophoridae	Licnophora	Licnophora_macfarlandi
ASV41	Eukaryota	TSAR	Alveolata	Dinoflagellata	Dinophyceae	Gymnodiniales	Chytriodiniaceae	Chytriodinium	Chytriodinium_affine
ASV42	Eukaryota	TSAR	Alveolata	Ciliophora	Spirotrichea	Licnophoria	Licnophoridae	Licnophora	Licnophora_macfarlandi
ASV43	Eukaryota	TSAR	Alveolata	Dinoflagellata	Dinophyceae	Suessiales	Symbiodiniaceae	Symbiodinium	Symbiodinium_sp.
ASV44	Eukaryota	TSAR	Alveolata	Ciliophora	Phyllopharyngea	Suctoria	Ephelotidae	Ephelota	Ephelota_mammillata
ASV45	Eukaryota	TSAR	Rhizaria	Cercozoa	Endomyxa	Endomyxa_X	Endomyxa_XX	Endo5-lineage_XXX	Endo5-lineage_XXX_sp.
ASV46	Eukaryota	TSAR	Alveolata	Ciliophora	Phyllopharyngea	Suctoria	Ephelotidae	Ephelota	Ephelota_mammillata
ASV47	Eukaryota	Archaeplastida	Chlorophyta	Chlorophyta_X	Ulvophyceae	Bryopsidales	Ostreobiaceae	Ostreobium	Ostreobium_sp.
ASV48	Eukaryota	TSAR	Alveolata	Dinoflagellata	Dinophyceae	Gymnodiniales	Warnowiaceae	Warnowia	Warnowia_sp.
ASV49	Eukaryota	TSAR	Alveolata	Dinoflagellata	Dinophyceae	Gymnodiniales	Warnowiaceae	Warnowia	Warnowia_sp.
ASV50	Eukaryota	TSAR	Stramenopiles	Gyrista	Mediophyceae	Thalassiosirales	Thalassiosiraceae	Minidiscus	Minidiscus_comicus
ASV51	Eukaryota	TSAR	Alveolata	Dinoflagellata	Dinophyceae	Gymnodiniales	Chytriodiniaceae	Chytriodinium	Chytriodinium_affine
ASV52	Eukaryota	TSAR	Alveolata	Apicomplexa	Coccidiomorphea	Eimeriida	Corallicolidae
ASV53	Eukaryota	Archaeplastida	Chlorophyta	Chlorophyta_X	Ulvophyceae	Bryopsidales	Ostreobiaceae	Ostreobium	Ostreobium_sp.
ASV54	Eukaryota	TSAR	Alveolata	Apicomplexa	Coccidiomorphea	Eimeriida	Corallicolidae
ASV55	Eukaryota	TSAR	Alveolata	Dinoflagellata	Dinophyceae	Gymnodiniales	Warnowiaceae	Warnowia	Warnowia_sp.
ASV56	Eukaryota	TSAR	Alveolata	Dinoflagellata	Dinophyceae	Gymnodiniales	Warnowiaceae	Warnowia	Warnowia_sp.
ASV57	Eukaryota	TSAR	Alveolata	Ciliophora	Oligohymenophorea	Scuticociliatia_1	Philasterida	Glauconema	Glauconema_trihymene
ASV58	Eukaryota	TSAR	Alveolata	Apicomplexa	Coccidiomorphea	Eimeriida	Corallicolidae
ASV59	Eukaryota	TSAR	Alveolata	Dinoflagellata	Dinophyceae	Gymnodiniales	Warnowiaceae	Warnowia	Warnowia_sp.
ASV60	Eukaryota	TSAR	Alveolata	Apicomplexa	Coccidiomorphea	Eimeriida	Corallicolidae
ASV61	Eukaryota	TSAR	Alveolata	Dinoflagellata	Dinophyceae	Gymnodiniales	Warnowiaceae	Warnowia	Warnowia_sp.
ASV62	Eukaryota	TSAR	Stramenopiles	Gyrista	Mediophyceae	Chaetocerotales	Chaetocerotaceae	Chaetoceros	Chaetoceros_curvisetus_1
ASV63	Eukaryota	TSAR	Alveolata	Ciliophora	Spirotrichea	Licnophoria	Licnophoridae	Licnophora	Licnophora_macfarlandi
ASV64	Eukaryota	TSAR	Alveolata	Ciliophora	Phyllopharyngea	Suctoria	Ephelotidae	Ephelota	Ephelota_mammillata
ASV65	Eukaryota	TSAR	Stramenopiles	Bigyra	Sagenista	Labyrinthulomycetes	Labyrinthulaceae	Labyrinthulaceae_ANT10_3	Labyrinthulaceae_ANT10_3_sp.
ASV66	Eukaryota	TSAR	Alveolata	Ciliophora	Phyllopharyngea	Suctoria	Ephelotidae	Ephelota	Ephelota_mammillata
ASV67	Eukaryota	Archaeplastida	Chlorophyta	Chlorophyta_X	Ulvophyceae	Bryopsidales	Ostreobiaceae	Ostreobium	Ostreobium_sp.
ASV68	Eukaryota	Haptista	Haptophyta	Haptophyta_X	Prymnesiophyceae	Isochrysidales	Noelaerhabdaceae	Gephyrocapsa	Gephyrocapsa_oceanica
ASV69	Eukaryota	TSAR	Stramenopiles	Bigyra	Sagenista	Labyrinthulomycetes	Labyrinthulaceae	Aplanochytrium	Aplanochytrium_sp.
ASV70	Eukaryota	TSAR	Alveolata	Ciliophora	Phyllopharyngea	Suctoria	Ephelotidae	Ephelota	Ephelota_mammillata
ASV71	Eukaryota	TSAR	Alveolata	Apicomplexa	Gregarinomorphea	Eugregarinorida	Cephaloidophoridae	Cephaloidophoridae_X	Cephaloidophoridae_X_sp.
ASV72	Eukaryota	TSAR	Alveolata	Dinoflagellata	Syndiniales	Dino-Group-II	Dino-Group-II-Clade-4	Dino-Group-II-Clade-4_X	Dino-Group-II-Clade-4_X_sp.
ASV73	Eukaryota	TSAR	Alveolata	Apicomplexa	Coccidiomorphea	Eimeriida	Corallicolidae
ASV74	Eukaryota	TSAR	Alveolata	Ciliophora	Spirotrichea	Licnophoria	Licnophoridae	Licnophora	Licnophora_macfarlandi
ASV75	Eukaryota	Archaeplastida	Chlorophyta	Chlorophyta_X	Ulvophyceae	Bryopsidales	Ostreobiaceae	Ostreobium	Ostreobium_sp.
ASV76	Eukaryota:plas	Archaeplastida:plas	Chlorophyta:plas	Chlorophyta_X:plas	Chloropicophyceae:plas	Chloropicales:plas	Chloropicaceae:plas	Chloropicon:plas	Chloropicon_sp.:plas
ASV77	Eukaryota	TSAR	Alveolata	Dinoflagellata	Dinophyceae	Gymnodiniales	Gymnodiniaceae	Gyrodinium
ASV78	Eukaryota	TSAR	Alveolata	Apicomplexa	Coccidiomorphea	Eimeriida	Corallicolidae
ASV79	Eukaryota	TSAR	Alveolata	Apicomplexa	Coccidiomorphea	Eimeriida	Corallicolidae
ASV80	Eukaryota	TSAR	Alveolata	Ciliophora	Phyllopharyngea	Suctoria	Ephelotidae	Ephelota	Ephelota_mammillata
ASV81	Eukaryota	TSAR	Alveolata	Ciliophora	Spirotrichea	Licnophoria	Licnophoridae	Licnophora	Licnophora_macfarlandi
ASV82	Eukaryota	TSAR	Stramenopiles	Gyrista	Mediophyceae	Thalassiosirales	Thalassiosiraceae	Thalassiosira	Thalassiosira_profunda
ASV83	Eukaryota	TSAR	Alveolata	Apicomplexa	Coccidiomorphea	Eimeriida	Corallicolidae	Corallicolidae_COR6	Corallicolidae_COR6_sp.
ASV84	Eukaryota	TSAR	Alveolata	Apicomplexa	Coccidiomorphea	Eimeriida	Corallicolidae	Corallicolidae_COR6	Corallicolidae_COR6_sp.
ASV85	Eukaryota	TSAR	Alveolata	Apicomplexa	Coccidiomorphea	Eimeriida	Corallicolidae
ASV86	Eukaryota	TSAR	Alveolata	Dinoflagellata	Syndiniales	Dino-Group-I	Dino-Group-I-Clade-1	Dino-Group-I-Clade-1_X	Dino-Group-I-Clade-1_X_sp.
ASV87	Eukaryota	TSAR	Alveolata	Ciliophora	Spirotrichea	Licnophoria	Licnophoridae	Licnophora	Licnophora_macfarlandi
ASV88	Eukaryota	TSAR	Alveolata	Dinoflagellata	Syndiniales	Dino-Group-I	Dino-Group-I-Clade-1	Dino-Group-I-Clade-1_X	Dino-Group-I-Clade-1_X_sp.
ASV89	Eukaryota	Obazoa	Opisthokonta	Fungi	Basidiomycota	Agaricomycotina	Agaricomycetes
ASV90	Eukaryota	TSAR	Alveolata	Dinoflagellata	Syndiniales	Dino-Group-I	Dino-Group-I-Clade-1	Dino-Group-I-Clade-1_X	Dino-Group-I-Clade-1_X_sp.
ASV91	Eukaryota	TSAR	Alveolata	Apicomplexa	Coccidiomorphea	Eimeriida	Corallicolidae
ASV92	Eukaryota	TSAR	Alveolata	Apicomplexa	Coccidiomorphea	Eimeriida	Corallicolidae	Corallicolidae_COR6	Corallicolidae_COR6_sp.
ASV93	Eukaryota	TSAR	Alveolata	Dinoflagellata	Syndiniales	Dino-Group-I	Dino-Group-I-Clade-1	Dino-Group-I-Clade-1_X	Dino-Group-I-Clade-1_X_sp.
ASV94	Eukaryota	TSAR	Alveolata	Ciliophora	Spirotrichea	Licnophoria	Licnophoridae	Licnophora	Licnophora_macfarlandi
ASV95	Eukaryota	TSAR	Alveolata	Ciliophora	Spirotrichea	Licnophoria	Licnophoridae	Licnophora	Licnophora_macfarlandi
ASV96	Eukaryota	TSAR	Alveolata	Apicomplexa	Coccidiomorphea	Eimeriida	Corallicolidae
ASV97	Eukaryota	TSAR	Alveolata	Ciliophora	Spirotrichea	Licnophoria	Licnophoridae	Licnophora	Licnophora_macfarlandi
ASV98	Eukaryota	TSAR	Alveolata	Ciliophora	Phyllopharyngea	Suctoria	Ephelotidae	Ephelota	Ephelota_mammillata
ASV99	Eukaryota	TSAR	Alveolata	Ciliophora	Spirotrichea	Licnophoria	Licnophoridae	Licnophora	Licnophora_macfarlandi
ASV100	Eukaryota	TSAR	Alveolata	Apicomplexa	Coccidiomorphea	Eimeriida	Corallicolidae
ASV101	Eukaryota	TSAR	Alveolata	Ciliophora	Phyllopharyngea	Suctoria	Ephelotidae	Ephelota	Ephelota_mammillata
ASV102	Eukaryota	Obazoa	Opisthokonta	Fungi	Ascomycota	Pezizomycotina	Dothideomycetes	Cladosporium	Cladosporium_sp.
ASV103	Eukaryota	TSAR	Alveolata	Ciliophora	CONThreeP	CONThreeP_X	Discotrichidae
ASV104	Eukaryota	TSAR	Alveolata	Apicomplexa	Coccidiomorphea	Eimeriida	Corallicolidae	Corallicolidae_COR6	Corallicolidae_COR6_sp.
ASV105	Eukaryota	TSAR	Alveolata	Dinoflagellata	Syndiniales	Dino-Group-I	Dino-Group-I-Clade-1	Dino-Group-I-Clade-1_X	Dino-Group-I-Clade-1_X_sp.
ASV106	Eukaryota	TSAR	Alveolata	Dinoflagellata	Syndiniales	Dino-Group-I	Dino-Group-I-Clade-1	Dino-Group-I-Clade-1_X	Dino-Group-I-Clade-1_X_sp.
ASV107	Eukaryota	TSAR	Alveolata	Dinoflagellata	Syndiniales	Dino-Group-II	Dino-Group-II-Clade-16	Dino-Group-II-Clade-16_X	Dino-Group-II-Clade-16_X_sp.
ASV108	Eukaryota	TSAR	Alveolata	Dinoflagellata	Syndiniales	Dino-Group-I	Dino-Group-I-Clade-1	Dino-Group-I-Clade-1_X	Dino-Group-I-Clade-1_X_sp.
ASV109	Eukaryota	TSAR	Alveolata	Ciliophora	Spirotrichea	Licnophoria	Licnophoridae	Licnophora	Licnophora_macfarlandi
ASV110	Eukaryota	TSAR	Alveolata	Dinoflagellata	Syndiniales	Dino-Group-I	Dino-Group-I-Clade-4	Dino-Group-I-Clade-4_X	Dino-Group-I-Clade-4_X_sp.
ASV111	Eukaryota	TSAR	Alveolata	Ciliophora	Oligohymenophorea	OLIGO5	OLIGO5_X	OLIGO5_XX	OLIGO5_XX_sp.
ASV112	Eukaryota	TSAR	Alveolata	Dinoflagellata	Dinophyceae	Suessiales	Symbiodiniaceae	Symbiodinium	Symbiodinium_microadriaticum
ASV113	Eukaryota	TSAR	Alveolata	Dinoflagellata	Syndiniales	Dino-Group-I	Dino-Group-I-Clade-4	Dino-Group-I-Clade-4_X	Dino-Group-I-Clade-4_X_sp.
ASV114	Eukaryota	TSAR	Alveolata	Ciliophora	Spirotrichea	Licnophoria	Licnophoridae	Licnophora	Licnophora_macfarlandi
ASV115	Eukaryota	TSAR	Alveolata	Ciliophora	Spirotrichea	Licnophoria	Licnophoridae	Licnophora	Licnophora_macfarlandi
ASV116	Eukaryota	TSAR	Alveolata	Dinoflagellata	Dinophyceae	Peridiniales
ASV117	Eukaryota	TSAR	Alveolata	Ciliophora	Spirotrichea	Licnophoria	Licnophoridae	Licnophora	Licnophora_macfarlandi
ASV118	Eukaryota	TSAR	Alveolata	Dinoflagellata	Dinophyceae	Gymnodiniales	Chytriodiniaceae	Chytriodinium	Chytriodinium_affine
ASV119	Eukaryota	TSAR	Alveolata	Ciliophora	Oligohymenophorea	Apostomatia	Apostomatia_X	Apostomatia_XX	Apostomatia_XX_sp.
ASV120	Eukaryota	TSAR	Alveolata	Ciliophora	Spirotrichea	Licnophoria	Licnophoridae	Licnophora	Licnophora_macfarlandi
ASV121	Eukaryota	TSAR	Alveolata	Ciliophora	Spirotrichea	Licnophoria	Licnophoridae	Licnophora	Licnophora_macfarlandi
ASV122	Eukaryota	TSAR	Alveolata	Apicomplexa	Coccidiomorphea	Eimeriida	Corallicolidae
ASV123	Eukaryota	TSAR	Alveolata	Ciliophora	Phyllopharyngea	Suctoria	Ephelotidae	Ephelota	Ephelota_mammillata
ASV124	Eukaryota	TSAR	Alveolata	Ciliophora	Spirotrichea	Licnophoria	Licnophoridae	Licnophora	Licnophora_macfarlandi
ASV125	Eukaryota	TSAR	Alveolata	Dinoflagellata	Dinophyceae	Gymnodiniales	Warnowiaceae	Warnowia	Warnowia_sp.
ASV126	Eukaryota	TSAR	Alveolata	Dinoflagellata	Syndiniales	Dino-Group-I	Dino-Group-I-Clade-1	Dino-Group-I-Clade-1_X	Dino-Group-I-Clade-1_X_sp.
ASV127	Eukaryota	TSAR	Stramenopiles	Gyrista	Mediophyceae	Thalassiosirales	Thalassiosiraceae	Thalassiosira	Thalassiosira_tenera
ASV128	Eukaryota	TSAR	Alveolata	Ciliophora	Spirotrichea	Licnophoria	Licnophoridae	Licnophora	Licnophora_macfarlandi
ASV129	Eukaryota	TSAR	Alveolata	Dinoflagellata	Syndiniales	Dino-Group-I	Dino-Group-I-Clade-1	Dino-Group-I-Clade-1_X	Dino-Group-I-Clade-1_X_sp.
ASV130	Eukaryota	TSAR	Alveolata	Dinoflagellata	Syndiniales	Dino-Group-I	Dino-Group-I-Clade-2	Dino-Group-I-Clade-2_X	Dino-Group-I-Clade-2_X_sp.
ASV131	Eukaryota	TSAR	Alveolata	Dinoflagellata	Dinophyceae	Gymnodiniales	Warnowiaceae	Warnowia	Warnowia_sp.
ASV132	Eukaryota	TSAR	Alveolata	Apicomplexa	Coccidiomorphea	Eimeriida	Corallicolidae
ASV133	Eukaryota	TSAR	Alveolata	Ciliophora	Spirotrichea	Licnophoria	Licnophoridae	Licnophora	Licnophora_macfarlandi
ASV134	Eukaryota	TSAR	Alveolata	Ciliophora	Spirotrichea	Licnophoria	Licnophoridae	Licnophora	Licnophora_macfarlandi
ASV135	Eukaryota	TSAR	Alveolata	Ciliophora	Phyllopharyngea	Suctoria	Ephelotidae	Ephelota	Ephelota_mammillata
ASV136	Eukaryota	TSAR	Alveolata	Dinoflagellata	Syndiniales	Dino-Group-I	Dino-Group-I-Clade-1	Dino-Group-I-Clade-1_X	Dino-Group-I-Clade-1_X_sp.
ASV137	Eukaryota	TSAR	Alveolata	Ciliophora	Spirotrichea	Licnophoria	Licnophoridae	Licnophora	Licnophora_macfarlandi
ASV138	Eukaryota	Obazoa	Opisthokonta	Fungi	Basidiomycota	Agaricomycotina	Agaricomycetes	Phanerochaete	Phanerochaete_sp.
ASV139	Eukaryota	TSAR	Rhizaria	Cercozoa	Endomyxa-Ascetosporea	Paradinida	Paradinidae	Paradinium	Paradinium_poucheti
ASV140	Eukaryota	TSAR	Stramenopiles	Gyrista	Coscinodiscophyceae	Rhizosoleniales	Rhizosoleniaceae	Guinardia	Guinardia_striata
ASV141	Eukaryota	TSAR	Stramenopiles	Gyrista	Mediophyceae	Thalassiosirales	Thalassiosiraceae	Minidiscus	Minidiscus_spinulatus
ASV142	Eukaryota	TSAR	Alveolata	Ciliophora	Spirotrichea	Licnophoria	Licnophoridae	Licnophora	Licnophora_lyngbycola
ASV143	Eukaryota	TSAR	Alveolata	Ciliophora	Spirotrichea	Licnophoria	Licnophoridae	Licnophora	Licnophora_macfarlandi
ASV144	Eukaryota	Excavata	Metamonada	Fornicata	Fornicata_X	Fornicata_XX	Caviomonadidae	Caviomonadidae_X	Caviomonadidae_X_sp.
ASV145	Eukaryota	Haptista	Haptophyta	Haptophyta_X	Prymnesiophyceae	Calcihaptophycidae	Calcihaptophycidae_X	Calcihaptophycidae_XX	Calcihaptophycidae_XX_sp.
ASV146	Eukaryota	TSAR	Alveolata	Apicomplexa	Coccidiomorphea	Eimeriida	Corallicolidae
ASV147	Eukaryota	TSAR	Stramenopiles	Bigyra	Sagenista	Sagenista_X	MAST-9	MAST-9A	MAST-9A_sp.
ASV148	Eukaryota	TSAR	Alveolata	Ciliophora	Spirotrichea	Licnophoria	Licnophoridae	Licnophora	Licnophora_macfarlandi
ASV149	Eukaryota	TSAR	Stramenopiles	Bigyra	Sagenista	Sagenista_X	MAST-9	MAST-9C	MAST-9C_sp.
ASV150	Eukaryota	TSAR	Alveolata	Dinoflagellata	Dinophyceae	Gymnodiniales	Warnowiaceae	Warnowia	Warnowia_sp.
ASV151	Eukaryota	Archaeplastida	Chlorophyta	Chlorophyta_X	Ulvophyceae	Bryopsidales	Ostreobiaceae	Ostreobium	Ostreobium_sp.
ASV152	Eukaryota	TSAR	Stramenopiles	Gyrista	Mediophyceae	Chaetocerotales	Leptocylindraceae	Leptocylindrus	Leptocylindrus_aporus
ASV153	Eukaryota	TSAR	Alveolata	Apicomplexa	Coccidiomorphea	Eimeriida	Corallicolidae
ASV154	Eukaryota	TSAR	Alveolata	Apicomplexa	Coccidiomorphea	Eimeriida	Corallicolidae	Corallicolidae_COR6	Corallicolidae_COR6_sp.
ASV155	Eukaryota	TSAR	Alveolata	Dinoflagellata	Dinophyceae	Gymnodiniales	Warnowiaceae	Warnowia	Warnowia_sp.
ASV156	Eukaryota	Obazoa	Opisthokonta	Fungi	Basidiomycota	Ustilaginomycotina	Exobasidiomycetes	Malassezia	Malassezia_globosa
ASV157	Eukaryota	TSAR	Rhizaria	Radiolaria	RAD-A	RAD-A_X	RAD-A_Xc	RAD-A_Xc_X	RAD-A_Xc_X_sp.
ASV158	Eukaryota	TSAR	Alveolata	Dinoflagellata	Syndiniales	Dino-Group-I	Dino-Group-I-Clade-1	Dino-Group-I-Clade-1_X	Dino-Group-I-Clade-1_X_sp.
ASV159	Eukaryota	TSAR	Alveolata	Apicomplexa	Coccidiomorphea	Eimeriida	Corallicolidae
ASV160	Eukaryota	TSAR	Alveolata	Dinoflagellata	Syndiniales	Dino-Group-I	Dino-Group-I-Clade-1	Dino-Group-I-Clade-1_X	Dino-Group-I-Clade-1_X_sp.
ASV161	Eukaryota	TSAR	Alveolata	Dinoflagellata	Syndiniales	Dino-Group-I	Dino-Group-I-Clade-1	Dino-Group-I-Clade-1_X	Dino-Group-I-Clade-1_X_sp.
ASV162	Eukaryota	TSAR	Alveolata	Apicomplexa	Coccidiomorphea	Eimeriida	Corallicolidae	Corallicolidae_COR6	Corallicolidae_COR6_sp.
ASV163	Eukaryota	Archaeplastida	Chlorophyta	Chlorophyta_X	Ulvophyceae	Bryopsidales	Ostreobiaceae	Ostreobium	Ostreobium_sp.
ASV164	Eukaryota	TSAR	Alveolata	Dinoflagellata	Syndiniales	Dino-Group-I	Dino-Group-I-Clade-1	Dino-Group-I-Clade-1_X	Dino-Group-I-Clade-1_X_sp.
ASV165	Eukaryota	TSAR	Alveolata	Apicomplexa	Gregarinomorphea	Eugregarinorida	Cephaloidophoridae	Cephaloidophoridae_X	Cephaloidophoridae_X_sp.
ASV166	Eukaryota	TSAR	Alveolata	Dinoflagellata	Syndiniales	Dino-Group-II	Dino-Group-II-Clade-1	Dino-Group-II-Clade-1_X	Dino-Group-II-Clade-1_X_sp.
ASV167	Eukaryota	Archaeplastida	Chlorophyta	Chlorophyta_X	Ulvophyceae	Bryopsidales	Ostreobiaceae	Ostreobium	Ostreobium_sp.
ASV168	Eukaryota	TSAR	Alveolata	Apicomplexa	Coccidiomorphea	Eimeriida	Corallicolidae
ASV169	Eukaryota	TSAR	Rhizaria	Radiolaria	RAD-A	RAD-A_X	RAD-A_Xc	RAD-A_Xc_X	RAD-A_Xc_X_sp.
ASV170	Eukaryota	Obazoa	Opisthokonta	Fungi	Ascomycota	Pezizomycotina	Eurotiomycetes	Penicillium	Penicillium_namyslowskii
ASV171	Eukaryota	TSAR	Alveolata	Ciliophora	Spirotrichea	Hypotrichia	Holostichidae	Holosticha	Holosticha_sp.
ASV172	Eukaryota	TSAR	Alveolata	Ciliophora	Spirotrichea	Hypotrichia	Holostichidae	Holosticha	Holosticha_sp.
ASV173	Eukaryota	TSAR	Alveolata	Ciliophora	Spirotrichea	Licnophoria	Licnophoridae	Licnophora	Licnophora_macfarlandi
ASV174	Eukaryota	TSAR	Alveolata	Dinoflagellata	Syndiniales	Dino-Group-I	Dino-Group-I-Clade-2	Dino-Group-I-Clade-2_X	Dino-Group-I-Clade-2_X_sp.
ASV175	Eukaryota	Archaeplastida	Chlorophyta	Chlorophyta_X	Ulvophyceae	Bryopsidales	Ostreobiaceae	Ostreobium	Ostreobium_sp.
ASV176	Eukaryota	TSAR	Alveolata	Ciliophora	Phyllopharyngea	Suctoria	Ephelotidae	Ephelota	Ephelota_mammillata
ASV177	Eukaryota	TSAR	Alveolata	Ciliophora	Spirotrichea	Licnophoria	Licnophoridae	Licnophora	Licnophora_macfarlandi
ASV178	Eukaryota	TSAR	Alveolata	Ciliophora	Phyllopharyngea	Suctoria	Ephelotidae	Ephelota	Ephelota_mammillata
ASV179	Eukaryota	TSAR	Alveolata	Ciliophora	Phyllopharyngea	Suctoria	Ephelotidae	Ephelota	Ephelota_mammillata
ASV180	Eukaryota	TSAR	Alveolata	Dinoflagellata	Syndiniales	Dino-Group-I	Dino-Group-I-Clade-1	Dino-Group-I-Clade-1_X	Dino-Group-I-Clade-1_X_sp.
ASV181	Eukaryota	TSAR	Stramenopiles	Gyrista	Mediophyceae	Chaetocerotales	Chaetocerotaceae	Chaetoceros	Chaetoceros_tenuissimus
ASV182	Eukaryota	TSAR	Alveolata	Apicomplexa	Coccidiomorphea	Eimeriida	Corallicolidae
ASV183	Eukaryota	Archaeplastida	Chlorophyta	Chlorophyta_X	Ulvophyceae	Bryopsidales	Ostreobiaceae	Ostreobium	Ostreobium_sp.
ASV184	Eukaryota	Obazoa	Apusomonada	Apusomonada_X	Apusomonadidae	Apusomonadidae_Group-1	Apusomonadidae_Group-1_X	Amastigomonas	Amastigomonas_sp.
ASV185	Eukaryota	TSAR	Alveolata	Ciliophora	Spirotrichea	Licnophoria	Licnophoridae	Licnophora	Licnophora_macfarlandi
ASV186	Eukaryota	TSAR	Alveolata	Dinoflagellata	Syndiniales	Dino-Group-I	Dino-Group-I-Clade-1	Dino-Group-I-Clade-1_X	Dino-Group-I-Clade-1_X_sp.
ASV187	Eukaryota	TSAR	Alveolata	Ciliophora	Phyllopharyngea	Suctoria	Ephelotidae	Ephelota	Ephelota_gemmipara
ASV188	Eukaryota	TSAR	Alveolata	Ciliophora	Spirotrichea	Licnophoria	Licnophoridae	Licnophora	Licnophora_macfarlandi
ASV189	Eukaryota	Archaeplastida	Rhodophyta	Rhodophyta_X	Compsopogonophyceae	Erythropeltidales	Erythropeltidales_X	Erythrocladia	Erythrocladia_sp.
ASV190	Eukaryota	TSAR	Alveolata	Dinoflagellata	Syndiniales	Dino-Group-I	Dino-Group-I-Clade-1	Dino-Group-I-Clade-1_X	Dino-Group-I-Clade-1_X_sp.
ASV191	Eukaryota	Archaeplastida	Chlorophyta	Chlorophyta_X	Ulvophyceae	Bryopsidales	Ostreobiaceae	Ostreobium	Ostreobium_sp.
ASV192	Eukaryota	TSAR	Alveolata	Dinoflagellata	Syndiniales	Dino-Group-I	Dino-Group-I-Clade-1	Dino-Group-I-Clade-1_X	Dino-Group-I-Clade-1_X_sp.
ASV193	Eukaryota	Archaeplastida	Streptophyta	Streptophyta_X	Embryophyceae	Embryophyceae_X	Embryophyceae_XX	Taiwania	Taiwania_cryptomerioides
ASV194	Eukaryota	Archaeplastida	Chlorophyta	Chlorophyta_X	Ulvophyceae	Bryopsidales	Ostreobiaceae	Ostreobium	Ostreobium_sp.
ASV195	Eukaryota	Archaeplastida	Chlorophyta	Chlorophyta_X	Ulvophyceae	Bryopsidales	Ostreobiaceae	Ostreobium	Ostreobium_sp.
ASV196	Eukaryota	TSAR	Alveolata	Ciliophora	Spirotrichea	Hypotrichia	Holostichidae	Holosticha	Holosticha_sp.
ASV197	Eukaryota	TSAR	Stramenopiles	Gyrista	Mediophyceae	Cymatosirales	Cymatosiraceae	Papiliocellulus	Papiliocellulus_elegans
ASV198	Eukaryota	TSAR	Stramenopiles	Bigyra	Sagenista	Labyrinthulomycetes	Labyrinthulaceae	Labyrinthula	Labyrinthula_sp.
ASV199	Eukaryota	TSAR	Stramenopiles	Gyrista	Mediophyceae	Cymatosirales	Cymatosiraceae	Minutocellus	Minutocellus_polymorphus
ASV200	Eukaryota	TSAR	Stramenopiles	Bigyra	Sagenista	Labyrinthulomycetes	Labyrinthulaceae	Labyrinthula	Labyrinthula_sp.
ASV201	Eukaryota	TSAR	Alveolata	Apicomplexa	Coccidiomorphea	Eimeriida	Corallicolidae
ASV202	Eukaryota	TSAR	Alveolata	Apicomplexa	Coccidiomorphea	Eimeriida	Corallicolidae
ASV203	Eukaryota	TSAR	Alveolata	Dinoflagellata	Syndiniales	Dino-Group-I	Dino-Group-I-Clade-1	Dino-Group-I-Clade-1_X	Dino-Group-I-Clade-1_X_sp.
ASV204	Eukaryota	TSAR	Rhizaria	Cercozoa	Endomyxa	Endomyxa_X	Endomyxa_XX	Endo5-lineage_XXX	Endo5-lineage_XXX_sp.
ASV205	Eukaryota	TSAR	Alveolata	Apicomplexa	Coccidiomorphea	Eimeriida	Corallicolidae
ASV206	Eukaryota	TSAR	Alveolata	Dinoflagellata	Syndiniales	Dino-Group-I	Dino-Group-I-Clade-1	Dino-Group-I-Clade-1_X	Dino-Group-I-Clade-1_X_sp.
ASV207	Eukaryota	TSAR	Stramenopiles	Gyrista	Mediophyceae	Hemiaulales	Hemiaulaceae	Eucampia	Eucampia_sp.
ASV208	Eukaryota	TSAR	Alveolata	Ciliophora	Spirotrichea	Licnophoria	Licnophoridae	Licnophora	Licnophora_macfarlandi
ASV209	Eukaryota	Archaeplastida	Chlorophyta	Chlorophyta_X	Ulvophyceae	Bryopsidales	Ostreobiaceae	Ostreobium	Ostreobium_sp.
ASV210	Eukaryota	TSAR	Alveolata	Dinoflagellata	Dinophyceae	Gymnodiniales	Warnowiaceae	Warnowia	Warnowia_sp.
ASV211	Eukaryota	Archaeplastida	Chlorophyta	Chlorophyta_X	Ulvophyceae	Bryopsidales	Ostreobiaceae	Ostreobium	Ostreobium_sp.
ASV212	Eukaryota	TSAR	Stramenopiles	Gyrista	Mediophyceae	Thalassiosirales	Thalassiosiraceae	Thalassiosira	Thalassiosira_sp.
ASV213	Eukaryota	Archaeplastida	Chlorophyta	Chlorophyta_X	Ulvophyceae	Bryopsidales	Ostreobiaceae	Ostreobium	Ostreobium_sp.
ASV214	Eukaryota	TSAR	Stramenopiles	Gyrista	Mediophyceae	Thalassiosirales	Thalassiosiraceae	Thalassiosira	Thalassiosira_tenera
ASV215	Eukaryota	Archaeplastida	Rhodophyta	Rhodophyta_X	Florideophyceae	Colaconematales	Colaconematales_X	Colaconema	Colaconema_sp.
ASV216	Eukaryota	TSAR	Alveolata	Dinoflagellata	Dinophyceae	Gymnodiniales	Warnowiaceae	Warnowia	Warnowia_sp.
ASV217	Eukaryota	TSAR	Alveolata	Ciliophora	Spirotrichea	Hypotrichia	Holostichidae	Holosticha	Holosticha_sp.
ASV218	Eukaryota	TSAR	Alveolata	Dinoflagellata	Dinophyceae	Gymnodiniales	Chytriodiniaceae	Chytriodinium	Chytriodinium_affine
ASV219	Eukaryota	Archaeplastida	Chlorophyta	Chlorophyta_X	Ulvophyceae	Bryopsidales	Ostreobiaceae	Ostreobium	Ostreobium_sp.
ASV220	Eukaryota	TSAR	Alveolata	Dinoflagellata	Syndiniales	Dino-Group-I	Dino-Group-I-Clade-1	Dino-Group-I-Clade-1_X	Dino-Group-I-Clade-1_X_sp.
ASV221	Eukaryota	Archaeplastida	Chlorophyta	Chlorophyta_X	Ulvophyceae	Bryopsidales	Ostreobiaceae	Ostreobium	Ostreobium_sp.
ASV222	Eukaryota	TSAR	Alveolata	Apicomplexa	Coccidiomorphea	Eimeriida	Corallicolidae
ASV223	Eukaryota	TSAR	Alveolata	Dinoflagellata	Dinophyceae	Peridiniales	Blastodiniaceae	Blastodinium	Blastodinium_spinulosum
ASV224	Eukaryota	TSAR	Alveolata	Apicomplexa	Gregarinomorphea	Eugregarinorida	Cephaloidophoridae	Cephaloidophoridae_X	Cephaloidophoridae_X_sp.
ASV225	Eukaryota	TSAR	Alveolata	Apicomplexa	Coccidiomorphea	Eimeriida	Corallicolidae
ASV226	Eukaryota	TSAR	Alveolata	Dinoflagellata	Syndiniales	Dino-Group-I	Dino-Group-I-Clade-1	Dino-Group-I-Clade-1_X	Dino-Group-I-Clade-1_X_sp.
ASV227	Eukaryota	TSAR	Alveolata	Dinoflagellata	Dinophyceae	Gymnodiniales	Chytriodiniaceae	Chytriodinium	Chytriodinium_affine
ASV228	Eukaryota	TSAR	Alveolata	Dinoflagellata	Syndiniales	Dino-Group-I	Dino-Group-I-Clade-1	Dino-Group-I-Clade-1_X	Dino-Group-I-Clade-1_X_sp.
ASV229	Eukaryota	Archaeplastida	Chlorophyta	Chlorophyta_X	Ulvophyceae	Bryopsidales	Ostreobiaceae	Ostreobium	Ostreobium_sp.
ASV230	Eukaryota	TSAR	Stramenopiles	Gyrista	Mediophyceae	Thalassiosirales	Thalassiosiraceae	Thalassiosira	Thalassiosira_profunda
ASV231	Eukaryota	TSAR	Stramenopiles	Gyrista	Bacillariophyceae	Naviculales
ASV232	Eukaryota	Archaeplastida	Rhodophyta	Rhodophyta_X	Florideophyceae	Bonnemaisoniales	Bonnemaisoniaceae	Asparagopsis	Asparagopsis_armata
ASV233	Eukaryota	TSAR	Stramenopiles	Gyrista	Bacillariophyceae	Naviculales	Naviculaceae	Navicula	Navicula_sp.
ASV234	Eukaryota	TSAR	Alveolata	Dinoflagellata	Dinophyceae	Gymnodiniales	Chytriodiniaceae	Chytriodinium	Chytriodinium_affine
ASV235	Eukaryota	TSAR	Stramenopiles	Bigyra	Sagenista	Labyrinthulomycetes	Thraustochytriaceae	Thraustochytriaceae_LAB17	Thraustochytriaceae_LAB17_sp.
ASV236	Eukaryota	TSAR	Stramenopiles	Gyrista	Mediophyceae	Thalassiosirales	Thalassiosiraceae	Thalassiosira	Thalassiosira_profunda
ASV237	Eukaryota	Archaeplastida	Chlorophyta	Chlorophyta_X	Ulvophyceae	Bryopsidales	Ostreobiaceae	Ostreobium	Ostreobium_sp.
ASV238	Eukaryota	Archaeplastida	Chlorophyta	Chlorophyta_X	Ulvophyceae	Bryopsidales	Ostreobiaceae	Ostreobium	Ostreobium_sp.
ASV239	Eukaryota	TSAR	Alveolata	Dinoflagellata	Dinophyceae	Gymnodiniales	Chytriodiniaceae	Chytriodinium	Chytriodinium_affine
ASV240	Eukaryota	TSAR	Alveolata	Ciliophora	Spirotrichea	Licnophoria	Licnophoridae	Licnophora	Licnophora_macfarlandi
ASV241	Eukaryota	TSAR	Stramenopiles	Gyrista	Bacillariophyceae	Licmophorales	Licmophoraceae	Licmosphenia	Licmosphenia_peragallioides
ASV242	Eukaryota	TSAR	Rhizaria	Radiolaria	RAD-A	RAD-A_X	RAD-A_Xa	RAD-A_Xa_X	RAD-A_Xa_X_sp.
ASV243	Eukaryota	TSAR	Alveolata	Dinoflagellata	Syndiniales	Dino-Group-I	Dino-Group-I-Clade-1	Dino-Group-I-Clade-1_X	Dino-Group-I-Clade-1_X_sp.
ASV244	Eukaryota	TSAR	Alveolata	Dinoflagellata	Dinophyceae	Suessiales	Suessiaceae	Biecheleria	Biecheleria_cincta
ASV245	Eukaryota	Archaeplastida	Chlorophyta	Chlorophyta_X	Ulvophyceae	Bryopsidales	Ostreobiaceae	Ostreobium	Ostreobium_sp.
ASV246	Eukaryota	TSAR	Alveolata	Ciliophora	Spirotrichea	Licnophoria	Licnophoridae	Licnophora	Licnophora_macfarlandi
ASV247	Eukaryota	Archaeplastida	Chlorophyta	Chlorophyta_X	Ulvophyceae	Bryopsidales	Ostreobiaceae	Ostreobium	Ostreobium_sp.
ASV248	Eukaryota	Archaeplastida	Chlorophyta	Chlorophyta_X	Ulvophyceae	Bryopsidales	Ostreobiaceae	Ostreobium	Ostreobium_sp.
ASV249	Eukaryota	Archaeplastida	Chlorophyta	Chlorophyta_X	Ulvophyceae	Bryopsidales	Ostreobiaceae	Ostreobium	Ostreobium_sp.
ASV250	Eukaryota	Archaeplastida	Chlorophyta	Chlorophyta_X	Ulvophyceae	Bryopsidales	Ostreobiaceae	Ostreobium	Ostreobium_sp.
ASV251	Eukaryota	Obazoa	Opisthokonta	Fungi	Basidiomycota	Agaricomycotina	Agaricomycetes	Xylobolus	Xylobolus_sp.
ASV252	Eukaryota	Archaeplastida	Chlorophyta	Chlorophyta_X	Ulvophyceae	Bryopsidales	Ostreobiaceae	Ostreobium	Ostreobium_sp.
ASV253	Eukaryota	TSAR	Alveolata	Dinoflagellata	Syndiniales	Dino-Group-I	Dino-Group-I-Clade-1	Dino-Group-I-Clade-1_X	Dino-Group-I-Clade-1_X_sp.
ASV254	Eukaryota	TSAR	Alveolata	Dinoflagellata	Syndiniales	Dino-Group-I	Dino-Group-I-Clade-4	Dino-Group-I-Clade-4_X	Dino-Group-I-Clade-4_X_sp.
ASV255	Eukaryota	TSAR	Alveolata	Apicomplexa	Gregarinomorphea	Eugregarinorida	Cephaloidophoridae	Cephaloidophoridae_X	Cephaloidophoridae_X_sp.
ASV256	Eukaryota	TSAR	Alveolata	Apicomplexa	Coccidiomorphea	Eimeriida	Corallicolidae
ASV257	Eukaryota	Archaeplastida	Chlorophyta	Chlorophyta_X	Ulvophyceae	Bryopsidales	Ostreobiaceae	Ostreobium	Ostreobium_sp.
ASV258	Eukaryota	Archaeplastida	Chlorophyta	Chlorophyta_X	Ulvophyceae	Bryopsidales	Ostreobiaceae	Ostreobium	Ostreobium_sp.
ASV259	Eukaryota	TSAR	Stramenopiles	Gyrista	Pelagophyceae	Pelagomonadales	Pelagomonadaceae	Pelagomonadaceae_clade_C	Pelagomonadaceae_clade_C_sp.
ASV260	Eukaryota	TSAR	Alveolata	Ciliophora	Spirotrichea	Licnophoria	Licnophoridae	Licnophora	Licnophora_macfarlandi
ASV261	Eukaryota	Archaeplastida	Rhodophyta	Rhodophyta_X	Florideophyceae	Gigartinales	Gigartinales_X	Peyssonnelia	Peyssonnelia_sp.
ASV262	Eukaryota	TSAR	Alveolata	Ciliophora	Spirotrichea	Licnophoria	Licnophoridae	Licnophora	Licnophora_macfarlandi
ASV263	Eukaryota	TSAR	Alveolata	Apicomplexa	Coccidiomorphea	Eimeriida	Corallicolidae
ASV264	Eukaryota	Archaeplastida	Chlorophyta	Chlorophyta_X	Chloropicophyceae	Chloropicales	Chloropicaceae	Chloropicon	Chlroropicon_A6_sp.
ASV265	Eukaryota	Archaeplastida	Chlorophyta	Chlorophyta_X	Ulvophyceae	Bryopsidales	Ostreobiaceae	Ostreobium	Ostreobium_sp.
ASV266	Eukaryota	TSAR	Alveolata	Ciliophora	Spirotrichea	Hypotrichia	Holostichidae	Holosticha	Holosticha_sp.
ASV267	Eukaryota	TSAR	Alveolata	Ciliophora	Spirotrichea	Licnophoria	Licnophoridae	Licnophora	Licnophora_macfarlandi
ASV268	Eukaryota	TSAR	Alveolata	Apicomplexa	Coccidiomorphea	Eimeriida	Corallicolidae
ASV269	Eukaryota	TSAR	Alveolata	Dinoflagellata	Dinophyceae	Gymnodiniales	Warnowiaceae
ASV270	Eukaryota	TSAR	Alveolata	Dinoflagellata	Dinophyceae	Gymnodiniales	Warnowiaceae	Warnowia	Warnowia_sp.
ASV271	Eukaryota	Archaeplastida	Streptophyta	Streptophyta_X	Embryophyceae	Embryophyceae_X	Embryophyceae_XX	Brachypodium	Brachypodium_distachyon
ASV272	Eukaryota	Obazoa	Opisthokonta	Fungi	Basidiomycota	Ustilaginomycotina	Exobasidiomycetes	Malassezia	Malassezia_sp.
ASV273	Eukaryota	Haptista	Haptophyta	Haptophyta_X	Prymnesiophyceae	Isochrysidales	Noelaerhabdaceae	Gephyrocapsa	Gephyrocapsa_oceanica
ASV274	Eukaryota	TSAR	Stramenopiles	Bigyra	Opalozoa	Nanomonadea	MAST-3	MAST-3K	MAST-3K_sp.
ASV275	Eukaryota	TSAR	Stramenopiles	Bigyra	Sagenista	Labyrinthulomycetes	Labyrinthulaceae	Aplanochytrium	Aplanochytrium_sp.
ASV276	Eukaryota	TSAR	Rhizaria	Cercozoa	Endomyxa	Endomyxa_X	Endomyxa_XX	Endo5-lineage_XXX	Endo5-lineage_XXX_sp.
ASV277	Eukaryota	TSAR	Alveolata	Dinoflagellata	Syndiniales	Dino-Group-I	Dino-Group-I-Clade-1	Dino-Group-I-Clade-1_X	Dino-Group-I-Clade-1_X_sp.
ASV278	Eukaryota	TSAR	Alveolata	Ciliophora	Spirotrichea	Licnophoria	Licnophoridae	Licnophora	Licnophora_macfarlandi
ASV279	Eukaryota	TSAR	Alveolata	Apicomplexa	Coccidiomorphea	Eimeriida	Corallicolidae
ASV280	Eukaryota	TSAR	Alveolata	Dinoflagellata	Dinophyceae	Gymnodiniales	Chytriodiniaceae	Chytriodinium	Chytriodinium_affine
ASV281	Eukaryota	TSAR	Alveolata	Dinoflagellata	Dinophyceae	Gymnodiniales	Warnowiaceae	Warnowia	Warnowia_sp.
ASV282	Eukaryota	TSAR	Alveolata	Dinoflagellata	Dinophyceae	Gymnodiniales
ASV283	Eukaryota	Archaeplastida	Chlorophyta	Chlorophyta_X	Ulvophyceae	Bryopsidales	Ostreobiaceae	Ostreobium	Ostreobium_sp.
ASV284	Eukaryota	TSAR	Stramenopiles	Gyrista	Bacillariophyceae	Bacillariales	Bacillariaceae	Psammodictyon	Psammodictyon_sp.
ASV285	Eukaryota	TSAR	Alveolata	Dinoflagellata	Syndiniales	Dino-Group-I	Dino-Group-I-Clade-1	Dino-Group-I-Clade-1_X	Dino-Group-I-Clade-1_X_sp.
ASV286	Eukaryota	TSAR	Rhizaria	Cercozoa	Endomyxa	Endomyxa_X	Endomyxa_XX	Endo5-lineage_XXX	Endo5-lineage_XXX_sp.
ASV287	Eukaryota	Archaeplastida	Rhodophyta	Rhodophyta_X	Bangiophyceae	Bangiales	Bangiaceae	Pyropia	Pyropia_leucosticta
ASV288	Eukaryota	TSAR	Alveolata	Dinoflagellata	Dinophyceae	Gymnodiniales	Chytriodiniaceae	Chytriodinium	Chytriodinium_affine
ASV289	Eukaryota	TSAR	Alveolata	Apicomplexa	Coccidiomorphea	Eimeriida	Corallicolidae
ASV290	Eukaryota	TSAR	Alveolata	Ciliophora	Spirotrichea	Licnophoria	Licnophoridae	Licnophora	Licnophora_macfarlandi
ASV291	Eukaryota	TSAR	Alveolata	Dinoflagellata	Syndiniales	Dino-Group-I	Dino-Group-I-Clade-3	Dino-Group-I-Clade-3_X	Dino-Group-I-Clade-3_X_sp.
ASV292	Eukaryota	TSAR	Alveolata	Dinoflagellata	Dinophyceae	Peridiniales
ASV293	Eukaryota	TSAR	Stramenopiles	Gyrista	Mediophyceae	Thalassiosirales	Thalassiosiraceae	Thalassiosira	Thalassiosira_minuscula
ASV294	Eukaryota	TSAR	Alveolata	Apicomplexa	Coccidiomorphea	Eimeriida	Corallicolidae
ASV295	Eukaryota	TSAR	Alveolata	Dinoflagellata	Dinophyceae	Suessiales	Suessiaceae	Pelagodinium	Pelagodinium_beii
ASV296	Eukaryota	TSAR	Alveolata	Dinoflagellata	Syndiniales	Dino-Group-I	Dino-Group-I-Clade-1	Dino-Group-I-Clade-1_X	Dino-Group-I-Clade-1_X_sp.
ASV297	Eukaryota	TSAR	Rhizaria	Radiolaria	RAD-B	RAD-B_X	RAD-B_X_Group-IVe	RAD-B_X_Group-IVe_X	RAD-B_X_Group-IVe_X_sp.
ASV298	Eukaryota	TSAR	Alveolata	Ciliophora	Spirotrichea	Licnophoria	Licnophoridae	Licnophora	Licnophora_macfarlandi
ASV299	Eukaryota	TSAR	Stramenopiles	Bigyra	Sagenista	Sagenista_X	MAST-9	MAST-9D	MAST-9D_sp.
ASV300	Eukaryota	Archaeplastida	Chlorophyta	Chlorophyta_X	Ulvophyceae	Bryopsidales	Ostreobiaceae	Ostreobium	Ostreobium_sp.
ASV301	Eukaryota	TSAR	Alveolata	Dinoflagellata	Dinophyceae	Gymnodiniales	Chytriodiniaceae	Chytriodinium	Chytriodinium_roseum
ASV302	Eukaryota	TSAR	Alveolata	Ciliophora	Spirotrichea	Choreotrichida-Tintinnina	Stenosemellidae	Stenosemella	Stenosemella_pacifica
ASV303	Eukaryota	Obazoa	Opisthokonta	Fungi	Ascomycota	Saccharomycotina	Saccharomycetales	Candida	Candida_parapsilosis
ASV304	Eukaryota	TSAR	Alveolata	Dinoflagellata	Dinophyceae	Gymnodiniales	Warnowiaceae	Warnowia	Warnowia_sp.
ASV305	Eukaryota	TSAR	Alveolata	Apicomplexa	Gregarinomorphea	Eugregarinorida	Cephaloidophoridae	Cephaloidophoridae_X	Cephaloidophoridae_X_sp.
ASV306	Eukaryota	TSAR	Alveolata	Dinoflagellata	Dinophyceae	Gymnodiniales	Warnowiaceae
ASV307	Eukaryota	TSAR	Alveolata	Ciliophora	Spirotrichea	Licnophoria	Licnophoridae	Licnophora	Licnophora_macfarlandi
ASV308	Eukaryota	TSAR	Alveolata	Apicomplexa	Coccidiomorphea	Eimeriida	Corallicolidae
ASV309	Eukaryota	TSAR	Stramenopiles	Gyrista	Bacillariophyceae	Bacillariales	Bacillariaceae	Cylindrotheca	Cylindrotheca_closterium
ASV310	Eukaryota	TSAR	Alveolata	Dinoflagellata	Dinophyceae	Peridiniales	Blastodiniaceae	Blastodinium
ASV311	Eukaryota	TSAR	Stramenopiles	Bigyra	Sagenista	Sagenista_X	MAST-9	MAST-9D	MAST-9D_sp.
ASV312	Eukaryota	Archaeplastida	Chlorophyta	Chlorophyta_X	Ulvophyceae	Bryopsidales	Ostreobiaceae	Ostreobium	Ostreobium_sp.
ASV313	Eukaryota	TSAR	Alveolata	Dinoflagellata	Syndiniales	Dino-Group-I	Dino-Group-I-Clade-1	Dino-Group-I-Clade-1_X	Dino-Group-I-Clade-1_X_sp.
ASV314	Eukaryota	TSAR	Alveolata	Apicomplexa	Coccidiomorphea	Eimeriida	Corallicolidae	Corallicolidae_COR6	Corallicolidae_COR6_sp.
ASV315	Eukaryota	TSAR	Alveolata	Apicomplexa	Coccidiomorphea	Eimeriida	Corallicolidae	Corallicolidae_COR6	Corallicolidae_COR6_sp.
ASV316	Eukaryota	TSAR	Alveolata	Apicomplexa	Coccidiomorphea	Eimeriida	Corallicolidae
ASV317	Eukaryota	TSAR	Alveolata	Ciliophora	Phyllopharyngea	Suctoria	Ephelotidae	Ephelota	Ephelota_mammillata
ASV318	Eukaryota	TSAR	Alveolata	Ciliophora	Spirotrichea	Licnophoria	Licnophoridae	Licnophora	Licnophora_lyngbycola
ASV319	Eukaryota	Archaeplastida	Streptophyta	Streptophyta_X	Embryophyceae	Embryophyceae_X	Embryophyceae_XX	Brachypodium	Brachypodium_distachyon
ASV320	Eukaryota	TSAR	Alveolata	Ciliophora	Spirotrichea	Licnophoria	Licnophoridae	Licnophora	Licnophora_macfarlandi
ASV321	Eukaryota	TSAR	Alveolata	Dinoflagellata	Syndiniales	Dino-Group-I	Dino-Group-I-Clade-1	Dino-Group-I-Clade-1_X	Dino-Group-I-Clade-1_X_sp.
ASV322	Eukaryota	Archaeplastida	Chlorophyta	Chlorophyta_X	Ulvophyceae	Bryopsidales	Ostreobiaceae	Ostreobium	Ostreobium_sp.
ASV323	Eukaryota	TSAR	Alveolata	Dinoflagellata	Dinophyceae	Gymnodiniales	Chytriodiniaceae	Chytriodinium	Chytriodinium_affine
ASV324	Eukaryota	Obazoa	Opisthokonta	Fungi	Ascomycota	Pezizomycotina	Dothideomycetes	Cladosporium	Cladosporium_sp.
ASV325	Eukaryota	TSAR	Alveolata	Apicomplexa	Coccidiomorphea	Eimeriida	Corallicolidae
ASV326	Eukaryota	Archaeplastida	Chlorophyta	Chlorophyta_X	Prasino-Clade-9	Prasino-Clade-9_X	Prasino-Clade-9_XX	Prasino-Clade-9_XXX	Prasino-Clade-9_XXX_sp.
ASV327	Eukaryota	TSAR	Alveolata	Apicomplexa	Coccidiomorphea	Eimeriida	Corallicolidae
ASV328	Eukaryota	Obazoa	Opisthokonta	Fungi	Ascomycota	Pezizomycotina	Sordariomycetes
ASV329	Eukaryota	Archaeplastida	Chlorophyta	Chlorophyta_X	Ulvophyceae	Bryopsidales	Ostreobiaceae	Ostreobium	Ostreobium_sp.
ASV330	Eukaryota	Archaeplastida	Chlorophyta	Chlorophyta_X	Ulvophyceae	Bryopsidales	Ostreobiaceae	Ostreobium	Ostreobium_sp.
ASV331	Eukaryota	TSAR	Alveolata	Apicomplexa	Coccidiomorphea	Eimeriida	Corallicolidae
ASV332	Eukaryota	TSAR	Alveolata	Dinoflagellata	Syndiniales	Dino-Group-II	Dino-Group-II-Clade-7	Dino-Group-II-Clade-7_X	Dino-Group-II-Clade-7_X_sp.
ASV333	Eukaryota	TSAR	Alveolata	Dinoflagellata	Syndiniales	Dino-Group-I	Dino-Group-I-Clade-2	Dino-Group-I-Clade-2_X	Dino-Group-I-Clade-2_X_sp.
ASV334	Eukaryota	Archaeplastida	Chlorophyta	Chlorophyta_X	Ulvophyceae	Bryopsidales	Ostreobiaceae	Ostreobium	Ostreobium_sp.
ASV335	Eukaryota	TSAR	Stramenopiles	Gyrista	Chrysophyceae	Ochromonadales	Ochromonadales_clade-XIII	Ochromonadales_clade-XIII_X	Ochromonadales_clade-XIII_X_sp.
ASV336	Eukaryota	TSAR	Stramenopiles	Gyrista	Mediophyceae	Thalassiosirales	Thalassiosiraceae	Thalassiosira	Thalassiosira_profunda
ASV337	Eukaryota	TSAR	Alveolata	Dinoflagellata	Dinophyceae	Gymnodiniales	Gymnodiniaceae	Polykrikos	Polykrikos_geminatus
ASV338	Eukaryota	TSAR	Alveolata	Ciliophora	Spirotrichea	Hypotrichia	Holostichidae	Holosticha
ASV339	Eukaryota	TSAR	Alveolata	Apicomplexa	Coccidiomorphea	Eimeriida	Corallicolidae
ASV340	Eukaryota	TSAR	Alveolata	Dinoflagellata	Dinophyceae	Gymnodiniales	Warnowiaceae	Warnowia	Warnowia_sp.
ASV341	Eukaryota	TSAR	Alveolata	Apicomplexa	Coccidiomorphea	Eimeriida	Corallicolidae
ASV342	Eukaryota	Archaeplastida	Chlorophyta	Chlorophyta_X	Ulvophyceae	Bryopsidales	Ostreobiaceae	Ostreobium	Ostreobium_sp.
ASV343	Eukaryota	TSAR	Alveolata	Dinoflagellata	Syndiniales	Syndiniales_X	Syndiniales_XX	Syndiniales_XXX	Syndiniales_XXX_sp.
ASV344	Eukaryota	TSAR	Alveolata	Dinoflagellata	Dinophyceae	Peridiniales	Peridiniales_X	Brandtodinium	Brandtodinium_nutricula
ASV345	Eukaryota	TSAR	Alveolata	Dinoflagellata	Dinophyceae	Gymnodiniales	Chytriodiniaceae	Chytriodinium	Chytriodinium_affine
ASV346	Eukaryota	TSAR	Rhizaria	Cercozoa	Filosa-Thecofilosea	Ventricleftida	Ventricleftida_X	Ventricleftida_XX	Ventricleftida_XX_sp.
ASV347	Eukaryota	TSAR	Alveolata	Ciliophora	Phyllopharyngea	Suctoria	Ephelotidae	Ephelota	Ephelota_mammillata
ASV348	Eukaryota	TSAR	Alveolata	Dinoflagellata	Syndiniales	Dino-Group-I	Dino-Group-I-Clade-7	Dino-Group-I-Clade-7_X	Dino-Group-I-Clade-7_X_sp.
ASV349	Eukaryota	TSAR	Alveolata	Dinoflagellata	Syndiniales	Dino-Group-I	Dino-Group-I-Clade-1	Dino-Group-I-Clade-1_X	Dino-Group-I-Clade-1_X_sp.
ASV350	Eukaryota	Archaeplastida	Chlorophyta	Chlorophyta_X	Prasino-Clade-9	Prasino-Clade-9_X	Prasino-Clade-9_XX	Prasino-Clade-9_XXX	Prasino-Clade-9_XXX_sp.
ASV351	Eukaryota	Haptista	Haptophyta	Haptophyta_X	Prymnesiophyceae	Prymnesiales	Prymnesiaceae	Prymnesium	Prymnesium_sp.
ASV352	Eukaryota	TSAR	Alveolata	Ciliophora	Spirotrichea	Licnophoria	Licnophoridae	Licnophora	Licnophora_macfarlandi
ASV353	Eukaryota	TSAR	Alveolata	Ciliophora	Spirotrichea	Hypotrichia	Holostichidae	Holosticha	Holosticha_sp.
ASV354	Eukaryota	TSAR	Alveolata	Dinoflagellata	Syndiniales	Dino-Group-I	Dino-Group-I-Clade-1	Dino-Group-I-Clade-1_X	Dino-Group-I-Clade-1_X_sp.
ASV355	Eukaryota	TSAR	Alveolata	Dinoflagellata	Dinophyceae	Gymnodiniales	Warnowiaceae
ASV356	Eukaryota	TSAR	Alveolata	Apicomplexa	Coccidiomorphea	Eimeriida	Corallicolidae
ASV357	Eukaryota	TSAR	Alveolata	Ciliophora	Spirotrichea	Licnophoria	Licnophoridae	Licnophora	Licnophora_macfarlandi
ASV358	Eukaryota	TSAR	Stramenopiles	Gyrista	Bacillariophyceae	Naviculales	Pleurosigmataceae	Pleurosigma	Pleurosigma_sp.
ASV359	Eukaryota	TSAR	Alveolata	Apicomplexa	Coccidiomorphea	Eimeriida	Corallicolidae
ASV360	Eukaryota	TSAR	Alveolata	Dinoflagellata	Dinophyceae	Gymnodiniales	Warnowiaceae	Warnowia	Warnowia_sp.
ASV361	Eukaryota	TSAR	Alveolata	Dinoflagellata	Dinophyceae	Gymnodiniales	Warnowiaceae
ASV362	Eukaryota	TSAR	Alveolata	Dinoflagellata	Syndiniales	Dino-Group-II	Dino-Group-II-Clade-26	Dino-Group-II-Clade-26_X	Dino-Group-II-Clade-26_X_sp.
ASV363	Eukaryota	TSAR	Alveolata	Dinoflagellata	Dinophyceae	Peridiniales	Blastodiniaceae	Blastodinium	Blastodinium_contortum
ASV364	Eukaryota	TSAR	Alveolata	Dinoflagellata	Syndiniales	Dino-Group-I	Dino-Group-I-Clade-1	Dino-Group-I-Clade-1_X	Dino-Group-I-Clade-1_X_sp.
ASV365	Eukaryota	TSAR	Alveolata	Dinoflagellata	Syndiniales	Dino-Group-II	Dino-Group-II-Clade-10-and-11	Dino-Group-II-Clade-10-and-11_X	Dino-Group-II-Clade-10-and-11_X_sp.
ASV366	Eukaryota	TSAR	Alveolata	Dinoflagellata	Dinophyceae	Suessiales	Symbiodiniaceae	Symbiodinium	Symbiodinium_sp.
ASV367	Eukaryota	TSAR	Alveolata	Dinoflagellata	Dinophyceae	Suessiales	Symbiodiniaceae	Symbiodinium
ASV368	Eukaryota	TSAR	Alveolata	Ciliophora	Phyllopharyngea	Suctoria	Ephelotidae	Ephelota	Ephelota_mammillata
ASV369	Eukaryota	TSAR	Alveolata	Dinoflagellata	Syndiniales	Dino-Group-I	Dino-Group-I-Clade-1	Dino-Group-I-Clade-1_X	Dino-Group-I-Clade-1_X_sp.
ASV370	Eukaryota	TSAR	Alveolata	Apicomplexa	Coccidiomorphea	Eimeriida	Corallicolidae
ASV371	Eukaryota	TSAR	Alveolata	Dinoflagellata	Syndiniales	Dino-Group-I	Dino-Group-I-Clade-1	Dino-Group-I-Clade-1_X	Dino-Group-I-Clade-1_X_sp.
ASV372	Eukaryota	TSAR	Stramenopiles	Gyrista	Mediophyceae	Thalassiosirales	Thalassiosiraceae	Thalassiosira	Thalassiosira_sp.
ASV373	Eukaryota	Archaeplastida	Chlorophyta	Chlorophyta_X	Ulvophyceae	Bryopsidales	Ostreobiaceae	Ostreobium	Ostreobium_sp.
ASV374	Eukaryota	TSAR	Stramenopiles	Gyrista	Bacillariophyceae	Naviculales	Naviculaceae	Navicula	Navicula_sp.
ASV375	Eukaryota	TSAR	Alveolata	Apicomplexa	Coccidiomorphea	Eimeriida	Corallicolidae
ASV376	Eukaryota	TSAR	Alveolata	Dinoflagellata	Syndiniales	Dino-Group-II	Dino-Group-II-Clade-22	Dino-Group-II-Clade-22_X	Dino-Group-II-Clade-22_X_sp.
ASV377	Eukaryota	TSAR	Rhizaria	Cercozoa	Endomyxa-Ascetosporea	Paradinida	Paradinidae
ASV378	Eukaryota	TSAR	Stramenopiles	Gyrista	Mediophyceae	Probosciales	Probosciaceae	Proboscia	Proboscia_alata
ASV379	Eukaryota	TSAR	Alveolata	Dinoflagellata	Dinophyceae	Gymnodiniales	Chytriodiniaceae	Chytriodinium	Chytriodinium_affine
ASV380	Eukaryota	Archaeplastida	Chlorophyta	Chlorophyta_X	Ulvophyceae	Bryopsidales	Ostreobiaceae	Ostreobium	Ostreobium_sp.
ASV381	Eukaryota	TSAR	Alveolata	Dinoflagellata	Dinophyceae	Gymnodiniales	Warnowiaceae	Warnowia	Warnowia_sp.
ASV382	Eukaryota	TSAR	Stramenopiles	Bigyra	Sagenista	Sagenista_X	MAST-8	MAST-8B	MAST-8B_sp.
ASV383	Eukaryota	TSAR	Rhizaria	Radiolaria	Acantharea	Acantharea_3	Acantharea_3a	Acantharea_3a_X	Acantharea_3a_X_sp.
ASV384	Eukaryota	TSAR	Alveolata	Dinoflagellata	Dinophyceae	Gymnodiniales	Warnowiaceae
ASV385	Eukaryota	TSAR	Alveolata	Apicomplexa	Gregarinomorphea	Eugregarinorida	Cephaloidophoridae	Cephaloidophoridae_X	Cephaloidophoridae_X_sp.
ASV386	Eukaryota	Archaeplastida	Chlorophyta	Chlorophyta_X	Ulvophyceae	Bryopsidales	Ostreobiaceae	Ostreobium	Ostreobium_sp.
ASV387	Eukaryota	TSAR	Alveolata	Apicomplexa	Coccidiomorphea	Eimeriida	Corallicolidae
ASV388	Eukaryota	TSAR	Stramenopiles	Gyrista	Mediophyceae	Chaetocerotales	Chaetocerotaceae	Chaetoceros	Chaetoceros_sp.
ASV389	Eukaryota	TSAR	Stramenopiles	Gyrista	Bacillariophyceae	Naviculales	Naviculaceae	Navicula	Navicula_sp.
ASV390	Eukaryota	TSAR	Alveolata	Ciliophora	Phyllopharyngea	Suctoria	Ephelotidae	Ephelota	Ephelota_mammillata
ASV391	Eukaryota	Archaeplastida	Chlorophyta	Chlorophyta_X	Ulvophyceae	Bryopsidales	Ostreobiaceae	Ostreobium	Ostreobium_sp.
ASV392	Eukaryota	TSAR	Stramenopiles	Gyrista	Bacillariophyceae	Naviculales	Naviculaceae	Navicula
ASV393	Eukaryota	Archaeplastida	Chlorophyta	Chlorophyta_X	Mamiellophyceae	Mamiellales	Mamiellaceae	Mamiella	Mamiella_gilva
ASV394	Eukaryota	Excavata	Metamonada	Fornicata	Fornicata_X	Fornicata_XX	Caviomonadidae	Caviomonadidae_X	Caviomonadidae_X_sp.
ASV395	Eukaryota	TSAR	Alveolata	Dinoflagellata	Dinophyceae	Peridiniales	Heterocapsaceae	Heterocapsa	Heterocapsa_pygmaea
ASV396	Eukaryota	TSAR	Alveolata	Apicomplexa	Coccidiomorphea	Eimeriida	Corallicolidae
ASV397	Eukaryota	Obazoa	Opisthokonta	Ichthyosporea	Ichthyophonida	Abeoformidae	Abeoformidae_Group_MAIP_1	Abeoformidae_Group_MAIP_1_X	Abeoformidae_Group_MAIP_1_X_sp.
ASV398	Eukaryota	Archaeplastida	Chlorophyta	Chlorophyta_X	Ulvophyceae	Bryopsidales	Ostreobiaceae	Ostreobium	Ostreobium_sp.
ASV399	Eukaryota	TSAR	Rhizaria	Cercozoa	Filosa-Thecofilosea	Ventricleftida	Ventrifissuridae	Ventrifissuridae_X	Ventrifissuridae_X_sp.
ASV400	Eukaryota	TSAR	Stramenopiles	Bigyra	Sagenista	Sagenista_X	MAST-9	MAST-9A	MAST-9A_sp.
ASV401	Eukaryota	Archaeplastida	Chlorophyta	Chlorophyta_X	Ulvophyceae	Bryopsidales	Ostreobiaceae	Ostreobium	Ostreobium_sp.
ASV402	Eukaryota	TSAR	Alveolata	Dinoflagellata	Syndiniales	Dino-Group-II	Dino-Group-II-Clade-7	Dino-Group-II-Clade-7_X	Dino-Group-II-Clade-7_X_sp.
ASV403	Eukaryota	Archaeplastida	Chlorophyta	Chlorophyta_X	Ulvophyceae	Bryopsidales	Ostreobiaceae	Ostreobium	Ostreobium_sp.
ASV404	Eukaryota	TSAR	Alveolata	Dinoflagellata	Syndiniales	Dino-Group-I	Dino-Group-I-Clade-1	Dino-Group-I-Clade-1_X	Dino-Group-I-Clade-1_X_sp.
ASV405	Eukaryota	TSAR	Alveolata	Ciliophora	Spirotrichea	Licnophoria	Licnophoridae	Licnophora	Licnophora_macfarlandi
ASV406	Eukaryota	TSAR	Alveolata	Apicomplexa	Coccidiomorphea	Eimeriida	Corallicolidae
ASV407	Eukaryota	TSAR	Alveolata	Apicomplexa	Coccidiomorphea	Eimeriida	Corallicolidae
ASV408	Eukaryota	TSAR	Alveolata	Dinoflagellata	Syndiniales	Dino-Group-I	Dino-Group-I-Clade-4	Dino-Group-I-Clade-4_X	Dino-Group-I-Clade-4_X_sp.
ASV409	Eukaryota	TSAR	Alveolata	Dinoflagellata	Syndiniales	Dino-Group-I	Dino-Group-I-Clade-4	Dino-Group-I-Clade-4_X	Dino-Group-I-Clade-4_X_sp.
ASV410	Eukaryota	TSAR	Alveolata	Ciliophora	Spirotrichea	Licnophoria	Licnophoridae	Licnophora	Licnophora_macfarlandi
ASV411	Eukaryota	Archaeplastida	Chlorophyta	Chlorophyta_X	Ulvophyceae	Bryopsidales	Ostreobiaceae	Ostreobium	Ostreobium_sp.
ASV412	Eukaryota	TSAR	Alveolata	Dinoflagellata	Syndiniales	Dino-Group-I	Dino-Group-I-Clade-1	Dino-Group-I-Clade-1_X	Dino-Group-I-Clade-1_X_sp.
ASV413	Eukaryota	TSAR	Alveolata	Apicomplexa	Coccidiomorphea	Eimeriida	Corallicolidae
ASV414	Eukaryota	TSAR	Alveolata	Apicomplexa	Gregarinomorphea	Eugregarinorida	Cephaloidophoridae	Cephaloidophoridae_X	Cephaloidophoridae_X_sp.
ASV415	Eukaryota	Archaeplastida	Chlorophyta	Chlorophyta_X	Ulvophyceae	Bryopsidales	Ostreobiaceae	Ostreobium	Ostreobium_sp.
ASV416	Eukaryota	TSAR	Alveolata	Apicomplexa	Coccidiomorphea	Eimeriida	Corallicolidae
ASV417	Eukaryota	TSAR	Alveolata	Ciliophora	Phyllopharyngea	Suctoria	Ephelotidae	Ephelota	Ephelota_mammillata
ASV418	Eukaryota	TSAR	Alveolata	Apicomplexa	Coccidiomorphea	Eimeriida	Corallicolidae
ASV419	Eukaryota	TSAR	Alveolata	Dinoflagellata	Dinophyceae	Prorocentrales	Prorocentraceae	Prorocentrum
ASV420	Eukaryota	TSAR	Alveolata	Apicomplexa	Coccidiomorphea	Eimeriida	Corallicolidae
ASV421	Eukaryota	Archaeplastida	Chlorophyta	Chlorophyta_X	Ulvophyceae	Bryopsidales	Ostreobiaceae	Ostreobium	Ostreobium_sp.
ASV422	Eukaryota	TSAR	Stramenopiles	Gyrista	Bacillariophyceae	Naviculales	Naviculaceae	Navicula	Navicula_sp.
ASV423	Eukaryota	TSAR	Alveolata	Apicomplexa	Gregarinomorphea	Eugregarinorida	Cephaloidophoridae	Cephaloidophoridae_X	Cephaloidophoridae_X_sp.
ASV424	Eukaryota	TSAR	Alveolata	Ciliophora	Spirotrichea	Hypotrichia	Holostichidae	Holosticha
ASV425	Eukaryota	TSAR	Alveolata	Ciliophora	Spirotrichea	Licnophoria	Licnophoridae	Licnophora	Licnophora_macfarlandi
ASV426	Eukaryota	Archaeplastida	Streptophyta	Streptophyta_X	Embryophyceae	Embryophyceae_X	Embryophyceae_XX	Apium	Apium_graveolens
ASV427	Eukaryota	TSAR	Stramenopiles	Bigyra	Opalozoa	Opalozoa_X	MAST-12	MAST-12A	MAST-12A_sp.
ASV428	Eukaryota	Obazoa	Opisthokonta	Fungi	Ascomycota	Pezizomycotina	Sordariomycetes	Lecanicillium	Lecanicillium_saksenae
ASV429	Eukaryota	Excavata	Metamonada	Fornicata	Fornicata_X	Fornicata_XX	Caviomonadidae	Caviomonadidae_X	Caviomonadidae_X_sp.
ASV430	Eukaryota	TSAR	Alveolata	Dinoflagellata	Dinophyceae	Suessiales	Suessiaceae	Pelagodinium	Pelagodinium_beii
ASV431	Eukaryota	TSAR	Alveolata	Ciliophora	Phyllopharyngea	Suctoria	Ephelotidae	Ephelota	Ephelota_mammillata
ASV432	Eukaryota	TSAR	Alveolata	Ciliophora	Spirotrichea	Hypotrichia	Holostichidae	Holosticha
ASV433	Eukaryota	Obazoa	Opisthokonta	Fungi	Ascomycota	Pezizomycotina	Dothideomycetes	Aureobasidium	Aureobasidium_sp.
ASV434	Eukaryota	TSAR	Alveolata	Ciliophora	Phyllopharyngea	Suctoria	Ephelotidae	Ephelota	Ephelota_mammillata
ASV435	Eukaryota	TSAR	Alveolata	Ciliophora	Spirotrichea	Hypotrichia	Holostichidae	Holosticha
ASV436	Eukaryota	TSAR	Alveolata	Apicomplexa	Coccidiomorphea	Eimeriida	Corallicolidae
ASV437	Eukaryota	TSAR	Alveolata	Apicomplexa	Gregarinomorphea	Eugregarinorida	Cephaloidophoridae	Cephaloidophoridae_X	Cephaloidophoridae_X_sp.
ASV438	Eukaryota	TSAR	Alveolata	Ciliophora	Spirotrichea	Hypotrichia	Holostichidae	Holosticha
ASV439	Eukaryota	TSAR	Alveolata	Ciliophora	Spirotrichea	Licnophoria	Licnophoridae	Licnophora	Licnophora_macfarlandi
ASV440	Eukaryota	Archaeplastida	Chlorophyta	Chlorophyta_X	Ulvophyceae	Bryopsidales	Ostreobiaceae	Ostreobium	Ostreobium_sp.
ASV441	Eukaryota	TSAR	Stramenopiles	Gyrista	Mediophyceae	Thalassiosirales	Thalassiosiraceae	Thalassiosira	Thalassiosira_hendeyi
ASV442	Eukaryota	TSAR	Alveolata	Dinoflagellata	Syndiniales	Dino-Group-I	Dino-Group-I-Clade-4	Dino-Group-I-Clade-4_X	Dino-Group-I-Clade-4_X_sp.
ASV443	Eukaryota	TSAR	Stramenopiles	Gyrista	Bacillariophyceae	Bacillariales	Bacillariaceae	Nitzschia
ASV444	Eukaryota	Archaeplastida	Chlorophyta	Chlorophyta_X	Ulvophyceae	Bryopsidales	Ostreobiaceae	Ostreobium	Ostreobium_sp.
ASV445	Eukaryota	TSAR	Alveolata	Apicomplexa	Gregarinomorphea	Eugregarinorida	Cephaloidophoridae	Cephaloidophoridae_X	Cephaloidophoridae_X_sp.
ASV446	Eukaryota	TSAR	Stramenopiles	Bigyra	Sagenista	Sagenista_X	MAST-9	MAST-9A	MAST-9A_sp.
ASV447	Eukaryota	TSAR	Alveolata	Apicomplexa	Coccidiomorphea	Eimeriida	Corallicolidae	Corallicolidae_COR6	Corallicolidae_COR6_sp.
ASV448	Eukaryota	TSAR	Alveolata	Dinoflagellata	Dinophyceae	Gymnodiniales	Warnowiaceae	Warnowia	Warnowia_sp.
ASV449	Eukaryota	TSAR	Alveolata	Apicomplexa	Coccidiomorphea	Eimeriida	Corallicolidae
ASV450	Eukaryota	Haptista	Haptophyta	Haptophyta_X	Prymnesiophyceae	Prymnesiales	Prymnesiaceae	Haptolina	Haptolina_sp.
ASV451	Eukaryota	TSAR	Alveolata	Apicomplexa	Coccidiomorphea	Eimeriida	Corallicolidae
ASV452	Eukaryota	TSAR	Alveolata	Ciliophora	Spirotrichea	Licnophoria	Licnophoridae	Licnophora	Licnophora_macfarlandi
ASV453	Eukaryota	Obazoa	Opisthokonta	Fungi	Basidiomycota	Agaricomycotina	Agaricomycetes	Hymenopellis	Hymenopellis_radicata
ASV454	Eukaryota	TSAR	Alveolata	Apicomplexa	Coccidiomorphea	Eimeriida	Corallicolidae
ASV455	Eukaryota	TSAR	Stramenopiles	Gyrista	Chrysophyceae	Ochromonadales	Ochromonadaceae	Poterioochromonas	Poterioochromonas_malhamensis
ASV456	Eukaryota	Archaeplastida	Chlorophyta	Chlorophyta_X	Ulvophyceae	Bryopsidales	Ostreobiaceae	Ostreobium	Ostreobium_sp.
ASV457	Eukaryota	Archaeplastida	Chlorophyta	Chlorophyta_X	Ulvophyceae	Bryopsidales	Ostreobiaceae	Ostreobium	Ostreobium_sp.
ASV458	Eukaryota	TSAR	Rhizaria	Cercozoa	Filosa-Thecofilosea	Cryomonadida	Protaspa-lineage	Protaspa-lineage_X	Protaspa-lineage_X_sp.
ASV459	Eukaryota	TSAR	Alveolata	Apicomplexa	Coccidiomorphea	Eimeriida	Corallicolidae
ASV460	Eukaryota	TSAR	Stramenopiles	Gyrista	Pelagophyceae	Pelagomonadales	Pelagomonadaceae	Pelagomonadaceae_clade_D1	Pelagomonadaceae_clade_D1_sp.
ASV461	Eukaryota	TSAR	Alveolata	Dinoflagellata	Dinophyceae	Prorocentrales	Prorocentraceae	Prorocentrum	Prorocentrum_fukuyoi
ASV462	Eukaryota	TSAR	Alveolata	Dinoflagellata	Dinophyceae	Gymnodiniales	Gymnodiniaceae	Polykrikos	Polykrikos_geminatus
ASV463	Eukaryota	Archaeplastida	Chlorophyta	Chlorophyta_X	Ulvophyceae	Bryopsidales	Ostreobiaceae	Ostreobium	Ostreobium_sp.
ASV464	Eukaryota	TSAR	Alveolata	Dinoflagellata	Syndiniales	Dino-Group-I	Dino-Group-I-Clade-1	Dino-Group-I-Clade-1_X	Dino-Group-I-Clade-1_X_sp.
ASV465	Eukaryota	TSAR	Alveolata	Apicomplexa	Coccidiomorphea	Eimeriida	Corallicolidae
ASV466	Eukaryota	TSAR	Alveolata	Apicomplexa	Coccidiomorphea	Eimeriida	Corallicolidae
ASV467	Eukaryota	TSAR	Alveolata	Apicomplexa	Coccidiomorphea	Eimeriida	Corallicolidae
ASV468	Eukaryota	TSAR	Alveolata	Ciliophora	Phyllopharyngea	Suctoria	Ephelotidae	Ephelota	Ephelota_mammillata
ASV469	Eukaryota	TSAR	Alveolata	Ciliophora	Spirotrichea	Hypotrichia	Holostichidae	Holosticha	Holosticha_sp.
ASV470	Eukaryota	TSAR	Alveolata	Dinoflagellata	Dinophyceae	Peridiniales
ASV471	Eukaryota	TSAR	Alveolata	Dinoflagellata	Syndiniales	Dino-Group-II	Dino-Group-II-Clade-23	Dino-Group-II-Clade-23_X	Dino-Group-II-Clade-23_X_sp.
ASV472	Eukaryota	TSAR	Alveolata	Ciliophora	Phyllopharyngea	Suctoria	Ephelotidae	Ephelota	Ephelota_mammillata
ASV473	Eukaryota	TSAR	Alveolata	Apicomplexa	Coccidiomorphea	Eimeriida	Corallicolidae
ASV474	Eukaryota	TSAR	Alveolata	Dinoflagellata	Syndiniales	Dino-Group-I	Dino-Group-I-Clade-1	Dino-Group-I-Clade-1_X	Dino-Group-I-Clade-1_X_sp.
ASV475	Eukaryota	Cryptista	Cryptophyta	Cryptophyta_X	Cryptophyceae	Cryptomonadales	Cryptomonadales_X	Plagioselmis	Plagioselmis_prolonga
ASV476	Eukaryota	TSAR	Alveolata	Dinoflagellata	Syndiniales	Dino-Group-II	Dino-Group-II-Clade-10-and-11	Dino-Group-II-Clade-10-and-11_X	Dino-Group-II-Clade-10-and-11_X_sp.
ASV477	Eukaryota	Archaeplastida	Chlorophyta	Chlorophyta_X	Ulvophyceae	Bryopsidales	Ostreobiaceae	Ostreobium	Ostreobium_sp.
ASV478	Eukaryota	TSAR	Alveolata	Ciliophora	Spirotrichea	Hypotrichia	Holostichidae	Holosticha	Holosticha_sp.
ASV479	Eukaryota	TSAR	Alveolata	Ciliophora	Phyllopharyngea	Suctoria	Ephelotidae	Ephelota	Ephelota_mammillata
ASV480	Eukaryota	TSAR	Alveolata	Apicomplexa	Coccidiomorphea	Eimeriida	Corallicolidae
ASV481	Eukaryota	Archaeplastida	Chlorophyta	Chlorophyta_X	Ulvophyceae	Bryopsidales	Ostreobiaceae	Ostreobium	Ostreobium_sp.
ASV482	Eukaryota	TSAR	Alveolata	Apicomplexa	Gregarinomorphea	Eugregarinorida	Cephaloidophoridae	Cephaloidophoridae_X	Cephaloidophoridae_X_sp.
ASV483	Eukaryota	TSAR	Rhizaria	Radiolaria	RAD-B	RAD-B_X	RAD-B_X_Group-IVc	RAD-B_X_Group-IVc_X	RAD-B_X_Group-IVc_X_sp.
ASV484	Eukaryota	Archaeplastida	Chlorophyta	Chlorophyta_X	Prasino-Clade-9	Prasino-Clade-9_X	Prasino-Clade-9_XX	Prasino-Clade-9_XXX	Prasino-Clade-9_XXX_sp.
ASV485	Eukaryota	Archaeplastida	Chlorophyta	Chlorophyta_X	Ulvophyceae	Bryopsidales	Ostreobiaceae	Ostreobium	Ostreobium_sp.
ASV486	Eukaryota	TSAR	Alveolata	Dinoflagellata	Syndiniales	Dino-Group-I	Dino-Group-I-Clade-1	Dino-Group-I-Clade-1_X	Dino-Group-I-Clade-1_X_sp.
ASV487	Eukaryota	TSAR	Alveolata	Apicomplexa	Coccidiomorphea	Eimeriida	Corallicolidae
ASV488	Eukaryota	TSAR	Alveolata	Dinoflagellata	Syndiniales	Dino-Group-I	Dino-Group-I-Clade-1	Dino-Group-I-Clade-1_X	Dino-Group-I-Clade-1_X_sp.
ASV489	Eukaryota	Archaeplastida	Chlorophyta	Chlorophyta_X	Ulvophyceae	Bryopsidales	Ostreobiaceae	Ostreobium	Ostreobium_sp.
ASV490	Eukaryota	TSAR	Alveolata	Dinoflagellata	Syndiniales	Dino-Group-I	Dino-Group-I-Clade-1	Dino-Group-I-Clade-1_X	Dino-Group-I-Clade-1_X_sp.
ASV491	Eukaryota	TSAR	Alveolata	Dinoflagellata	Syndiniales	Dino-Group-II
ASV492	Eukaryota	TSAR	Alveolata	Apicomplexa	Coccidiomorphea	Eimeriida	Corallicolidae
ASV493	Eukaryota	Archaeplastida	Streptophyta	Streptophyta_X	Embryophyceae	Embryophyceae_X	Embryophyceae_XX	Citrullus	Citrullus_lanatus
ASV494	Eukaryota	TSAR	Alveolata	Ciliophora	Spirotrichea	Licnophoria	Licnophoridae	Licnophora	Licnophora_macfarlandi
ASV495	Eukaryota	Archaeplastida	Chlorophyta	Chlorophyta_X	Ulvophyceae	Bryopsidales	Ostreobiaceae	Ostreobium	Ostreobium_sp.
ASV496	Eukaryota	TSAR	Alveolata	Apicomplexa	Gregarinomorphea	Eugregarinorida	Cephaloidophoridae	Cephaloidophoridae_X	Cephaloidophoridae_X_sp.
ASV497	Eukaryota	TSAR	Stramenopiles	Gyrista	Mediophyceae	Thalassiosirales	Thalassiosiraceae	Thalassiosira	Thalassiosira_profunda
ASV498	Eukaryota	Archaeplastida	Rhodophyta	Rhodophyta_X	Compsopogonophyceae	Erythropeltidales	Erythropeltidales_X	Erythrocladia	Erythrocladia_sp.
ASV499	Eukaryota	TSAR	Stramenopiles	Bigyra	Sagenista	Sagenista_X	MAST-9	MAST-9A	MAST-9A_sp.
ASV500	Eukaryota	TSAR	Alveolata	Dinoflagellata	Syndiniales	Dino-Group-I	Dino-Group-I-Clade-1	Dino-Group-I-Clade-1_X	Dino-Group-I-Clade-1_X_sp.
ASV501	Eukaryota	TSAR	Alveolata	Dinoflagellata	Dinophyceae	Suessiales	Symbiodiniaceae	Symbiodinium	Symbiodinium_sp.
ASV502	Eukaryota	TSAR	Alveolata	Dinoflagellata	Syndiniales	Dino-Group-II	Dino-Group-II-Clade-10-and-11	Dino-Group-II-Clade-10-and-11_X	Dino-Group-II-Clade-10-and-11_X_sp.
ASV503	Eukaryota	TSAR	Alveolata	Apicomplexa	Coccidiomorphea	Eimeriida	Corallicolidae
ASV504	Eukaryota	TSAR	Alveolata	Apicomplexa	Coccidiomorphea	Eimeriida	Corallicolidae
ASV505	Eukaryota	Archaeplastida	Chlorophyta	Chlorophyta_X	Ulvophyceae	Bryopsidales	Ostreobiaceae	Ostreobium	Ostreobium_sp.
ASV506	Eukaryota	TSAR	Alveolata	Dinoflagellata	Syndiniales	Dino-Group-II
ASV507	Eukaryota	TSAR	Alveolata	Dinoflagellata	Syndiniales	Dino-Group-I	Dino-Group-I-Clade-1	Dino-Group-I-Clade-1_X	Dino-Group-I-Clade-1_X_sp.
ASV508	Eukaryota	TSAR	Stramenopiles	Gyrista	Pelagophyceae	Pelagomonadales	Pelagomonadaceae	Pelagomonas	Pelagomonas_calceolata
ASV509	Eukaryota	Archaeplastida	Chlorophyta	Chlorophyta_X	Trebouxiophyceae	Chlorellales	Chlorellales_X	Picochlorum	Picochlorum_sp.
ASV510	Eukaryota	TSAR	Alveolata	Dinoflagellata	Dinophyceae	Gymnodiniales	Warnowiaceae	Warnowia	Warnowia_sp.
ASV511	Eukaryota	TSAR	Alveolata	Apicomplexa	Coccidiomorphea	Eimeriida	Corallicolidae	Corallicolidae_COR6	Corallicolidae_COR6_sp.
ASV512	Eukaryota	Archaeplastida	Chlorophyta	Chlorophyta_X	Ulvophyceae	Bryopsidales	Ostreobiaceae	Ostreobium	Ostreobium_sp.
ASV513	Eukaryota	TSAR	Alveolata	Dinoflagellata	Dinophyceae	Suessiales	Symbiodiniaceae	Symbiodinium	Symbiodinium_sp.
ASV514	Eukaryota	Archaeplastida	Chlorophyta	Chlorophyta_X	Chlorodendrophyceae	Chlorodendrales	Chlorodendraceae	Chlorodendrales_XX	Chlorodendrales_X_sp.
ASV515	Eukaryota	TSAR	Alveolata	Dinoflagellata	Dinophyceae	Gymnodiniales	Warnowiaceae	Warnowia	Warnowia_sp.
ASV516	Eukaryota	TSAR	Stramenopiles	Bigyra	Sagenista	Labyrinthulomycetes
ASV517	Eukaryota	TSAR	Alveolata	Dinoflagellata	Dinophyceae	Gymnodiniales	Warnowiaceae	Warnowia	Warnowia_sp.
ASV518	Eukaryota	TSAR	Alveolata	Ciliophora	Phyllopharyngea	Suctoria	Ephelotidae	Ephelota	Ephelota_mammillata
ASV519	Eukaryota	TSAR	Alveolata	Dinoflagellata	Syndiniales	Dino-Group-I	Dino-Group-I-Clade-1	Dino-Group-I-Clade-1_X	Dino-Group-I-Clade-1_X_sp.
ASV520	Eukaryota	TSAR	Alveolata	Apicomplexa	Coccidiomorphea	Eimeriida	Corallicolidae
ASV521	Eukaryota	Archaeplastida	Chlorophyta	Chlorophyta_X	Ulvophyceae	Bryopsidales	Ostreobiaceae	Ostreobium	Ostreobium_sp.
ASV522	Eukaryota	TSAR	Alveolata	Ciliophora	Spirotrichea	Licnophoria	Licnophoridae	Licnophora	Licnophora_macfarlandi
ASV523	Eukaryota	TSAR	Alveolata	Ciliophora	Colpodea	Colpodea_X	Cyrtolophosidida	Aristerostoma	Aristerostoma_sp.
ASV524	Eukaryota	TSAR	Alveolata	Ciliophora	Spirotrichea	Licnophoria	Licnophoridae	Licnophora	Licnophora_macfarlandi
ASV525	Eukaryota	TSAR	Stramenopiles	Gyrista	Bacillariophyceae	Surirellales	Entomoneidaceae	Entomoneis	Entomoneis_sp.
ASV526	Eukaryota	TSAR	Stramenopiles	Gyrista	Pelagophyceae	Pelagomonadales	Pelagomonadaceae	Aureococcus	Aureococcus_anophagefferens
ASV527	Eukaryota	TSAR	Alveolata	Dinoflagellata	Dinophyceae	Peridiniales
ASV528	Eukaryota	TSAR	Alveolata	Dinoflagellata	Dinophyceae	Gymnodiniales
ASV529	Eukaryota	TSAR	Alveolata	Dinoflagellata	Dinophyceae	Dinophysiales	Amphisoleniaceae	Amphisoleniaceae_X	Amphisoleniaceae_X_sp.
ASV530	Eukaryota	TSAR	Alveolata	Apicomplexa	Coccidiomorphea	Eimeriida	Corallicolidae
ASV531	Eukaryota	Archaeplastida	Chlorophyta	Chlorophyta_X	Ulvophyceae	Bryopsidales	Ostreobiaceae	Ostreobium	Ostreobium_sp.
ASV532	Eukaryota	TSAR	Alveolata	Dinoflagellata	Syndiniales	Dino-Group-I	Dino-Group-I-Clade-1	Dino-Group-I-Clade-1_X	Dino-Group-I-Clade-1_X_sp.
ASV533	Eukaryota	TSAR	Alveolata	Apicomplexa	Coccidiomorphea	Eimeriida	Corallicolidae
ASV534	Eukaryota	TSAR	Alveolata	Dinoflagellata	Syndiniales	Dino-Group-I	Dino-Group-I-Clade-1	Dino-Group-I-Clade-1_X	Dino-Group-I-Clade-1_X_sp.
ASV535	Eukaryota	TSAR	Alveolata	Dinoflagellata	Syndiniales	Dino-Group-I	Dino-Group-I-Clade-1	Dino-Group-I-Clade-1_X	Dino-Group-I-Clade-1_X_sp.
ASV536	Eukaryota	TSAR	Alveolata	Ciliophora	Phyllopharyngea	Suctoria	Ephelotidae	Ephelota	Ephelota_mammillata
ASV537	Eukaryota	Archaeplastida	Chlorophyta	Chlorophyta_X	Ulvophyceae	Bryopsidales	Ostreobiaceae	Ostreobium	Ostreobium_sp.
ASV538	Eukaryota	TSAR	Alveolata	Ciliophora	Spirotrichea	Licnophoria	Licnophoridae	Licnophora	Licnophora_macfarlandi
ASV539	Eukaryota	TSAR	Rhizaria	Cercozoa	Endomyxa	Endomyxa_X	Endomyxa_XX	Endo5-lineage_XXX	Endo5-lineage_XXX_sp.
ASV540	Eukaryota	TSAR	Alveolata	Ciliophora	Spirotrichea	Oligotrichida	Oligotrichida_X	Oligotrichida_XX	Oligotrichida_XX_sp.
ASV541	Eukaryota	TSAR	Alveolata	Ciliophora	Spirotrichea	Licnophoria	Licnophoridae	Licnophora	Licnophora_macfarlandi
ASV542	Eukaryota	TSAR	Rhizaria	Radiolaria	RAD-B	RAD-B_X	RAD-B_X_Group-IVc	RAD-B_X_Group-IVc_X	RAD-B_X_Group-IVc_X_sp.
ASV543	Eukaryota	TSAR	Stramenopiles	Gyrista	Mediophyceae	Cymatosirales	Cymatosiraceae	Minutocellus	Minutocellus_polymorphus
ASV544	Eukaryota	Archaeplastida	Chlorophyta	Chlorophyta_X	Ulvophyceae	Bryopsidales	Ostreobiaceae	Ostreobium	Ostreobium_sp.
ASV545	Eukaryota	TSAR	Alveolata	Ciliophora	Spirotrichea	Licnophoria	Licnophoridae	Licnophora	Licnophora_macfarlandi
ASV546	Eukaryota	Obazoa	Opisthokonta	Fungi	Ascomycota	Pezizomycotina	Dothideomycetes	Davidiella	Davidiella_macrospora
ASV547	Eukaryota	TSAR	Alveolata	Ciliophora	Spirotrichea	Choreotrichida-Tintinnina	Dictyocystidae
ASV548	Eukaryota	TSAR	Alveolata	Apicomplexa	Coccidiomorphea	Eimeriida	Corallicolidae
ASV549	Eukaryota	TSAR	Alveolata	Dinoflagellata	Syndiniales	Dino-Group-I	Dino-Group-I-Clade-1	Dino-Group-I-Clade-1_X	Dino-Group-I-Clade-1_X_sp.
ASV550	Eukaryota	Archaeplastida	Rhodophyta	Rhodophyta_X	Florideophyceae	Gigartinales	Gigartinales_X
ASV551	Eukaryota	TSAR	Alveolata	Ciliophora	Phyllopharyngea	Suctoria	Ephelotidae	Ephelota	Ephelota_mammillata
ASV552	Eukaryota	TSAR	Alveolata	Ciliophora	Oligohymenophorea	Scuticociliatia_1	Philasterida
ASV553	Eukaryota	TSAR	Alveolata	Dinoflagellata	Syndiniales	Dino-Group-I	Dino-Group-I-Clade-6	Dino-Group-I-Clade-6_X	Dino-Group-I-Clade-6_X_sp.
ASV554	Eukaryota	TSAR	Stramenopiles	Gyrista	Mediophyceae	Cymatosirales	Cymatosiraceae	Minutocellus	Minutocellus_polymorphus
ASV555	Eukaryota	TSAR	Stramenopiles	Bigyra	Sagenista	Sagenista_X	MAST-9	MAST-9A	MAST-9A_sp.
ASV556	Eukaryota	Archaeplastida	Chlorophyta	Chlorophyta_X	Ulvophyceae	Bryopsidales	Ostreobiaceae	Ostreobium	Ostreobium_sp.
ASV557	Eukaryota	Archaeplastida	Chlorophyta	Chlorophyta_X	Ulvophyceae	Bryopsidales	Ostreobiaceae	Ostreobium	Ostreobium_sp.
ASV558	Eukaryota	Archaeplastida	Chlorophyta	Chlorophyta_X	Ulvophyceae	Bryopsidales	Ostreobiaceae	Ostreobium	Ostreobium_sp.
ASV559	Eukaryota	TSAR	Alveolata	Ciliophora	Phyllopharyngea	Suctoria	Ephelotidae	Ephelota	Ephelota_mammillata
ASV560	Eukaryota	TSAR	Stramenopiles	Gyrista	Bacillariophyceae	Rhaphoneidales	Asterionellopsidaceae	Asterionellopsis	Asterionellopsis_sp.
ASV561	Eukaryota	TSAR	Alveolata	Dinoflagellata	Syndiniales	Dino-Group-II	Dino-Group-II-Clade-10-and-11	Dino-Group-II-Clade-10-and-11_X	Dino-Group-II-Clade-10-and-11_X_sp.
ASV562	Eukaryota	TSAR	Alveolata	Ciliophora	Spirotrichea	Oligotrichida	Tontoniidae	Pseudotontonia	Pseudotontonia_sp.
ASV563	Eukaryota	TSAR	Alveolata	Apicomplexa	Coccidiomorphea	Eimeriida	Corallicolidae
ASV564	Eukaryota	Archaeplastida	Chlorophyta	Chlorophyta_X	Ulvophyceae	Bryopsidales	Ostreobiaceae	Ostreobium	Ostreobium_sp.
ASV565	Eukaryota	TSAR	Alveolata	Dinoflagellata	Dinophyceae	Gymnodiniales	Warnowiaceae	Warnowia	Warnowia_sp.
ASV566	Eukaryota	TSAR	Alveolata	Apicomplexa	Gregarinomorphea	Eugregarinorida	Cephaloidophoridae	Cephaloidophoridae_X	Cephaloidophoridae_X_sp.
ASV567	Eukaryota	TSAR	Alveolata	Dinoflagellata	Dinophyceae	Peridiniales
ASV568	Eukaryota	TSAR	Alveolata	Ciliophora	Spirotrichea	Oligotrichida	Strombidiidae
ASV569	Eukaryota	TSAR	Stramenopiles	Bigyra	Sagenista	Labyrinthulomycetes	Labyrinthulaceae	Labyrinthula	Labyrinthula_sp.
ASV570	Eukaryota	Obazoa	Opisthokonta	Ichthyosporea	Ichthyophonida	Abeoformidae	Abeoformidae_Group_MAIP_1	Abeoformidae_Group_MAIP_1_X	Abeoformidae_Group_MAIP_1_X_sp.
ASV571	Eukaryota	TSAR	Alveolata	Apicomplexa	Coccidiomorphea	Eimeriida	Corallicolidae
ASV572	Eukaryota	TSAR	Alveolata	Dinoflagellata	Syndiniales	Dino-Group-II	Dino-Group-II-Clade-8	Dino-Group-II-Clade-8_X	Dino-Group-II-Clade-8_X_sp.
ASV573	Eukaryota	TSAR	Alveolata	Dinoflagellata	Syndiniales	Dino-Group-I	Dino-Group-I-Clade-1	Dino-Group-I-Clade-1_X	Dino-Group-I-Clade-1_X_sp.
ASV574	Eukaryota	TSAR	Alveolata	Dinoflagellata	Dinophyceae	Gymnodiniales	Warnowiaceae	Warnowia	Warnowia_sp.
ASV575	Eukaryota	TSAR	Rhizaria	Cercozoa	Filosa-Thecofilosea	Filosa-Thecofilosea_X	Filosa-Thecofilosea_XX	Filosa-Thecofilosea_XXX	Filosa-Thecofilosea_XXX_sp.
ASV576	Eukaryota	TSAR	Alveolata	Ciliophora	Spirotrichea	Licnophoria	Licnophoridae	Licnophora	Licnophora_macfarlandi
ASV577	Eukaryota	TSAR	Alveolata	Dinoflagellata	Syndiniales	Dino-Group-II	Dino-Group-II-Clade-1	Dino-Group-II-Clade-1_X	Dino-Group-II-Clade-1_X_sp.
ASV578	Eukaryota	TSAR	Alveolata	Apicomplexa	Coccidiomorphea	Eimeriida	Corallicolidae
ASV579	Eukaryota	TSAR	Alveolata	Ciliophora	Spirotrichea	Oligotrichida	Strombidiidae	Strombidiidae_X	Strombidiidae_X_sp.
ASV580	Eukaryota	TSAR	Rhizaria	Cercozoa	Endomyxa	Endomyxa_X	Endomyxa_XX	Endo5-lineage_XXX	Endo5-lineage_XXX_sp.
ASV581	Eukaryota	TSAR	Alveolata	Ciliophora	Spirotrichea	Licnophoria	Licnophoridae	Licnophora	Licnophora_macfarlandi
ASV582	Eukaryota	TSAR	Alveolata	Ciliophora	Spirotrichea	Licnophoria	Licnophoridae	Licnophora	Licnophora_macfarlandi
ASV583	Eukaryota	TSAR	Alveolata	Dinoflagellata	Syndiniales	Dino-Group-II	Dino-Group-II-Clade-10-and-11	Dino-Group-II-Clade-10-and-11_X	Dino-Group-II-Clade-10-and-11_X_sp.
ASV584	Eukaryota	TSAR	Alveolata	Dinoflagellata	Syndiniales	Dino-Group-I	Dino-Group-I-Clade-1	Dino-Group-I-Clade-1_X	Dino-Group-I-Clade-1_X_sp.
ASV585	Eukaryota	TSAR	Alveolata	Dinoflagellata	Syndiniales	Dino-Group-I	Dino-Group-I-Clade-1	Dino-Group-I-Clade-1_X	Dino-Group-I-Clade-1_X_sp.
ASV586	Eukaryota	Archaeplastida	Chlorophyta	Chlorophyta_X	Ulvophyceae	Bryopsidales	Ostreobiaceae	Ostreobium	Ostreobium_sp.
ASV587	Eukaryota	TSAR	Alveolata	Ciliophora	Phyllopharyngea	Suctoria	Ephelotidae	Ephelota	Ephelota_mammillata
ASV588	Eukaryota	TSAR	Alveolata	Dinoflagellata	Syndiniales	Dino-Group-II	Dino-Group-II-Clade-26	Dino-Group-II-Clade-26_X	Dino-Group-II-Clade-26_X_sp.
ASV589	Eukaryota	TSAR	Alveolata	Ciliophora	Phyllopharyngea	Suctoria	Ephelotidae	Ephelota	Ephelota_mammillata
ASV590	Eukaryota	TSAR	Alveolata	Perkinsea	Perkinsida	Perkinsida_X	Perkinsidae	Perkinsus	Perkinsus_qugwadi
ASV591	Eukaryota	TSAR	Alveolata	Apicomplexa	Coccidiomorphea	Eimeriida	Corallicolidae
ASV592	Eukaryota	TSAR	Alveolata	Ciliophora	Spirotrichea	Licnophoria	Licnophoridae	Licnophora	Licnophora_macfarlandi
ASV593	Eukaryota	Archaeplastida	Chlorophyta	Chlorophyta_X	Ulvophyceae	Bryopsidales	Ostreobiaceae	Ostreobium	Ostreobium_sp.
ASV594	Eukaryota	TSAR	Rhizaria	Cercozoa	Filosa-Imbricatea	Euglyphida	Paulinellidae	Paulinella	Paulinella_longichromatophora
ASV595	Eukaryota	TSAR	Stramenopiles	Gyrista	Mediophyceae	Thalassiosirales	Thalassiosiraceae	Minidiscus
ASV596	Eukaryota	Obazoa	Opisthokonta	Ichthyosporea	Ichthyophonida	Abeoformidae	Abeoformidae_Group_MAIP_2	Abeoformidae_Group_MAIP_2_X	Abeoformidae_Group_MAIP_2_X_sp.
ASV597	Eukaryota	Haptista	Haptophyta	Haptophyta_X	Prymnesiophyceae	Prymnesiales	Chrysochromulinaceae	Chrysochromulina	Chrysochromulina_sp.
ASV598	Eukaryota	TSAR	Alveolata	Dinoflagellata	Syndiniales	Dino-Group-I	Dino-Group-I-Clade-4	Dino-Group-I-Clade-4_X	Dino-Group-I-Clade-4_X_sp.
ASV599	Eukaryota	Archaeplastida	Chlorophyta	Chlorophyta_X	Mamiellophyceae	Dolichomastigales	Dolichomastigaceae	Dolichomastigaceae-B	Dolichomastigaceae-B_sp.
ASV600	Eukaryota	TSAR	Alveolata	Apicomplexa	Coccidiomorphea	Eimeriida	Corallicolidae
ASV601	Eukaryota	Archaeplastida	Chlorophyta	Chlorophyta_X	Ulvophyceae	Cladophorales	Cladophorales_X	Chaetomorpha	Chaetomorpha_crassa
ASV602	Eukaryota	Amoebozoa	Evosea	Evosea_X	Variosea	Variosea_X	Mariager-Fjord-lineage	Mariager-Fjord-lineage_X	Mariager-Fjord-lineage_X_sp.
ASV603	Eukaryota	TSAR	Alveolata	Apicomplexa	Coccidiomorphea	Eimeriida	Corallicolidae
ASV604	Eukaryota	TSAR	Alveolata	Dinoflagellata	Dinophyceae	Gymnodiniales	Warnowiaceae
ASV605	Eukaryota	Archaeplastida	Chlorophyta	Chlorophyta_X	Ulvophyceae	Bryopsidales	Ostreobiaceae	Ostreobium	Ostreobium_sp.
ASV606	Eukaryota	Archaeplastida	Chlorophyta	Chlorophyta_X	Ulvophyceae	Bryopsidales	Ostreobiaceae	Ostreobium	Ostreobium_sp.
ASV607	Eukaryota	TSAR	Alveolata	Ciliophora	Spirotrichea	Licnophoria	Licnophoridae	Licnophora	Licnophora_macfarlandi
ASV608	Eukaryota	Archaeplastida	Chlorophyta	Chlorophyta_X	Ulvophyceae	Bryopsidales	Ostreobiaceae	Ostreobium	Ostreobium_sp.
ASV609	Eukaryota	TSAR	Alveolata	Dinoflagellata	Syndiniales	Dino-Group-II	Dino-Group-II-Clade-16	Dino-Group-II-Clade-16_X	Dino-Group-II-Clade-16_X_sp.
ASV610	Eukaryota:plas	TSAR:plas	Alveolata:plas	Chrompodellids:plas	Colpodellidea:plas	Colpodellida:plas	Colpodellaceae:plas	Colpodellidae:plas	Colpodellidae_sp.:plas
ASV611	Eukaryota	TSAR	Alveolata	Dinoflagellata	Dinophyceae	Gymnodiniales	Warnowiaceae	Warnowia	Warnowia_sp.
ASV612	Eukaryota	TSAR	Stramenopiles	Bigyra	Sagenista	Labyrinthulomycetes	Oblongichytridiaceae	Oblongichytrium	Oblongichytrium_sp.
ASV613	Eukaryota	TSAR	Rhizaria	Cercozoa	Filosa-Imbricatea	Thaumatomonadida	Thaumatomonadidae	Reckertia	Reckertia_filosa
ASV614	Eukaryota:nucl	TSAR:nucl	Rhizaria:nucl	Cercozoa:nucl	Chlorarachniophyceae:nucl	Chlorarachnida:nucl	Chlorarachnida_X:nucl	Lotharella:nucl	Lotharella_globosa:nucl
ASV615	Eukaryota	TSAR	Stramenopiles	Gyrista	Peronosporomycetes	Peronosporomycetes_X	Peronosporomycetes_XX	Peronosporomycetes_XXX	Peronosporomycetes_XXX_sp.
ASV616	Eukaryota	TSAR	Alveolata	Dinoflagellata	Syndiniales	Dino-Group-II	Dino-Group-II-Clade-16	Dino-Group-II-Clade-16_X	Dino-Group-II-Clade-16_X_sp.
ASV617	Eukaryota	TSAR	Alveolata	Dinoflagellata	Dinophyceae	Peridiniales	Thoracosphaeraceae	Scrippsiella	Scrippsiella_acuminata
ASV618	Eukaryota	TSAR	Stramenopiles	Gyrista	Bacillariophyceae	Naviculales	Naviculaceae	Haslea	Haslea_howeana
ASV619	Eukaryota	Haptista	Haptophyta	Haptophyta_X	Prymnesiophyceae	Phaeocystales	Phaeocystaceae	Phaeocystis	Phaeocystis_jahnii
ASV620	Eukaryota	Excavata	Metamonada	Fornicata	Fornicata_X	Fornicata_XX	Caviomonadidae	Caviomonadidae_X	Caviomonadidae_X_sp.
ASV621	Eukaryota	Archaeplastida	Chlorophyta	Chlorophyta_X	Ulvophyceae	Bryopsidales	Ostreobiaceae	Ostreobium	Ostreobium_sp.
ASV622	Eukaryota	TSAR	Rhizaria	Cercozoa	Endomyxa	Filoretidae	Filoretidae_X	Filoreta	Filoreta_tenera
ASV623	Eukaryota	Archaeplastida	Chlorophyta	Chlorophyta_X	Ulvophyceae	Bryopsidales	Ostreobiaceae	Ostreobium	Ostreobium_sp.
ASV624	Eukaryota	TSAR	Alveolata	Ciliophora	Spirotrichea	Licnophoria	Licnophoridae	Licnophora	Licnophora_macfarlandi
ASV625	Eukaryota	TSAR	Alveolata	Dinoflagellata	Syndiniales	Dino-Group-I	Dino-Group-I-Clade-1	Dino-Group-I-Clade-1_X	Dino-Group-I-Clade-1_X_sp.
ASV626	Eukaryota	TSAR	Alveolata	Apicomplexa	Coccidiomorphea	Eimeriida	Corallicolidae
ASV627	Eukaryota	TSAR	Alveolata	Ciliophora	Spirotrichea	Licnophoria	Licnophoridae	Licnophora	Licnophora_macfarlandi
ASV628	Eukaryota	Haptista	Haptophyta	Haptophyta_X	Prymnesiophyceae	Calcihaptophycidae	Calcihaptophycidae_X	Calcihaptophycidae_XX	Calcihaptophycidae_XX_sp.
ASV629	Eukaryota	TSAR	Rhizaria	Cercozoa	Filosa-Thecofilosea	Ventricleftida	CCW10-lineage	CCW10-lineage_X	CCW10-lineage_X_sp.
ASV630	Eukaryota	Excavata	Metamonada	Fornicata	Fornicata_X	Fornicata_XX	Caviomonadidae	Caviomonadidae_X	Caviomonadidae_X_sp.
ASV631	Eukaryota	TSAR	Alveolata	Dinoflagellata	Dinophyceae	Gymnodiniales	Warnowiaceae	Warnowia	Warnowia_sp.
ASV632	Eukaryota	Obazoa	Opisthokonta	Fungi	Ascomycota	Pezizomycotina	Sordariomycetes	Verticillium	Verticillium_leptobactrum
ASV633	Eukaryota	TSAR	Alveolata	Dinoflagellata	Dinophyceae	Gymnodiniales	Warnowiaceae	Warnowia	Warnowia_sp.
ASV634	Eukaryota	Archaeplastida	Chlorophyta	Chlorophyta_X	Ulvophyceae	Bryopsidales	Ostreobiaceae	Ostreobium	Ostreobium_sp.
ASV635	Eukaryota	TSAR	Rhizaria	Radiolaria	RAD-B	RAD-B_X	RAD-B_X_Group-Ic	RAD-B_X_Group-Ic_X	RAD-B_X_Group-Ic_X_sp.
ASV636	Eukaryota	Archaeplastida	Chlorophyta	Chlorophyta_X	Ulvophyceae	Bryopsidales	Ostreobiaceae	Ostreobium	Ostreobium_sp.
ASV637	Eukaryota	TSAR	Alveolata	Dinoflagellata	Syndiniales	Dino-Group-I	Dino-Group-I-Clade-1	Dino-Group-I-Clade-1_X	Dino-Group-I-Clade-1_X_sp.
ASV638	Eukaryota	Archaeplastida	Chlorophyta	Chlorophyta_X	Ulvophyceae	Bryopsidales	Ostreobiaceae	Ostreobium	Ostreobium_sp.
ASV639	Eukaryota	TSAR	Alveolata	Dinoflagellata	Dinophyceae	Gymnodiniales	Warnowiaceae	Warnowia	Warnowia_sp.
ASV640	Eukaryota	TSAR	Stramenopiles	Gyrista	Bacillariophyceae	Bacillariales	Bacillariaceae	Fragilariopsis
ASV641	Eukaryota	Obazoa	Opisthokonta	Fungi	Ascomycota	Pezizomycotina	Sordariomycetes	Coniochaeta	Coniochaeta_rosae
ASV642	Eukaryota	Archaeplastida	Chlorophyta	Chlorophyta_X	Ulvophyceae	Bryopsidales	Ostreobiaceae	Ostreobium	Ostreobium_sp.
ASV643	Eukaryota	Archaeplastida	Chlorophyta	Chlorophyta_X	Ulvophyceae	Bryopsidales	Ostreobiaceae	Ostreobium	Ostreobium_sp.
ASV644	Eukaryota	Archaeplastida	Streptophyta	Streptophyta_X	Embryophyceae	Embryophyceae_X	Embryophyceae_XX
ASV645	Eukaryota	Obazoa	Opisthokonta	Fungi	Basidiomycota	Ustilaginomycotina	Exobasidiomycetes	Malassezia	Malassezia_restricta
ASV646	Eukaryota	Haptista	Haptophyta	Haptophyta_X	Prymnesiophyceae	Prymnesiales	Chrysochromulinaceae	Chrysochromulina	Chrysochromulina_sp.
ASV647	Eukaryota	Haptista	Haptophyta	Haptophyta_X	Prymnesiophyceae	Prymnesiales	Chrysochromulinaceae	Chrysochromulina	Chrysochromulina_sp.
ASV648	Eukaryota	TSAR	Alveolata	Dinoflagellata	Dinophyceae	Gymnodiniales	Warnowiaceae	Warnowia	Warnowia_sp.
ASV649	Eukaryota	TSAR	Alveolata	Ciliophora	Spirotrichea	Licnophoria	Licnophoridae	Licnophora	Licnophora_macfarlandi
ASV650	Eukaryota	TSAR	Alveolata	Ciliophora	Spirotrichea	Licnophoria	Licnophoridae	Licnophora	Licnophora_macfarlandi
ASV651	Eukaryota	TSAR	Alveolata	Dinoflagellata	Dinophyceae	Gymnodiniales	Chytriodiniaceae	Chytriodinium	Chytriodinium_affine
ASV652	Eukaryota	TSAR	Alveolata	Dinoflagellata	Dinophyceae	Gymnodiniales	Warnowiaceae	Warnowia	Warnowia_sp.
ASV653	Eukaryota	TSAR	Rhizaria	Cercozoa	Endomyxa	Vampyrellida	Thalassomyxa-lineage	Thalassomyxa	Thalassomyxa_sp.
ASV654	Eukaryota	TSAR	Stramenopiles	Gyrista	Bacillariophyceae	Naviculales	Pleurosigmataceae	Pleurosigma
ASV655	Eukaryota	TSAR	Alveolata	Dinoflagellata	Dinophyceae	Peridiniales
ASV656	Eukaryota	TSAR	Rhizaria	Radiolaria	Polycystinea	Nassellaria	Lophophaenidae	Peromelissa	Peromelissa_tricuspidata
ASV657	Eukaryota	TSAR	Alveolata	Ciliophora	Spirotrichea	Choreotrichida-Tintinnina	Tintinnidae	Tintinnidae_X	Tintinnidae_X_sp.
ASV658	Eukaryota	TSAR	Rhizaria	Radiolaria	Acantharea	Acantharea_2	Acantharea_2a	Acantharea_2a_X	Acantharea_2a_X_sp.
ASV659	Eukaryota	TSAR	Alveolata	Dinoflagellata	Dinophyceae	Dinophysiales	Amphisoleniaceae	Amphisoleniaceae_X	Amphisoleniaceae_X_sp.
ASV660	Eukaryota	TSAR	Alveolata	Ciliophora	Spirotrichea	Choreotrichida-Tintinnina	Choreotrichida-Tintinnina_X	Tintinnina_XX	Choreotrichida-Tintinnina_XX_sp.
ASV661	Eukaryota	Archaeplastida	Chlorophyta	Chlorophyta_X	Ulvophyceae	Bryopsidales	Ostreobiaceae	Ostreobium	Ostreobium_sp.
ASV662	Eukaryota	TSAR	Alveolata	Ciliophora	Phyllopharyngea	Suctoria	Ephelotidae	Ephelota	Ephelota_mammillata
ASV663	Eukaryota	TSAR	Alveolata	Ciliophora	Phyllopharyngea	Suctoria	Ephelotidae	Ephelota	Ephelota_mammillata
ASV664	Eukaryota	TSAR	Alveolata	Ciliophora	Spirotrichea	Licnophoria	Licnophoridae	Licnophora	Licnophora_macfarlandi
ASV665	Eukaryota	TSAR	Alveolata	Ciliophora	Spirotrichea	Licnophoria	Licnophoridae	Licnophora	Licnophora_macfarlandi
ASV666	Eukaryota	TSAR	Alveolata	Dinoflagellata	Syndiniales	Dino-Group-I	Dino-Group-I-Clade-1	Dino-Group-I-Clade-1_X	Dino-Group-I-Clade-1_X_sp.
ASV667	Eukaryota	TSAR	Alveolata	Apicomplexa	Coccidiomorphea	Eimeriida	Corallicolidae
ASV668	Eukaryota	TSAR	Stramenopiles	Gyrista	Bacillariophyceae	Bacillariales	Bacillariaceae	Cylindrotheca	Cylindrotheca_sp.
ASV669	Eukaryota	Haptista	Haptophyta	Haptophyta_X	Prymnesiophyceae	Prymnesiales	Chrysochromulinaceae	Chrysochromulina	Chrysochromulina_sp.
ASV670	Eukaryota	TSAR	Stramenopiles	Bigyra	Sagenista	Sagenista_X	MAST-9	MAST-9A	MAST-9A_sp.
ASV671	Eukaryota	TSAR	Alveolata	Dinoflagellata	Syndiniales	Dino-Group-II	Dino-Group-II-Clade-23	Dino-Group-II-Clade-23_X	Dino-Group-II-Clade-23_X_sp.
ASV672	Eukaryota	TSAR	Rhizaria	Cercozoa	Filosa-Granofilosea	Cryptofilida	Nanofilidae	Nanofila	Nanofila_sp.
ASV673	Eukaryota	TSAR	Stramenopiles	Bigyra	Sagenista	Sagenista_X	MAST-9	MAST-9A	MAST-9A_sp.
ASV674	Eukaryota	TSAR	Alveolata	Dinoflagellata	Dinophyceae	Gymnodiniales	Warnowiaceae	Warnowia	Warnowia_sp.
ASV675	Eukaryota	TSAR	Alveolata	Dinoflagellata	Dinophyceae	Gymnodiniales	Warnowiaceae	Warnowia	Warnowia_sp.
ASV676	Eukaryota	TSAR	Alveolata	Ciliophora	Spirotrichea	Licnophoria	Licnophoridae	Licnophora	Licnophora_macfarlandi
ASV677	Eukaryota	TSAR	Alveolata	Dinoflagellata	Syndiniales	Dino-Group-I	Dino-Group-I-Clade-1	Dino-Group-I-Clade-1_X	Dino-Group-I-Clade-1_X_sp.
ASV678	Eukaryota	TSAR	Alveolata	Dinoflagellata	Dinophyceae	Peridiniales	Heterocapsaceae	Heterocapsa	Heterocapsa_rotundata
ASV679	Eukaryota	Obazoa	Opisthokonta	Fungi	Ascomycota	Pezizomycotina	Eurotiomycetes	Penicillium
ASV680	Eukaryota	TSAR	Alveolata	Dinoflagellata	Syndiniales	Dino-Group-I	Dino-Group-I-Clade-1	Dino-Group-I-Clade-1_X	Dino-Group-I-Clade-1_X_sp.
ASV681	Eukaryota	TSAR	Alveolata	Ciliophora	Spirotrichea	Licnophoria	Licnophoridae	Licnophora	Licnophora_macfarlandi
ASV682	Eukaryota	Cryptista	Cryptophyta	Cryptophyta_X	Cryptophyceae	Cryptomonadales	Cryptomonadales_X	Teleaulax	Teleaulax_gracilis
ASV683	Eukaryota	TSAR	Stramenopiles	Bigyra	Sagenista	Labyrinthulomycetes	Thraustochytriaceae	Thraustochytriaceae_LAB17	Thraustochytriaceae_LAB17_sp.
ASV684	Eukaryota	TSAR	Alveolata	Ciliophora	Phyllopharyngea	Suctoria	Ephelotidae	Ephelota	Ephelota_mammillata
ASV685	Eukaryota	TSAR	Alveolata	Ciliophora	Phyllopharyngea	Suctoria	Ephelotidae	Ephelota	Ephelota_mammillata
ASV686	Eukaryota	TSAR	Rhizaria	Cercozoa	Filosa-Thecofilosea	Cryomonadida	Protaspa-lineage	Protaspa-lineage_X	Protaspa-lineage_X_sp.
ASV687	Eukaryota	TSAR	Alveolata	Ciliophora	Spirotrichea	Licnophoria	Licnophoridae	Licnophora	Licnophora_macfarlandi
ASV688	Eukaryota	TSAR	Alveolata	Dinoflagellata	Dinophyceae	Peridiniales
ASV689	Eukaryota	TSAR	Alveolata	Apicomplexa	Coccidiomorphea	Eimeriida	Corallicolidae
ASV690	Eukaryota	TSAR	Alveolata	Dinoflagellata	Syndiniales	Dino-Group-II	Dino-Group-II-Clade-26	Dino-Group-II-Clade-26_X	Dino-Group-II-Clade-26_X_sp.
ASV691	Eukaryota	TSAR	Rhizaria	Cercozoa	Filosa-Thecofilosea	Cryomonadida	Protaspa-lineage	Protaspa	Protaspa_sp.
ASV692	Eukaryota	TSAR	Alveolata	Apicomplexa	Coccidiomorphea	Eimeriida	Corallicolidae	Corallicolidae_COR6	Corallicolidae_COR6_sp.
ASV693	Eukaryota	TSAR	Alveolata	Apicomplexa	Coccidiomorphea	Eimeriida	Corallicolidae
ASV694	Eukaryota	TSAR	Stramenopiles	Bigyra	Sagenista	Labyrinthulomycetes	Thraustochytriaceae	Thraustochytriaceae_LAB17	Thraustochytriaceae_LAB17_sp.
ASV695	Eukaryota	Archaeplastida	Chlorophyta	Chlorophyta_X	Ulvophyceae	Bryopsidales	Ostreobiaceae	Ostreobium	Ostreobium_sp.
ASV696	Eukaryota	TSAR	Alveolata	Dinoflagellata	Syndiniales	Dino-Group-I	Dino-Group-I-Clade-1	Dino-Group-I-Clade-1_X	Dino-Group-I-Clade-1_X_sp.
ASV697	Eukaryota	TSAR	Rhizaria	Cercozoa	Endomyxa-Ascetosporea	Paradinida	Paradinidae	Paradinium	Paradinium_poucheti
ASV698	Eukaryota	Archaeplastida	Chlorophyta	Chlorophyta_X	Ulvophyceae	Bryopsidales	Ostreobiaceae	Ostreobium	Ostreobium_sp.
ASV699	Eukaryota	Archaeplastida	Chlorophyta	Chlorophyta_X	Ulvophyceae	Bryopsidales	Ostreobiaceae	Ostreobium	Ostreobium_sp.
ASV700	Eukaryota	TSAR	Stramenopiles	Gyrista	Mediophyceae	Thalassiosirales	Thalassiosiraceae	Minidiscus	Minidiscus_variabilis
ASV701	Eukaryota	TSAR	Alveolata	Dinoflagellata	Syndiniales	Dino-Group-I	Dino-Group-I-Clade-1	Dino-Group-I-Clade-1_X	Dino-Group-I-Clade-1_X_sp.
ASV702	Eukaryota	TSAR	Alveolata	Dinoflagellata	Syndiniales	Dino-Group-I	Dino-Group-I-Clade-1	Dino-Group-I-Clade-1_X	Dino-Group-I-Clade-1_X_sp.
ASV703	Eukaryota	TSAR	Alveolata	Dinoflagellata	Dinophyceae	Gymnodiniales	Chytriodiniaceae	Chytriodinium	Chytriodinium_affine
ASV704	Eukaryota	TSAR	Alveolata	Dinoflagellata	Syndiniales	Dino-Group-I	Dino-Group-I-Clade-1	Dino-Group-I-Clade-1_X	Dino-Group-I-Clade-1_X_sp.
ASV705	Eukaryota	TSAR	Rhizaria	Cercozoa	Filosa-Thecofilosea	Ebriacea	TAGIRI1-lineage	TAGIRI1-lineage_X	TAGIRI1-lineage_X_sp.
ASV706	Eukaryota	TSAR	Alveolata	Ciliophora	Spirotrichea	Choreotrichida-Tintinnina	Tintinnidiidae	Tintinnidium	Tintinnidium_sp.
ASV707	Eukaryota	TSAR	Stramenopiles	Gyrista	Mediophyceae	Chaetocerotales	Chaetocerotaceae	Chaetoceros	Chaetoceros_socialis
ASV708	Eukaryota	Archaeplastida	Chlorophyta	Chlorophyta_X	Ulvophyceae	Bryopsidales	Ostreobiaceae	Ostreobium	Ostreobium_sp.
ASV709	Eukaryota	TSAR	Alveolata	Apicomplexa	Coccidiomorphea	Eimeriida	Corallicolidae
ASV710	Eukaryota	Archaeplastida	Chlorophyta	Chlorophyta_X	Ulvophyceae	Bryopsidales	Ostreobiaceae	Ostreobium	Ostreobium_sp.
ASV711	Eukaryota	TSAR	Alveolata	Ciliophora	Spirotrichea	Licnophoria	Licnophoridae	Licnophora	Licnophora_macfarlandi
ASV712	Eukaryota	TSAR	Rhizaria	Cercozoa	Endomyxa	Endomyxa_X	Endomyxa_XX	Endo5-lineage_XXX	Endo5-lineage_XXX_sp.
ASV713	Eukaryota	Obazoa	Opisthokonta	Fungi	Basidiomycota	Agaricomycotina	Agaricomycetes
ASV714	Eukaryota	TSAR	Alveolata	Dinoflagellata	Syndiniales	Dino-Group-II	Dino-Group-II-Clade-16	Dino-Group-II-Clade-16_X	Dino-Group-II-Clade-16_X_sp.
ASV715	Eukaryota	TSAR	Alveolata	Apicomplexa	Coccidiomorphea	Eimeriida	Corallicolidae
ASV716	Eukaryota	TSAR	Alveolata	Dinoflagellata	Syndiniales	Dino-Group-II	Dino-Group-II-Clade-6	Dino-Group-II-Clade-6_X	Dino-Group-II-Clade-6_X_sp.
ASV717	Eukaryota	TSAR	Alveolata	Dinoflagellata	Dinophyceae	Suessiales	Symbiodiniaceae	Symbiodinium
ASV718	Eukaryota	TSAR	Alveolata	Dinoflagellata	Syndiniales	Dino-Group-II	Dino-Group-II-Clade-10-and-11	Dino-Group-II-Clade-10-and-11_X	Dino-Group-II-Clade-10-and-11_X_sp.
ASV719	Eukaryota	TSAR	Alveolata	Apicomplexa	Coccidiomorphea	Eimeriida	Corallicolidae	Corallicolidae_COR6	Corallicolidae_COR6_sp.
ASV720	Eukaryota	TSAR	Alveolata	Ciliophora	Phyllopharyngea	Suctoria	Ephelotidae	Ephelota	Ephelota_mammillata
ASV721	Eukaryota	TSAR	Alveolata	Ciliophora	Phyllopharyngea	Suctoria	Ephelotidae	Ephelota	Ephelota_mammillata
ASV722	Eukaryota	Obazoa	Opisthokonta	Ichthyosporea	Ichthyophonida	Abeoformidae	Abeoformidae_Group_MAIP_2	Abeoformidae_Group_MAIP_2_X	Abeoformidae_Group_MAIP_2_X_sp.
ASV723	Eukaryota	TSAR	Alveolata	Ciliophora	Spirotrichea	Licnophoria	Licnophoridae	Licnophora	Licnophora_macfarlandi
ASV724	Eukaryota	TSAR	Alveolata	Dinoflagellata	Syndiniales	Dino-Group-I	Dino-Group-I-Clade-1	Dino-Group-I-Clade-1_X	Dino-Group-I-Clade-1_X_sp.
ASV725	Eukaryota	TSAR	Stramenopiles	Gyrista	Bacillariophyceae	Licmophorales	Licmophoraceae	Licmophora	Licmophora_communis
ASV726	Eukaryota	TSAR	Stramenopiles	Bigyra	Sagenista	Labyrinthulomycetes	Labyrinthulaceae	Aplanochytrium	Aplanochytrium_sp.
ASV727	Eukaryota	TSAR	Alveolata	Dinoflagellata	Dinophyceae	Gymnodiniales	Warnowiaceae	Warnowia	Warnowia_sp.
ASV728	Eukaryota	Archaeplastida	Chlorophyta	Chlorophyta_X	Ulvophyceae	Bryopsidales	Ostreobiaceae	Ostreobium	Ostreobium_sp.
ASV729	Eukaryota	TSAR	Stramenopiles	Bigyra	Sagenista	Labyrinthulomycetes	Thraustochytriaceae	Sicyoidochytrium	Sicyoidochytrium_sp.
ASV730	Eukaryota	Archaeplastida	Chlorophyta	Chlorophyta_X	Ulvophyceae	Bryopsidales	Ostreobiaceae	Ostreobium	Ostreobium_sp.
ASV731	Eukaryota	Archaeplastida	Chlorophyta	Chlorophyta_X	Ulvophyceae	Bryopsidales	Ostreobiaceae	Ostreobium	Ostreobium_sp.
ASV732	Eukaryota	TSAR	Alveolata	Dinoflagellata	Syndiniales	Dino-Group-I	Dino-Group-I-Clade-1	Dino-Group-I-Clade-1_X	Dino-Group-I-Clade-1_X_sp.
ASV733	Eukaryota	TSAR	Stramenopiles	Gyrista	Mediophyceae	Thalassiosirales	Thalassiosiraceae	Thalassiosira	Thalassiosira_profunda
ASV734	Eukaryota	TSAR	Stramenopiles	Bigyra	Sagenista	Labyrinthulomycetes	Labyrinthulaceae	Aplanochytrium	Aplanochytrium_sp.
ASV735	Eukaryota	TSAR	Stramenopiles	Gyrista	Phaeophyceae	Phaeophyceae_X	Phaeophyceae_XX	Pylaiella	Pylaiella_sp.
ASV736	Eukaryota	TSAR	Alveolata	Apicomplexa	Coccidiomorphea	Eimeriida	Corallicolidae
ASV737	Eukaryota	Archaeplastida	Rhodophyta	Rhodophyta_X	Florideophyceae	Gigartinales	Gigartinales_X	Peyssonnelia	Peyssonnelia_sp.
ASV738	Eukaryota	TSAR	Stramenopiles	Gyrista	Bacillariophyceae	Bacillariales	Bacillariaceae	Cylindrotheca	Cylindrotheca_closterium
ASV739	Eukaryota	Obazoa	Opisthokonta	Ichthyosporea	Ichthyophonida	Abeoformidae	Abeoformidae_Group_MAIP_1	Abeoformidae_Group_MAIP_1_X	Abeoformidae_Group_MAIP_1_X_sp.
ASV740	Eukaryota	Obazoa	Opisthokonta	Fungi	Basidiomycota	Ustilaginomycotina	Exobasidiomycetes	Malassezia	Malassezia_globosa
ASV741	Eukaryota	TSAR	Rhizaria	Cercozoa	Endomyxa	Vampyrellida	Thalassomyxa-lineage	Thalassomyxa	Thalassomyxa_sp.
ASV742	Eukaryota	TSAR	Alveolata	Apicomplexa	Coccidiomorphea	Eimeriida	Corallicolidae
ASV743	Eukaryota	Archaeplastida	Picozoa	Picozoa_X	Picozoa_XX	Picozoa_XXX	Picozoa_XXXX	Picozoa_XXXXX	Picozoa_XXXXX_sp.
ASV744	Eukaryota	TSAR	Alveolata	Dinoflagellata	Dinophyceae	Peridiniales
ASV745	Eukaryota	TSAR	Alveolata	Dinoflagellata	Dinophyceae	Prorocentrales	Prorocentraceae	Prorocentrum	Prorocentrum_shikokuense
ASV746	Eukaryota	TSAR	Alveolata	Dinoflagellata	Syndiniales	Dino-Group-I	Dino-Group-I-Clade-1	Dino-Group-I-Clade-1_X	Dino-Group-I-Clade-1_X_sp.
ASV747	Eukaryota	TSAR	Alveolata	Dinoflagellata	Syndiniales	Dino-Group-I	Dino-Group-I-Clade-1	Dino-Group-I-Clade-1_X	Dino-Group-I-Clade-1_X_sp.
ASV748	Eukaryota	Archaeplastida	Chlorophyta	Chlorophyta_X	Ulvophyceae	Bryopsidales	Ostreobiaceae	Ostreobium	Ostreobium_sp.
ASV749	Eukaryota	TSAR	Stramenopiles	Gyrista	Mediophyceae	Thalassiosirales	Thalassiosiraceae	Thalassiosira	Thalassiosira_cf_profunda
ASV750	Eukaryota	TSAR	Alveolata	Apicomplexa	Coccidiomorphea	Eimeriida	Corallicolidae
ASV751	Eukaryota	Archaeplastida	Chlorophyta	Chlorophyta_X	Ulvophyceae	Bryopsidales	Ostreobiaceae	Ostreobium	Ostreobium_sp.
ASV752	Eukaryota	Haptista	Haptophyta	Haptophyta_X	Prymnesiophyceae	Prymnesiales	Prymnesiaceae	Haptolina	Haptolina_sp.
ASV753	Eukaryota	Archaeplastida	Chlorophyta	Chlorophyta_X	Chloropicophyceae	Chloropicales	Chloropicaceae	Chloropicon	Chlroropicon_A6_sp.
ASV754	Eukaryota	TSAR	Rhizaria	Cercozoa	Filosa-Thecofilosea	Cryomonadida	Protaspa-lineage	Protaspa-lineage_X	Protaspa-lineage_X_sp.
ASV755	Eukaryota	TSAR	Alveolata	Dinoflagellata	Dinophyceae	Gymnodiniales	Chytriodiniaceae	Chytriodinium	Chytriodinium_affine
ASV756	Eukaryota	TSAR	Alveolata	Apicomplexa	Gregarinomorphea	Eugregarinorida	Cephaloidophoridae	Cephaloidophoridae_X	Cephaloidophoridae_X_sp.
ASV757	Eukaryota	TSAR	Alveolata	Apicomplexa	Gregarinomorphea	Eugregarinorida	Cephaloidophoridae	Cephaloidophoridae_X	Cephaloidophoridae_X_sp.
ASV758	Eukaryota	TSAR	Alveolata	Apicomplexa	Coccidiomorphea	Eimeriida	Corallicolidae
ASV759	Eukaryota	TSAR	Stramenopiles	Gyrista	Mediophyceae	Thalassiosirales	Thalassiosiraceae	Thalassiosira	Thalassiosira_profunda
ASV760	Eukaryota	TSAR	Alveolata	Dinoflagellata	Syndiniales	Dino-Group-II	Dino-Group-II-Clade-10-and-11	Dino-Group-II-Clade-10-and-11_X	Dino-Group-II-Clade-10-and-11_X_sp.
ASV761	Eukaryota	TSAR	Alveolata	Ciliophora	Spirotrichea	Oligotrichida	Tontoniidae	Pseudotontonia	Pseudotontonia_sp.
ASV762	Eukaryota	TSAR	Stramenopiles	Gyrista	Bacillariophyceae	Naviculales	Naviculaceae	Navicula	Navicula_pulchripora
ASV763	Eukaryota	TSAR	Alveolata	Dinoflagellata	Syndiniales	Dino-Group-I	Dino-Group-I-Clade-5	Dino-Group-I-Clade-5_X	Dino-Group-I-Clade-5_X_sp.
ASV764	Eukaryota	TSAR	Alveolata	Ciliophora	Spirotrichea	Hypotrichia	Holostichidae	Holosticha	Holosticha_sp.
ASV765	Eukaryota	Archaeplastida	Chlorophyta	Chlorophyta_X	Ulvophyceae	Bryopsidales	Ostreobiaceae	Ostreobium	Ostreobium_sp.
ASV766	Eukaryota	Archaeplastida	Chlorophyta	Chlorophyta_X	Ulvophyceae	Bryopsidales	Ostreobiaceae	Ostreobium	Ostreobium_sp.
ASV767	Eukaryota	Archaeplastida	Chlorophyta	Chlorophyta_X	Ulvophyceae	Bryopsidales	Ostreobiaceae	Ostreobium	Ostreobium_sp.
ASV768	Eukaryota	TSAR	Alveolata	Apicomplexa	Coccidiomorphea	Eimeriida	Corallicolidae
ASV769	Eukaryota	TSAR	Alveolata	Dinoflagellata	Syndiniales	Dino-Group-I	Dino-Group-I-Clade-1	Dino-Group-I-Clade-1_X	Dino-Group-I-Clade-1_X_sp.
ASV770	Eukaryota	TSAR	Alveolata	Apicomplexa	Coccidiomorphea	Eimeriida	Corallicolidae
ASV771	Eukaryota	TSAR	Alveolata	Dinoflagellata	Syndiniales	Dino-Group-I	Dino-Group-I-Clade-1	Dino-Group-I-Clade-1_X	Dino-Group-I-Clade-1_X_sp.
ASV772	Eukaryota	TSAR	Alveolata	Dinoflagellata	Syndiniales	Dino-Group-I	Dino-Group-I-Clade-1	Dino-Group-I-Clade-1_X	Dino-Group-I-Clade-1_X_sp.
ASV773	Eukaryota	TSAR	Alveolata	Dinoflagellata	Syndiniales	Dino-Group-I	Dino-Group-I-Clade-1	Dino-Group-I-Clade-1_X	Dino-Group-I-Clade-1_X_sp.
ASV774	Eukaryota	TSAR	Alveolata	Ciliophora	Spirotrichea	Choreotrichida-Tintinnina	Choreotrichida-Tintinnina_X	Tintinnina_XX	Choreotrichida-Tintinnina_XX_sp.
ASV775	Eukaryota	TSAR	Rhizaria	Cercozoa	Endomyxa	Endomyxa_X	Endomyxa_XX	Endo5-lineage_XXX	Endo5-lineage_XXX_sp.
ASV776	Eukaryota	TSAR	Alveolata	Apicomplexa	Coccidiomorphea	Eimeriida	Corallicolidae	Corallicolidae_COR6	Corallicolidae_COR6_sp.
ASV777	Eukaryota	TSAR	Stramenopiles	Bigyra	Sagenista	Labyrinthulomycetes	Labyrinthulaceae	Aplanochytrium	Aplanochytrium_minutum
ASV778	Eukaryota	TSAR	Alveolata	Apicomplexa	Coccidiomorphea	Eimeriida	Corallicolidae
ASV779	Eukaryota	TSAR	Alveolata	Apicomplexa	Coccidiomorphea	Eimeriida	Corallicolidae
ASV780	Eukaryota	TSAR	Stramenopiles	Gyrista	Mediophyceae	Lithodesmiales	Lithodesmiaceae	Ditylum	Ditylum_intricatum
ASV781	Eukaryota	TSAR	Stramenopiles	Bigyra	Sagenista	Sagenista_X	MAST-9	MAST-9C	MAST-9C_sp.
ASV782	Eukaryota	TSAR	Stramenopiles	Bigyra	Sagenista	Sagenista_X	MAST-9	MAST-9D	MAST-9D_sp.
ASV783	Eukaryota	TSAR	Alveolata	Dinoflagellata	Syndiniales	Dino-Group-I	Dino-Group-I-Clade-1	Dino-Group-I-Clade-1_X	Dino-Group-I-Clade-1_X_sp.
ASV784	Eukaryota	TSAR	Stramenopiles	Gyrista	Bacillariophyceae	Bacillariales	Bacillariaceae	Nitzschia
ASV785	Eukaryota	Archaeplastida	Chlorophyta	Chlorophyta_X	Ulvophyceae	Bryopsidales	Ostreobiaceae	Ostreobium	Ostreobium_sp.
ASV786	Eukaryota	Archaeplastida	Chlorophyta	Chlorophyta_X	Ulvophyceae	Bryopsidales	Ostreobiaceae	Ostreobium	Ostreobium_sp.
ASV787	Eukaryota	TSAR	Rhizaria	Cercozoa	Filosa-Thecofilosea	Cryomonadida	Protaspa-lineage	Protaspa	Protaspa_grandis
ASV788	Eukaryota	TSAR	Alveolata	Dinoflagellata	Syndiniales	Dino-Group-I	Dino-Group-I-Clade-1	Dino-Group-I-Clade-1_X	Dino-Group-I-Clade-1_X_sp.
ASV789	Eukaryota	TSAR	Alveolata	Dinoflagellata	Syndiniales	Dino-Group-I	Dino-Group-I-Clade-1	Dino-Group-I-Clade-1_X	Dino-Group-I-Clade-1_X_sp.
ASV790	Eukaryota	TSAR	Alveolata	Ciliophora	Spirotrichea	Licnophoria	Licnophoridae	Licnophora	Licnophora_macfarlandi
ASV791	Eukaryota	TSAR	Alveolata	Apicomplexa	Coccidiomorphea	Eimeriida	Corallicolidae	Corallicolidae_COR6	Corallicolidae_COR6_sp.
ASV792	Eukaryota	TSAR	Stramenopiles	Gyrista	Bacillariophyceae	Bacillariales	Bacillariaceae	Pseudo-nitzschia	Pseudo-nitzschia_delicatissima
ASV793	Eukaryota	TSAR	Stramenopiles	Gyrista	Bacillariophyceae	Mastogloiales	Mastogloiaceae	Mastogloia	Mastogloia_sp.
ASV794	Eukaryota:nucl	Cryptista:nucl	Cryptophyta:nucl	Cryptophyta_X:nucl	Cryptophyceae:nucl	Cryptomonadales:nucl	Cryptomonadales_X:nucl
ASV795	Eukaryota	TSAR	Alveolata	Dinoflagellata	Dinophyceae	Gymnodiniales	Warnowiaceae	Warnowia	Warnowia_sp.
ASV796	Eukaryota	TSAR	Stramenopiles	Gyrista	Bacillariophyceae	Fragilariales	Fragilariaceae	Pteroncola	Pteroncola_inane
ASV797	Eukaryota	TSAR	Stramenopiles	Gyrista	Mediophyceae	Thalassiosirales	Thalassiosiraceae	Minidiscus	Minidiscus_comicus
ASV798	Eukaryota	Archaeplastida	Chlorophyta	Chlorophyta_X	Ulvophyceae	Bryopsidales	Ostreobiaceae	Ostreobium	Ostreobium_sp.
ASV799	Eukaryota	TSAR	Alveolata	Dinoflagellata	Dinophyceae	Gymnodiniales	Chytriodiniaceae	Chytriodinium	Chytriodinium_affine
ASV800	Eukaryota	Obazoa	Apusomonada	Apusomonada_X	Apusomonadidae	Apusomonadidae_Group-2	Apusomonadidae_Group-2B	Apusomonadidae_Group-2B_X	Apusomonadidae_Group-2B_X_sp.
ASV801	Eukaryota	Archaeplastida	Chlorophyta	Chlorophyta_X	Ulvophyceae	Bryopsidales	Ostreobiaceae	Ostreobium	Ostreobium_sp.
ASV802	Eukaryota	TSAR	Alveolata	Ciliophora	Phyllopharyngea	Suctoria	Ephelotidae	Ephelota	Ephelota_mammillata
ASV803	Eukaryota	TSAR	Alveolata	Dinoflagellata	Dinophyceae	Gymnodiniales	Warnowiaceae	Warnowia	Warnowia_sp.
ASV804	Eukaryota	TSAR	Alveolata	Dinoflagellata	Syndiniales	Dino-Group-I	Dino-Group-I-Clade-1	Dino-Group-I-Clade-1_X	Dino-Group-I-Clade-1_X_sp.
ASV805	Eukaryota	TSAR	Stramenopiles	Bigyra	Sagenista	Labyrinthulomycetes	Thraustochytriaceae	Thraustochytriaceae_LAB17	Thraustochytriaceae_LAB17_sp.
ASV806	Eukaryota	TSAR	Alveolata	Dinoflagellata	Syndiniales	Dino-Group-II	Dino-Group-II-Clade-10-and-11	Dino-Group-II-Clade-10-and-11_X	Dino-Group-II-Clade-10-and-11_X_sp.
ASV807	Eukaryota	Excavata	Discoba	Euglenozoa	Diplonemea	Diplonemida	Diplonemidae	Diplonema	Diplonema_japonicum
ASV808	Eukaryota	Archaeplastida	Chlorophyta	Chlorophyta_X	Ulvophyceae	Bryopsidales	Ostreobiaceae	Ostreobium	Ostreobium_sp.
ASV809	Eukaryota	TSAR	Alveolata	Dinoflagellata	Dinophyceae	Gymnodiniales	Warnowiaceae	Warnowia	Warnowia_sp.
ASV810	Eukaryota	Archaeplastida	Chlorophyta	Chlorophyta_X	Ulvophyceae	Bryopsidales	Ostreobiaceae	Ostreobium	Ostreobium_sp.
ASV811	Eukaryota	Archaeplastida	Chlorophyta	Chlorophyta_X	Ulvophyceae	Bryopsidales	Ostreobiaceae	Ostreobium	Ostreobium_sp.
ASV812	Eukaryota	TSAR	Alveolata	Ciliophora	Spirotrichea	Licnophoria	Licnophoridae	Licnophora	Licnophora_macfarlandi
ASV813	Eukaryota	TSAR	Alveolata	Ciliophora	Phyllopharyngea	Suctoria	Ephelotidae	Ephelota	Ephelota_mammillata
ASV814	Eukaryota	TSAR	Alveolata	Ciliophora	Spirotrichea	Licnophoria	Licnophoridae	Licnophora	Licnophora_macfarlandi
ASV815	Eukaryota	TSAR	Stramenopiles	Bigyra	Sagenista	Labyrinthulomycetes	Oblongichytridiaceae	Oblongichytrium	Oblongichytrium_sp.
ASV816	Eukaryota	TSAR	Alveolata	Dinoflagellata	Syndiniales	Dino-Group-I	Dino-Group-I-Clade-4	Dino-Group-I-Clade-4_X	Dino-Group-I-Clade-4_X_sp.
ASV817	Eukaryota	TSAR	Alveolata	Dinoflagellata	Syndiniales	Dino-Group-I	Dino-Group-I-Clade-1	Dino-Group-I-Clade-1_X	Dino-Group-I-Clade-1_X_sp.
ASV818	Eukaryota	TSAR	Alveolata	Ciliophora	Spirotrichea	Licnophoria	Licnophoridae	Licnophora	Licnophora_macfarlandi
ASV819	Eukaryota	Archaeplastida	Chlorophyta	Chlorophyta_X	Ulvophyceae	Bryopsidales	Ostreobiaceae	Ostreobium	Ostreobium_sp.
ASV820	Eukaryota	TSAR	Alveolata	Ciliophora	Spirotrichea	Licnophoria	Licnophoridae	Licnophora	Licnophora_macfarlandi
ASV821	Eukaryota	TSAR	Alveolata	Dinoflagellata	Syndiniales	Dino-Group-I	Dino-Group-I-Clade-1	Dino-Group-I-Clade-1_X	Dino-Group-I-Clade-1_X_sp.
ASV822	Eukaryota	TSAR	Rhizaria	Radiolaria	Polycystinea	Spumellaria	Astrosphaeridae	Cladococcus	Cladococcus_scoparius
ASV823	Eukaryota	Archaeplastida	Rhodophyta	Rhodophyta_X	Florideophyceae	Bonnemaisoniales	Bonnemaisoniaceae	Asparagopsis	Asparagopsis_armata
ASV824	Eukaryota	TSAR	Rhizaria	Cercozoa	Endomyxa	Endomyxa_X	Endomyxa_XX	Endo4-lineage_XXX	Endo4-lineage_XXX_sp.
ASV825	Eukaryota	Archaeplastida	Chlorophyta	Chlorophyta_X	Ulvophyceae	Bryopsidales	Ostreobiaceae	Ostreobium	Ostreobium_sp.
ASV826	Eukaryota	TSAR	Alveolata	Dinoflagellata	Dinophyceae	Gymnodiniales	Warnowiaceae	Warnowia	Warnowia_sp.
ASV827	Eukaryota	TSAR	Stramenopiles	Gyrista	Mediophyceae	Thalassiosirales	Thalassiosiraceae	Minidiscus	Minidiscus_comicus
ASV828	Eukaryota	TSAR	Alveolata	Ciliophora	Phyllopharyngea	Suctoria	Ephelotidae	Ephelota	Ephelota_mammillata
ASV829	Eukaryota	TSAR	Alveolata	Ciliophora	Phyllopharyngea	Suctoria	Ephelotidae	Ephelota	Ephelota_mammillata
ASV830	Eukaryota	TSAR	Alveolata	Dinoflagellata	Syndiniales	Dino-Group-I	Dino-Group-I-Clade-1	Dino-Group-I-Clade-1_X	Dino-Group-I-Clade-1_X_sp.
ASV831	Eukaryota	TSAR	Alveolata	Apicomplexa	Coccidiomorphea	Eimeriida	Corallicolidae
ASV832	Eukaryota	TSAR	Alveolata	Ciliophora	Spirotrichea	Licnophoria	Licnophoridae	Licnophora	Licnophora_macfarlandi
ASV833	Eukaryota	TSAR	Alveolata	Ciliophora	Spirotrichea	Licnophoria	Licnophoridae	Licnophora	Licnophora_macfarlandi
ASV834	Eukaryota	TSAR	Alveolata	Dinoflagellata	Syndiniales	Dino-Group-I	Dino-Group-I-Clade-5	Dino-Group-I-Clade-5_X	Dino-Group-I-Clade-5_X_sp.
ASV835	Eukaryota	TSAR	Stramenopiles	Gyrista	Phaeophyceae	Phaeophyceae_X	Phaeophyceae_XX	Phaeophyceae_XXX	Phaeophyceae_XXX_sp.
ASV836	Eukaryota	TSAR	Stramenopiles	Gyrista	Bacillariophyceae	Rhaphoneidales	Asterionellopsidaceae	Asterionellopsis	Asterionellopsis_glacialis
ASV837	Eukaryota	TSAR	Stramenopiles	Bigyra	Sagenista	Sagenista_X	MAST-9	MAST-9A	MAST-9A_sp.
ASV838	Eukaryota	TSAR	Alveolata	Dinoflagellata	Dinophyceae	Gymnodiniales
ASV839	Eukaryota	TSAR	Stramenopiles	Gyrista	Mediophyceae	Thalassiosirales	Thalassiosiraceae	Thalassiosira	Thalassiosira_concaviuscula
ASV840	Eukaryota	TSAR	Alveolata	Dinoflagellata	Dinophyceae	Gymnodiniales	Warnowiaceae	Warnowia	Warnowia_sp.
ASV841	Eukaryota	TSAR	Rhizaria	Radiolaria	RAD-A	RAD-A_X	RAD-A_Xa	RAD-A_Xa_X	RAD-A_Xa_X_sp.
ASV842	Eukaryota	TSAR	Stramenopiles	Bigyra	Sagenista	Labyrinthulomycetes	Thraustochytriaceae	Thraustochytrium
ASV843	Eukaryota	Archaeplastida	Chlorophyta	Chlorophyta_X	Ulvophyceae	Bryopsidales	Ostreobiaceae	Ostreobium	Ostreobium_sp.
ASV844	Eukaryota	Archaeplastida	Streptophyta	Streptophyta_X	Embryophyceae	Embryophyceae_X	Embryophyceae_XX	Olea	Olea_europaea
ASV845	Eukaryota	TSAR	Alveolata	Ciliophora	Spirotrichea	Hypotrichia	Holostichidae	Holosticha	Holosticha_sp.
ASV846	Eukaryota	Archaeplastida	Chlorophyta	Chlorophyta_X	Ulvophyceae	Bryopsidales	Ostreobiaceae	Ostreobium	Ostreobium_sp.
ASV847	Eukaryota	TSAR	Alveolata	Ciliophora	Spirotrichea	Licnophoria	Licnophoridae	Licnophora	Licnophora_macfarlandi
ASV848	Eukaryota	TSAR	Alveolata	Ciliophora	Spirotrichea	Licnophoria	Licnophoridae	Licnophora	Licnophora_macfarlandi
ASV849	Eukaryota	TSAR	Alveolata	Dinoflagellata	Syndiniales	Dino-Group-II	Dino-Group-II-Clade-10-and-11	Dino-Group-II-Clade-10-and-11_X	Dino-Group-II-Clade-10-and-11_X_sp.
ASV850	Eukaryota	TSAR	Stramenopiles	Gyrista	Mediophyceae	Thalassiosirales	Thalassiosiraceae	Thalassiosira	Thalassiosira_cf_profunda
ASV851	Eukaryota	TSAR	Alveolata	Ciliophora	Spirotrichea	Licnophoria	Licnophoridae	Licnophora	Licnophora_macfarlandi
ASV852	Eukaryota	TSAR	Alveolata	Apicomplexa	Coccidiomorphea	Eimeriida	Corallicolidae
ASV853	Eukaryota	TSAR	Alveolata	Ciliophora	Spirotrichea	Licnophoria	Licnophoridae	Licnophora	Licnophora_macfarlandi
ASV854	Eukaryota	TSAR	Stramenopiles	Gyrista	Dictyochophyceae	Dictyochophyceae_X	Florenciellales	Florenciellales_X	Florenciellales_X_sp.
ASV855	Eukaryota	TSAR	Stramenopiles	Gyrista	Bacillariophyceae	Bacillariales	Bacillariaceae	Psammodictyon	Psammodictyon_sp.
ASV856	Eukaryota	TSAR	Stramenopiles	Bigyra	Sagenista	Labyrinthulomycetes	Labyrinthulomycetes_LAB14	Labyrinthulomycetes_LAB14_X	Labyrinthulomycetes_LAB14_X_sp.
ASV857	Eukaryota	TSAR	Stramenopiles	Gyrista	Phaeophyceae	Phaeophyceae_X	Phaeophyceae_XX	Pylaiella	Pylaiella_sp.
ASV858	Eukaryota	Archaeplastida	Chlorophyta	Chlorophyta_X	Chloropicophyceae	Chloropicales	Chloropicaceae	Chloroparvula	Chloroparvula_pacifica
ASV859	Eukaryota	TSAR	Alveolata	Ciliophora	Spirotrichea	Licnophoria	Licnophoridae	Licnophora	Licnophora_macfarlandi
ASV860	Eukaryota	Archaeplastida	Rhodophyta	Rhodophyta_X	Florideophyceae	Corallinales	Corallinales_X	Corallinales_XX	Corallinales_XX_sp.
ASV861	Eukaryota	TSAR	Stramenopiles	Gyrista	Bacillariophyceae	Naviculales	Naviculaceae	Navicula	Navicula_pulchripora
ASV862	Eukaryota	TSAR	Stramenopiles	Gyrista	Mediophyceae	Cymatosirales	Cymatosiraceae	Minutocellus	Minutocellus_polymorphus
ASV863	Eukaryota	TSAR	Alveolata	Dinoflagellata	Dinophyceae	Gymnodiniales	Gymnodiniaceae	Gymnodinium	Gymnodinium_sp.
ASV864	Eukaryota	TSAR	Alveolata	Ciliophora	Spirotrichea	Oligotrichida	Strombidiidae	Strombidiidae_X	Strombidiidae_X_sp.
ASV865	Eukaryota	TSAR	Alveolata	Ciliophora	Spirotrichea	Oligotrichida	Strombidiidae	Strombidiidae_X	Strombidiidae_X_sp.
ASV866	Eukaryota	Archaeplastida	Streptophyta	Streptophyta_X	Embryophyceae	Embryophyceae_X	Embryophyceae_XX	Broussonetia	Broussonetia_papyrifera
ASV867	Eukaryota	TSAR	Stramenopiles	Bigyra	Sagenista	Sagenista_X	MAST-9	MAST-9D	MAST-9D_sp.
ASV868	Eukaryota	Archaeplastida	Chlorophyta	Chlorophyta_X	Pyramimonadophyceae	Pseudoscourfieldiales	Pycnococcaceae	Pycnococcus	Pycnococcus_provasolii
ASV869	Eukaryota	Archaeplastida	Rhodophyta	Rhodophyta_X	Florideophyceae	Gigartinales	Gigartinales_X	Furcellaria	Furcellaria_lumbricalis
ASV870	Eukaryota	Archaeplastida	Chlorophyta	Chlorophyta_X	Chlorodendrophyceae	Chlorodendrales	Chlorodendraceae	Chlorodendrales_XX	Chlorodendrales_X_sp.
ASV871	Eukaryota	TSAR	Alveolata	Dinoflagellata	Dinophyceae	Gymnodiniales	Warnowiaceae	Warnowia	Warnowia_sp.
ASV872	Eukaryota	Archaeplastida	Chlorophyta	Chlorophyta_X	Ulvophyceae	Bryopsidales	Ostreobiaceae	Ostreobium	Ostreobium_sp.
ASV873	Eukaryota	TSAR	Stramenopiles	Gyrista	Mediophyceae	Thalassiosirales	Thalassiosiraceae	Thalassiosira
ASV874	Eukaryota	Archaeplastida	Chlorophyta	Chlorophyta_X	Ulvophyceae	Bryopsidales	Ostreobiaceae	Ostreobium	Ostreobium_sp.
ASV875	Eukaryota	Archaeplastida	Chlorophyta	Chlorophyta_X	Ulvophyceae	Bryopsidales	Ostreobiaceae	Ostreobium	Ostreobium_sp.
ASV876	Eukaryota	TSAR	Alveolata	Ciliophora	Phyllopharyngea	Suctoria	Ephelotidae	Ephelota	Ephelota_mammillata
ASV877	Eukaryota	TSAR	Alveolata	Dinoflagellata	Syndiniales	Dino-Group-I	Dino-Group-I-Clade-4	Dino-Group-I-Clade-4_X	Dino-Group-I-Clade-4_X_sp.
ASV878	Eukaryota	TSAR	Stramenopiles	Bigyra	Sagenista	Labyrinthulomycetes	Thraustochytriaceae	Sicyoidochytrium	Sicyoidochytrium_sp.
ASV879	Eukaryota	TSAR	Alveolata	Dinoflagellata	Syndiniales	Dino-Group-I	Dino-Group-I-Clade-1	Dino-Group-I-Clade-1_X	Dino-Group-I-Clade-1_X_sp.
ASV880	Eukaryota	TSAR	Alveolata	Dinoflagellata	Syndiniales	Dino-Group-I	Dino-Group-I-Clade-1	Dino-Group-I-Clade-1_X	Dino-Group-I-Clade-1_X_sp.
ASV881	Eukaryota	TSAR	Alveolata	Apicomplexa	Coccidiomorphea	Eimeriida	Corallicolidae
ASV882	Eukaryota	TSAR	Alveolata	Dinoflagellata	Syndiniales	Dino-Group-II	Dino-Group-II-Clade-30	Dino-Group-II-Clade-30_X	Dino-Group-II-Clade-30_X_sp.
ASV883	Eukaryota	TSAR	Alveolata	Apicomplexa	Coccidiomorphea	Eimeriida	Corallicolidae
ASV884	Eukaryota	TSAR	Alveolata	Dinoflagellata	Syndiniales	Dino-Group-I	Dino-Group-I-Clade-1	Dino-Group-I-Clade-1_X	Dino-Group-I-Clade-1_X_sp.
ASV885	Eukaryota	TSAR	Stramenopiles	Gyrista	Pelagophyceae	Pelagomonadales	Pelagomonadaceae	Pelagococcus	Pelagococcus_subviridis
ASV886	Eukaryota	TSAR	Stramenopiles	Gyrista	Mediophyceae	Thalassiosirales	Thalassiosiraceae	Thalassiosira	Thalassiosira_cf_profunda
ASV887	Eukaryota	Obazoa	Opisthokonta	Fungi	Ascomycota	Saccharomycotina	Saccharomycetales	Candida
ASV888	Eukaryota	Haptista	Haptophyta	Haptophyta_X	Prymnesiophyceae	Prymnesiales	Prymnesiaceae	Prymnesiaceae_X	Prymnesiaceae_X_sp.
ASV889	Eukaryota	Haptista	Haptophyta	Haptophyta_X	Prymnesiophyceae	Phaeocystales	Phaeocystaceae	Phaeocystis	Phaeocystis_cordata
ASV890	Eukaryota	TSAR	Alveolata	Dinoflagellata	Syndiniales	Dino-Group-II	Dino-Group-II-Clade-4	Dino-Group-II-Clade-4_X	Dino-Group-II-Clade-4_X_sp.
ASV891	Eukaryota	TSAR	Alveolata	Dinoflagellata	Dinophyceae	Gymnodiniales	Warnowiaceae	Warnowia	Warnowia_sp.
ASV892	Eukaryota	TSAR	Alveolata	Ciliophora	Spirotrichea	Choreotrichida	Leegaardiellidae	Leegaardiella	Leegaardiella_sp.
ASV893	Eukaryota	TSAR	Alveolata	Dinoflagellata	Syndiniales	Dino-Group-II	Dino-Group-II-Clade-23	Dino-Group-II-Clade-23_X	Dino-Group-II-Clade-23_X_sp.
ASV894	Eukaryota	TSAR	Alveolata	Apicomplexa	Coccidiomorphea	Eimeriida	Corallicolidae
ASV895	Eukaryota	TSAR	Alveolata	Dinoflagellata	Syndiniales	Dino-Group-I	Dino-Group-I-Clade-1	Dino-Group-I-Clade-1_X	Dino-Group-I-Clade-1_X_sp.
ASV896	Eukaryota	Archaeplastida	Chlorophyta	Chlorophyta_X	Ulvophyceae	Bryopsidales	Ostreobiaceae	Ostreobium	Ostreobium_sp.
ASV897	Eukaryota	TSAR	Alveolata	Dinoflagellata	Dinophyceae	Gymnodiniales	Chytriodiniaceae	Chytriodinium	Chytriodinium_affine
ASV898	Eukaryota	TSAR	Alveolata	Dinoflagellata	Syndiniales	Dino-Group-I	Dino-Group-I-Clade-1	Dino-Group-I-Clade-1_X	Dino-Group-I-Clade-1_X_sp.
ASV899	Eukaryota	TSAR	Alveolata	Apicomplexa	Coccidiomorphea	Eimeriida	Corallicolidae
ASV900	Eukaryota	Archaeplastida	Chlorophyta	Chlorophyta_X	Ulvophyceae	Bryopsidales	Ostreobiaceae	Ostreobium	Ostreobium_sp.
ASV901	Eukaryota	TSAR	Alveolata	Dinoflagellata	Dinophyceae	Peridiniales	Thoracosphaeraceae
ASV902	Eukaryota	TSAR	Alveolata	Dinoflagellata	Syndiniales	Dino-Group-I	Dino-Group-I-Clade-1	Dino-Group-I-Clade-1_X	Dino-Group-I-Clade-1_X_sp.
ASV903	Eukaryota	TSAR	Alveolata	Dinoflagellata	Syndiniales	Dino-Group-II	Dino-Group-II-Clade-4	Dino-Group-II-Clade-4_X	Dino-Group-II-Clade-4_X_sp.
ASV904	Eukaryota	Cryptista	Cryptophyta	Cryptophyta_X	Cryptophyceae	Pyrenomonadales	Pyrenomonadaceae	Rhodomonas
ASV905	Eukaryota	Amoebozoa	Evosea	Evosea_X	Variosea	Variosea_X	Mariager-Fjord-lineage	Mariager-Fjord-lineage_X	Mariager-Fjord-lineage_X_sp.
ASV906	Eukaryota	TSAR	Stramenopiles	Bigyra	Sagenista	Labyrinthulomycetes	Thraustochytriaceae	Thraustochytriaceae_LAB17	Thraustochytriaceae_LAB17_sp.
ASV907	Eukaryota	TSAR	Stramenopiles	Gyrista	Bacillariophyceae	Naviculales	Naviculaceae	Navicula	Navicula_sp.
ASV908	Eukaryota	TSAR	Stramenopiles	Bigyra	Sagenista	Labyrinthulomycetes	Labyrinthulaceae	Aplanochytrium	Aplanochytrium_sp.
ASV909	Eukaryota	Obazoa	Apusomonada	Apusomonada_X	Apusomonadidae	Apusomonadidae_Group-1	Apusomonadidae_Group-1_X	Apusomonadidae_Group-1_XX	Apusomonadidae_Group-1_XX_sp.
ASV910	Eukaryota	Archaeplastida	Chlorophyta	Chlorophyta_X	Nephroselmidophyceae	Nephroselmidales	Nephroselmidales_X	Nephroselmis	Nephroselmis_pyriformis
ASV911	Eukaryota	TSAR	Stramenopiles	Bigyra	Sagenista	Sagenista_X	MAST-9	MAST-9A	MAST-9A_sp.
ASV912	Eukaryota	TSAR	Alveolata	Dinoflagellata	Dinophyceae	Gymnodiniales	Gymnodiniaceae	Lepidodinium	Lepidodinium_chlorophorum
ASV913	Eukaryota	TSAR	Alveolata	Dinoflagellata	Dinophyceae	Gymnodiniales	Warnowiaceae
ASV914	Eukaryota	TSAR	Rhizaria	Cercozoa	Filosa-Sarcomonadea	Glissomonadida
ASV915	Eukaryota	Archaeplastida	Chlorophyta	Chlorophyta_X	Prasino-Clade-9	Prasino-Clade-9_X	Prasino-Clade-9_XX	Prasino-Clade-9_XXX	Prasino-Clade-9_XXX_sp.
ASV916	Eukaryota	TSAR	Alveolata	Dinoflagellata	Dinophyceae	Gymnodiniales	Warnowiaceae	Warnowia	Warnowia_sp.
ASV917	Eukaryota	Archaeplastida	Chlorophyta	Chlorophyta_X	Ulvophyceae	Bryopsidales	Ostreobiaceae	Ostreobium	Ostreobium_sp.
ASV918	Eukaryota	TSAR	Alveolata	Dinoflagellata	Syndiniales	Dino-Group-I	Dino-Group-I-Clade-1	Dino-Group-I-Clade-1_X	Dino-Group-I-Clade-1_X_sp.
ASV919	Eukaryota	Obazoa	Opisthokonta	Fungi	Ascomycota	Pezizomycotina	Dothideomycetes	Hortaea	Hortaea_werneckii
ASV920	Eukaryota	TSAR	Stramenopiles	Gyrista	Bacillariophyceae	Bacillariales	Bacillariaceae
ASV921	Eukaryota	TSAR	Stramenopiles	Gyrista	Mediophyceae	Chaetocerotales	Chaetocerotaceae	Chaetoceros
ASV922	Eukaryota	Archaeplastida	Picozoa	Picozoa_X	Picozoa_XX	Picozoa_XXX	Picozoa_XXXX	Picozoa_XXXXX	Picozoa_XXXXX_sp.
ASV923	Eukaryota	TSAR	Rhizaria	Cercozoa	Filosa-Thecofilosea	Cryomonadida	Protaspa-lineage	Protaspa
ASV924	Eukaryota:plas	Archaeplastida:plas	Chlorophyta:plas	Chlorophyta_X:plas	Ulvophyceae:plas	Bryopsidales:plas	Bryopsidales_X:plas	Callipsygma:plas	Callipsygma_wilsonis:plas
ASV925	Eukaryota	TSAR	Alveolata	Ciliophora	Spirotrichea	Licnophoria	Licnophoridae	Licnophora	Licnophora_macfarlandi
ASV926	Eukaryota	Archaeplastida	Chlorophyta	Chlorophyta_X	Ulvophyceae	Ulvales-relatives	Ulvales-relatives_X	Acrochaete	Acrochaete_repens
ASV927	Eukaryota	TSAR	Alveolata	Ciliophora	Spirotrichea	Licnophoria	Licnophoridae	Licnophora	Licnophora_macfarlandi
ASV928	Eukaryota	TSAR	Stramenopiles	Bigyra	Sagenista	Labyrinthulomycetes	Labyrinthulaceae	Aplanochytrium	Aplanochytrium_sp.
ASV929	Eukaryota	TSAR	Alveolata	Dinoflagellata	Syndiniales	Dino-Group-IV	Dino-Group-IV-Hematodinium-Group	Hematodinium	Hematodinium_sp.
ASV930	Eukaryota	TSAR	Alveolata	Dinoflagellata	Syndiniales	Dino-Group-I	Dino-Group-I-Clade-1	Dino-Group-I-Clade-1_X	Dino-Group-I-Clade-1_X_sp.
ASV931	Eukaryota	Archaeplastida	Chlorophyta	Chlorophyta_X	Ulvophyceae	Bryopsidales	Ostreobiaceae	Ostreobium	Ostreobium_sp.
ASV932	Eukaryota	TSAR	Alveolata	Ciliophora	Spirotrichea	Licnophoria	Licnophoridae	Licnophora	Licnophora_macfarlandi
ASV933	Eukaryota	TSAR	Alveolata	Ciliophora	Oligohymenophorea	Apostomatia	Foettingeriidae	Synophrya	Synophrya_sp.
ASV934	Eukaryota	TSAR	Rhizaria	Cercozoa	Filosa-Granofilosea	Cryptofilida	Nanofilidae	Nanofila	Nanofila_sp.
ASV935	Eukaryota	TSAR	Alveolata	Dinoflagellata	Syndiniales	Dino-Group-II	Dino-Group-II-Clade-22	Dino-Group-II-Clade-22_X	Dino-Group-II-Clade-22_X_sp.
ASV936	Eukaryota	TSAR	Alveolata	Perkinsea	Perkinsida	Perkinsida_X	Parviluciferaceae
ASV937	Eukaryota	TSAR	Rhizaria	Radiolaria	Polycystinea	Spumellaria	Spumellaria_2	Spumellaria_2_X	Spumellaria_2_X_sp.
ASV938	Eukaryota	TSAR	Stramenopiles	Gyrista	Mediophyceae	Thalassiosirales	Thalassiosiraceae	Minidiscus	Minidiscus_spinulatus
ASV939	Eukaryota	Archaeplastida	Chlorophyta	Chlorophyta_X	Ulvophyceae	Bryopsidales	Ostreobiaceae	Ostreobium	Ostreobium_sp.
ASV940	Eukaryota	Archaeplastida	Chlorophyta	Chlorophyta_X	Ulvophyceae	Bryopsidales	Ostreobiaceae	Ostreobium	Ostreobium_sp.
ASV941	Eukaryota	TSAR	Alveolata	Apicomplexa	Coccidiomorphea	Eimeriida	Corallicolidae
ASV942	Eukaryota	TSAR	Stramenopiles	Gyrista	Bacillariophyceae	Naviculales	Naviculaceae	Navicula	Navicula_sp.
ASV943	Eukaryota	TSAR	Alveolata	Dinoflagellata	Syndiniales	Dino-Group-I	Dino-Group-I-Clade-1	Dino-Group-I-Clade-1_X	Dino-Group-I-Clade-1_X_sp.
ASV944	Eukaryota	TSAR	Stramenopiles	Gyrista	Bacillariophyceae	Naviculales	Amphipleuraceae	Halamphora
ASV945	Eukaryota	TSAR	Alveolata	Ciliophora	Spirotrichea	Choreotrichida	Strobilidiidae	Pelagostrobilidium	Pelagostrobilidium_sp.
ASV946	Eukaryota	TSAR	Stramenopiles	Gyrista	Bacillariophyceae	Bacillariales	Bacillariaceae	Nitzschia	Nitzschia_microcephala
ASV947	Eukaryota	Obazoa	Opisthokonta	Ichthyosporea	Ichthyophonida	Abeoformidae	Abeoformidae_Group_MAIP_1	Abeoformidae_Group_MAIP_1_X	Abeoformidae_Group_MAIP_1_X_sp.
ASV948	Eukaryota	TSAR	Stramenopiles	Gyrista	Pelagophyceae	Pelagomonadales	Pelagomonadaceae	Pelagomonadaceae_clade_C	Pelagomonadaceae_clade_C_sp.
ASV949	Eukaryota	Archaeplastida	Streptophyta	Streptophyta_X	Embryophyceae	Embryophyceae_X	Embryophyceae_XX
ASV950	Eukaryota	TSAR	Alveolata	Ciliophora	Spirotrichea	Licnophoria	Licnophoridae	Licnophora	Licnophora_macfarlandi
ASV951	Eukaryota	TSAR	Rhizaria	Cercozoa	Filosa-Thecofilosea	Cryomonadida	Protaspa-lineage	Protaspa-lineage_X	Protaspa-lineage_X_sp.
ASV952	Eukaryota	Obazoa	Opisthokonta	Fungi	Ascomycota	Pezizomycotina	Sordariomycetes	Lecanicillium	Lecanicillium_sp.
ASV953	Eukaryota	TSAR	Rhizaria	Cercozoa	Endomyxa	Endomyxa_X	Endomyxa_XX	Endo5-lineage_XXX	Endo5-lineage_XXX_sp.
ASV954	Eukaryota	TSAR	Rhizaria	Cercozoa	Filosa-Imbricatea	Thaumatomonadida	Thaumatomonadidae	Thaumatomastix	Thaumatomastix_sp.
ASV955	Eukaryota	TSAR	Alveolata	Ciliophora	Spirotrichea	Oligotrichida	Strombidiidae
ASV956	Eukaryota	TSAR	Alveolata	Dinoflagellata	Syndiniales	Dino-Group-I	Dino-Group-I-Clade-4	Dino-Group-I-Clade-4_X	Dino-Group-I-Clade-4_X_sp.
ASV957	Eukaryota	Cryptista	Cryptophyta	Cryptophyta_X	Cryptophyceae	Cryptomonadales	Cryptomonadales_X	Teleaulax	Teleaulax_amphioxeia
ASV958	Eukaryota	Haptista	Haptophyta	Haptophyta_X	Prymnesiophyceae	Prymnesiales	Chrysochromulinaceae	Chrysochromulina	Chrysochromulina_sp.
ASV959	Eukaryota	TSAR	Stramenopiles	Bigyra	Sagenista	Labyrinthulomycetes	Thraustochytriaceae	Thraustochytriaceae_LAB17	Thraustochytriaceae_LAB17_sp.
ASV960	Eukaryota	TSAR	Stramenopiles	Bigyra	Opalozoa	Nanomonadea	MAST-3	MAST-3J	MAST-3J_sp.
ASV961	Eukaryota	Obazoa	Opisthokonta	Fungi	Chytridiomycota	Chytridiomycota_X	Chytridiomycota_XX	Chytridiomycota_XXX	Chytridiomycota_XXX_sp.
ASV962	Eukaryota	TSAR	Stramenopiles	Gyrista	Mediophyceae	Thalassiosirales	Thalassiosiraceae	Thalassiosira	Thalassiosira_minima
ASV963	Eukaryota	TSAR	Stramenopiles	Gyrista	Bacillariophyceae	Naviculales	Naviculaceae	Navicula	Navicula_sp.
ASV964	Eukaryota	TSAR	Alveolata	Dinoflagellata	Syndiniales	Dino-Group-I	Dino-Group-I-Clade-4	Dino-Group-I-Clade-4_X	Dino-Group-I-Clade-4_X_sp.
ASV965	Eukaryota	Obazoa	Opisthokonta	Fungi	Ascomycota	Pezizomycotina	Dothideomycetes
ASV966	Eukaryota	TSAR	Alveolata	Dinoflagellata	Syndiniales	Dino-Group-I	Dino-Group-I-Clade-5	Dino-Group-I-Clade-5_X	Dino-Group-I-Clade-5_X_sp.
ASV967	Eukaryota	TSAR	Alveolata	Dinoflagellata	Dinophyceae	Peridiniales	Blastodiniaceae	Blastodinium	Blastodinium_mangini
ASV968	Eukaryota	TSAR	Alveolata	Ciliophora	Spirotrichea	Licnophoria	Licnophoridae	Licnophora	Licnophora_macfarlandi
ASV969	Eukaryota	Archaeplastida	Chlorophyta	Chlorophyta_X	Ulvophyceae	Bryopsidales	Ostreobiaceae	Ostreobium	Ostreobium_sp.
ASV970	Eukaryota	Archaeplastida	Chlorophyta	Chlorophyta_X	Ulvophyceae	Bryopsidales	Ostreobiaceae	Ostreobium	Ostreobium_sp.
ASV971	Eukaryota	TSAR	Alveolata	Ciliophora	Spirotrichea	Licnophoria	Licnophoridae	Licnophora	Licnophora_macfarlandi
ASV972	Eukaryota	Archaeplastida	Chlorophyta	Chlorophyta_X	Ulvophyceae	Bryopsidales	Ostreobiaceae	Ostreobium	Ostreobium_sp.
ASV973	Eukaryota	Archaeplastida	Chlorophyta	Chlorophyta_X	Ulvophyceae	Bryopsidales	Ostreobiaceae	Ostreobium	Ostreobium_sp.
ASV974	Eukaryota	TSAR	Alveolata	Ciliophora	Phyllopharyngea	Suctoria	Ephelotidae	Ephelota	Ephelota_truncata
ASV975	Eukaryota	TSAR	Stramenopiles	Gyrista	Bacillariophyceae	Bacillariales	Bacillariaceae	Nitzschia	Nitzschia_sp.
ASV976	Eukaryota	TSAR	Rhizaria	Radiolaria	Polycystinea	Spumellaria	Astrosphaeridae	Cladococcus	Cladococcus_scoparius
ASV977	Eukaryota	TSAR	Alveolata	Dinoflagellata	Syndiniales	Dino-Group-I	Dino-Group-I-Clade-1	Dino-Group-I-Clade-1_X	Dino-Group-I-Clade-1_X_sp.
ASV978	Eukaryota	TSAR	Alveolata	Ciliophora	Spirotrichea	Licnophoria	Licnophoridae	Licnophora	Licnophora_macfarlandi
ASV979	Eukaryota	Archaeplastida	Chlorophyta	Chlorophyta_X	Ulvophyceae	Bryopsidales	Ostreobiaceae	Ostreobium	Ostreobium_sp.
ASV980	Eukaryota	TSAR	Alveolata	Apicomplexa	Coccidiomorphea	Eimeriida	Corallicolidae
ASV981	Eukaryota	TSAR	Alveolata	Apicomplexa	Coccidiomorphea	Eimeriida	Corallicolidae
ASV982	Eukaryota	TSAR	Alveolata	Ciliophora	Spirotrichea	Licnophoria	Licnophoridae	Licnophora	Licnophora_macfarlandi
ASV983	Eukaryota	TSAR	Alveolata	Dinoflagellata	Dinophyceae	Peridiniales	Thoracosphaeraceae	Scrippsiella	Scrippsiella_sp.
ASV984	Eukaryota	TSAR	Alveolata	Dinoflagellata	Dinophyceae	Gymnodiniales
ASV985	Eukaryota	TSAR	Alveolata	Ciliophora	Spirotrichea	Licnophoria	Licnophoridae	Licnophora	Licnophora_macfarlandi
ASV986	Eukaryota	TSAR	Rhizaria	Cercozoa	Filosa-Thecofilosea	Cryomonadida	Protaspa-lineage	Protaspa-lineage_X	Protaspa-lineage_X_sp.
ASV987	Eukaryota	TSAR	Stramenopiles	Gyrista	Mediophyceae	Thalassiosirales	Thalassiosiraceae	Thalassiosira
ASV988	Eukaryota	TSAR	Alveolata	Dinoflagellata	Dinophyceae	Gymnodiniales	Warnowiaceae	Warnowia	Warnowia_sp.
ASV989	Eukaryota	TSAR	Alveolata	Dinoflagellata	Syndiniales	Dino-Group-I	Dino-Group-I-Clade-1	Dino-Group-I-Clade-1_X	Dino-Group-I-Clade-1_X_sp.
ASV990	Eukaryota	TSAR	Alveolata	Dinoflagellata	Syndiniales	Dino-Group-II	Dino-Group-II-Clade-3	Dino-Group-II-Clade-3_X	Dino-Group-II-Clade-3_X_sp.
ASV991	Eukaryota	TSAR	Alveolata	Apicomplexa	Coccidiomorphea	Eimeriida	Corallicolidae
ASV992	Eukaryota	TSAR	Alveolata	Ciliophora	Spirotrichea	Licnophoria	Licnophoridae	Licnophora	Licnophora_macfarlandi
ASV993	Eukaryota	Haptista	Haptophyta	Haptophyta_X	Pavlovophyceae	Pavlovales	Pavlovaceae	Exanthemachrysis	Exanthemachrysis_sp.
ASV994	Eukaryota	TSAR	Rhizaria	Cercozoa	Filosa-Granofilosea	Cryptofilida	Novel-Gran-1	Novel-Gran-1_X	Novel-Gran-1_X_sp.
ASV995	Eukaryota	TSAR	Stramenopiles	Gyrista	Bacillariophyceae	Rhaphoneidales	Asterionellopsidaceae	Asterionellopsis	Asterionellopsis_glacialis
ASV996	Eukaryota	TSAR	Stramenopiles	Gyrista	Mediophyceae	Chaetocerotales	Leptocylindraceae	Leptocylindrus	Leptocylindrus_convexus
ASV997	Eukaryota	TSAR	Stramenopiles	Gyrista	Bacillariophyceae	Bacillariales	Bacillariaceae	Nitzschia	Nitzschia_communis
ASV998	Eukaryota	TSAR	Rhizaria	Cercozoa	Filosa-Thecofilosea	Filosa-Thecofilosea_X	Filosa-Thecofilosea_XX	Filosa-Thecofilosea_XXX	Filosa-Thecofilosea_XXX_sp.
ASV999	Eukaryota	TSAR	Stramenopiles	Bigyra	Sagenista	Labyrinthulomycetes	Labyrinthulaceae	Aplanochytrium	Aplanochytrium_sp.
ASV1000	Eukaryota	Archaeplastida	Chlorophyta	Chlorophyta_X	Ulvophyceae	Bryopsidales	Ostreobiaceae	Ostreobium	Ostreobium_sp.
ASV1001	Eukaryota	TSAR	Alveolata	Dinoflagellata	Dinophyceae	Gymnodiniales	Warnowiaceae	Warnowia	Warnowia_sp.
ASV1002	Eukaryota	Excavata	Metamonada	Fornicata	Fornicata_X	Fornicata_XX	Caviomonadidae	Caviomonadidae_X	Caviomonadidae_X_sp.
ASV1003	Eukaryota	TSAR	Alveolata	Dinoflagellata	Dinophyceae	Gymnodiniales	Warnowiaceae	Warnowia	Warnowia_sp.
ASV1004	Eukaryota	TSAR	Alveolata	Dinoflagellata	Syndiniales	Dino-Group-I	Dino-Group-I-Clade-2	Dino-Group-I-Clade-2_X	Dino-Group-I-Clade-2_X_sp.
ASV1005	Eukaryota	Archaeplastida	Chlorophyta	Chlorophyta_X	Ulvophyceae	Bryopsidales	Ostreobiaceae	Ostreobium	Ostreobium_sp.
ASV1006	Eukaryota	Archaeplastida	Chlorophyta	Chlorophyta_X	Ulvophyceae	Bryopsidales	Ostreobiaceae	Ostreobium	Ostreobium_sp.
ASV1007	Eukaryota	Archaeplastida	Chlorophyta	Chlorophyta_X	Ulvophyceae	Bryopsidales	Ostreobiaceae	Ostreobium	Ostreobium_sp.
ASV1008	Eukaryota	TSAR	Alveolata	Apicomplexa	Coccidiomorphea	Eimeriida	Corallicolidae	Corallicolidae_COR6	Corallicolidae_COR6_sp.
ASV1009	Eukaryota	TSAR	Rhizaria	Cercozoa	Filosa-Thecofilosea	Cryomonadida	Protaspa-lineage	Protaspa-lineage_X	Protaspa-lineage_X_sp.
ASV1010	Eukaryota	TSAR	Stramenopiles	Gyrista	Bacillariophyceae	Achnanthales	Cocconeidaceae	Cocconeis	Cocconeis_stauroneiformis
ASV1011	Eukaryota	TSAR	Alveolata	Dinoflagellata	Syndiniales	Dino-Group-I	Dino-Group-I-Clade-1	Dino-Group-I-Clade-1_X	Dino-Group-I-Clade-1_X_sp.
ASV1012	Eukaryota	Archaeplastida	Rhodophyta	Rhodophyta_X	Florideophyceae	Ceramiales	Dasyaceae
ASV1013	Eukaryota	Archaeplastida	Chlorophyta	Chlorophyta_X	Ulvophyceae	Bryopsidales	Ostreobiaceae	Ostreobium	Ostreobium_sp.
ASV1014	Eukaryota	TSAR	Stramenopiles	Gyrista	Mediophyceae	Chaetocerotales	Chaetocerotaceae	Chaetoceros	Chaetoceros_dayaensis
ASV1015	Eukaryota	TSAR	Alveolata	Dinoflagellata	Syndiniales	Dino-Group-I	Dino-Group-I-Clade-1	Dino-Group-I-Clade-1_X	Dino-Group-I-Clade-1_X_sp.
ASV1016	Eukaryota	TSAR	Alveolata	Dinoflagellata	Dinophyceae	Suessiales	Symbiodiniaceae	Symbiodinium	Symbiodinium_microadriaticum
ASV1017	Eukaryota	TSAR	Rhizaria	Radiolaria	Polycystinea	Spumellaria	Astrosphaeridae	Cladococcus	Cladococcus_scoparius
ASV1018	Eukaryota	Archaeplastida	Rhodophyta	Rhodophyta_X	Florideophyceae	Bonnemaisoniales	Bonnemaisoniaceae	Asparagopsis	Asparagopsis_armata
ASV1019	Eukaryota	TSAR	Alveolata	Dinoflagellata	Syndiniales	Dino-Group-II	Dino-Group-II-Clade-8	Dino-Group-II-Clade-8_X	Dino-Group-II-Clade-8_X_sp.
ASV1020	Eukaryota	TSAR	Alveolata	Dinoflagellata	Syndiniales	Dino-Group-II	Dino-Group-II-Clade-8	Dino-Group-II-Clade-8_X	Dino-Group-II-Clade-8_X_sp.
ASV1021	Eukaryota	Archaeplastida	Chlorophyta	Chlorophyta_X	Ulvophyceae	Bryopsidales	Ostreobiaceae	Ostreobium	Ostreobium_sp.
ASV1022	Eukaryota	TSAR	Stramenopiles	Gyrista	Bacillariophyceae	Fragilariales	Fragilariaceae	Synedra	Synedra_fulgens
ASV1023	Eukaryota	TSAR	Stramenopiles	Gyrista	Bacillariophyceae	Fragilariales	Fragilariaceae	Synedra	Synedra_toxoneides
ASV1024	Eukaryota	Archaeplastida	Chlorophyta	Chlorophyta_X	Ulvophyceae	Bryopsidales	Ostreobiaceae	Ostreobium	Ostreobium_sp.
ASV1025	Eukaryota	TSAR	Stramenopiles	Gyrista	Bacillariophyceae	Naviculales	Naviculaceae	Navicula
ASV1026	Eukaryota	TSAR	Alveolata	Ciliophora	Spirotrichea	Licnophoria	Licnophoridae	Licnophora	Licnophora_macfarlandi
ASV1027	Eukaryota	TSAR	Alveolata	Ciliophora	Phyllopharyngea	Suctoria	Ephelotidae	Ephelota	Ephelota_mammillata
ASV1028	Eukaryota	TSAR	Stramenopiles	Gyrista	Bacillariophyceae	Naviculales	Naviculaceae
ASV1029	Eukaryota	TSAR	Alveolata	Dinoflagellata	Dinophyceae	Gymnodiniales	Chytriodiniaceae	Chytriodinium	Chytriodinium_affine
ASV1030	Eukaryota	TSAR	Stramenopiles	Gyrista	Bacillariophyceae	Naviculales	Naviculaceae	Navicula
ASV1031	Eukaryota	TSAR	Alveolata	Ciliophora	Spirotrichea	Licnophoria	Licnophoridae	Licnophora	Licnophora_macfarlandi
ASV1032	Eukaryota	TSAR	Alveolata	Dinoflagellata	Dinophyceae	Gymnodiniales	Gymnodiniaceae
ASV1033	Eukaryota	TSAR	Alveolata	Dinoflagellata	Dinophyceae	Gymnodiniales	Warnowiaceae	Warnowia	Warnowia_sp.
ASV1034	Eukaryota	TSAR	Rhizaria	Cercozoa	Filosa-Imbricatea	Thaumatomonadida	Thaumatomonadidae	Thaumatomastix	Thaumatomastix_sp.
ASV1035	Eukaryota	TSAR	Alveolata	Dinoflagellata	Syndiniales	Dino-Group-I	Dino-Group-I-Clade-1	Dino-Group-I-Clade-1_X	Dino-Group-I-Clade-1_X_sp.
ASV1036	Eukaryota	TSAR	Alveolata	Ciliophora	Spirotrichea	Licnophoria	Licnophoridae	Licnophora	Licnophora_macfarlandi
ASV1037	Eukaryota	TSAR	Rhizaria	Cercozoa	Filosa-Imbricatea	Filosa-Imbricatea_X	Novel-clade-2	Novel-clade-2_X	Novel-clade-2_X_sp.
ASV1038	Eukaryota	TSAR	Stramenopiles	Gyrista	Mediophyceae	Cymatosirales	Cymatosiraceae	Papiliocellulus	Papiliocellulus_elegans
ASV1039	Eukaryota	TSAR	Rhizaria	Radiolaria	RAD-B	RAD-B_X	RAD-B_X_Group-IVe	RAD-B_X_Group-IVe_X	RAD-B_X_Group-IVe_X_sp.
ASV1040	Eukaryota	TSAR	Alveolata	Ciliophora	Spirotrichea	Choreotrichida	Choreotrichida_X	Choreotrichida_XX	Choreotrichida_XX_sp.
ASV1041	Eukaryota	TSAR	Stramenopiles	Bigyra	Sagenista	Sagenista_X	MAST-9	MAST-9A	MAST-9A_sp.
ASV1042	Eukaryota	TSAR	Stramenopiles	Gyrista	Bacillariophyceae	Bacillariales	Bacillariaceae	Pseudo-nitzschia
ASV1043	Eukaryota	Obazoa	Opisthokonta	Fungi	Ascomycota	Pezizomycotina	Eurotiomycetes	Penicillium	Penicillium_citrinum
ASV1044	Eukaryota	TSAR	Alveolata	Dinoflagellata	Syndiniales	Dino-Group-I	Dino-Group-I-Clade-5	Dino-Group-I-Clade-5_X	Dino-Group-I-Clade-5_X_sp.
ASV1045	Eukaryota	TSAR	Alveolata	Ciliophora	Spirotrichea	Oligotrichida	Strombidiidae	Strombidiidae_X	Strombidiidae_X_sp.
ASV1046	Eukaryota	Excavata	Discoba	Euglenozoa	Diplonemea	Diplonemida	Diplonemidae	Diplonema	Diplonema_japonicum
ASV1047	Eukaryota	TSAR	Alveolata	Ciliophora	Spirotrichea	Euplotia	Uronychiidae	Uronychia	Uronychia_setigera
ASV1048	Eukaryota	Excavata	Metamonada	Fornicata	Fornicata_X	Fornicata_XX	Caviomonadidae	Caviomonadidae_X	Caviomonadidae_X_sp.
ASV1049	Eukaryota	TSAR	Rhizaria	Cercozoa	Chlorarachniophyceae	Chlorarachnida	Minorisa-lineage	Minorisa	Minorisa_sp.
ASV1050	Eukaryota	TSAR	Alveolata	Dinoflagellata	Dinophyceae	Gymnodiniales
ASV1051	Eukaryota	TSAR	Stramenopiles	Bigyra	Sagenista	Sagenista_X	MAST-9	MAST-9A	MAST-9A_sp.
ASV1052	Eukaryota	Archaeplastida	Chlorophyta	Chlorophyta_X	Ulvophyceae	Bryopsidales	Ostreobiaceae	Ostreobium	Ostreobium_sp.
ASV1053	Eukaryota	Archaeplastida	Chlorophyta	Chlorophyta_X	Ulvophyceae	Bryopsidales	Ostreobiaceae	Ostreobium	Ostreobium_sp.
ASV1054	Eukaryota	Archaeplastida	Chlorophyta	Chlorophyta_X	Ulvophyceae	Bryopsidales	Ostreobiaceae	Ostreobium	Ostreobium_sp.
ASV1055	Eukaryota	Archaeplastida	Chlorophyta	Chlorophyta_X	Ulvophyceae	Bryopsidales	Ostreobiaceae	Ostreobium	Ostreobium_sp.
ASV1056	Eukaryota	TSAR	Alveolata	Dinoflagellata	Dinophyceae	Gymnodiniales	Gymnodiniaceae	Gyrodinium	Gyrodinium_dominans
ASV1057	Eukaryota	Archaeplastida	Rhodophyta	Rhodophyta_X	Florideophyceae	Gigartinales	Gigartinales_X	Peyssonnelia	Peyssonnelia_rubra
ASV1058	Eukaryota	TSAR	Alveolata	Ciliophora	Phyllopharyngea	Suctoria	Ephelotidae	Ephelota	Ephelota_mammillata
ASV1059	Eukaryota	TSAR	Alveolata	Ciliophora	Spirotrichea	Licnophoria	Licnophoridae	Licnophora	Licnophora_macfarlandi
ASV1060	Eukaryota	TSAR	Alveolata	Ciliophora	Spirotrichea	Licnophoria	Licnophoridae	Licnophora	Licnophora_macfarlandi
ASV1061	Eukaryota	TSAR	Alveolata	Apicomplexa	Gregarinomorphea	Eugregarinorida	Lecudinidae	Lithocystis	Lithocystis_sp.
ASV1062	Eukaryota	TSAR	Alveolata	Ciliophora	Spirotrichea	Hypotrichia	Holostichidae	Holosticha	Holosticha_diademata
ASV1063	Eukaryota	TSAR	Alveolata	Apicomplexa	Coccidiomorphea	Eimeriida	Corallicolidae
ASV1064	Eukaryota	Excavata	Discoba	Euglenozoa	Diplonemea	Diplonemida	Diplonemidae	Diplonema	Diplonema_japonicum
ASV1065	Eukaryota	TSAR	Alveolata	Apicomplexa	Coccidiomorphea	Eimeriida	Corallicolidae
ASV1066	Eukaryota	TSAR	Alveolata	Dinoflagellata	Dinophyceae	Peridiniales	Heterocapsaceae	Heterocapsa	Heterocapsa_pygmaea
ASV1067	Eukaryota	Excavata	Discoba	Euglenozoa	Diplonemea	Diplonemida	Diplonemidae	Diplonema	Diplonema_japonicum
ASV1068	Eukaryota	TSAR	Alveolata	Ciliophora	Spirotrichea	Licnophoria	Licnophoridae	Licnophora	Licnophora_macfarlandi
ASV1069	Eukaryota	TSAR	Alveolata	Dinoflagellata	Syndiniales	Dino-Group-I	Dino-Group-I-Clade-1	Dino-Group-I-Clade-1_X	Dino-Group-I-Clade-1_X_sp.
ASV1070	Eukaryota	TSAR	Stramenopiles	Gyrista	Chrysophyceae	Ochromonadales	Ochromonadales_X	Ochromonadales_XX	Ochromonadales_XX_sp.
ASV1071	Eukaryota	TSAR	Alveolata	Apicomplexa	Coccidiomorphea	Eimeriida	Corallicolidae
ASV1072	Eukaryota	Haptista	Haptophyta	Haptophyta_X	Prymnesiophyceae	Prymnesiales	Prymnesiaceae	Prymnesium	Prymnesium_sp.
ASV1073	Eukaryota	TSAR	Alveolata	Apicomplexa	Coccidiomorphea	Eimeriida	Corallicolidae
ASV1074	Eukaryota	TSAR	Alveolata	Ciliophora	Spirotrichea	Licnophoria	Licnophoridae	Licnophora	Licnophora_macfarlandi
ASV1075	Eukaryota	TSAR	Rhizaria	Cercozoa	Filosa-Granofilosea	Filosa-Granofilosea_X	Novel-Gran-234	Novel-Gran-234_X	Novel-Gran-234_X_sp.
ASV1076	Eukaryota	TSAR	Stramenopiles	Gyrista	Bacillariophyceae	Bacillariales	Bacillariaceae	Nitzschia	Nitzschia_volvendirostrata
ASV1077	Eukaryota	TSAR	Alveolata	Dinoflagellata	Dinophyceae	Gymnodiniales	Chytriodiniaceae	Chytriodinium	Chytriodinium_affine
ASV1078	Eukaryota	TSAR	Stramenopiles	Bigyra	Sagenista	Labyrinthulomycetes	Labyrinthulaceae	Labyrinthulaceae_ANT10_3	Labyrinthulaceae_ANT10_3_sp.
ASV1079	Eukaryota	Obazoa	Opisthokonta	Fungi	Basidiomycota	Ustilaginomycotina	Exobasidiomycetes	Exobasidiomycetes_X	Exobasidiomycetes_X_sp.
ASV1080	Eukaryota	TSAR	Stramenopiles	Gyrista	Bacillariophyceae	Naviculales	Naviculaceae	Navicula
ASV1081	Eukaryota	TSAR	Stramenopiles	Gyrista	Mediophyceae	Thalassiosirales	Thalassiosiraceae	Thalassiosira	Thalassiosira_anguste-lineata
ASV1082	Eukaryota	Obazoa	Opisthokonta	Fungi	Basidiomycota	Agaricomycotina	Agaricomycetes	Sclerotium	Sclerotium_sp.
ASV1083	Eukaryota	Archaeplastida	Rhodophyta	Rhodophyta_X	Florideophyceae	Gigartinales	Gigartinales_X	Bonnemaisonia	Bonnemaisonia_clavata
ASV1084	Eukaryota	TSAR	Stramenopiles	Gyrista	Chrysophyceae	Ochromonadales	Ochromonadaceae	Spumella	Spumella_sp.
ASV1085	Eukaryota	Obazoa	Opisthokonta	Fungi	Basidiomycota	Pucciniomycotina	Cystobasidiomycetes	Rhodotorula	Rhodotorula_mucilaginosa
ASV1086	Eukaryota	TSAR	Alveolata	Ciliophora	Spirotrichea	Hypotrichia	Holostichidae	Holosticha
ASV1087	Eukaryota	TSAR	Alveolata	Dinoflagellata	Dinophyceae	Gymnodiniales
ASV1088	Eukaryota	TSAR	Alveolata	Dinoflagellata	Syndiniales	Dino-Group-I	Dino-Group-I-Clade-1	Dino-Group-I-Clade-1_X	Dino-Group-I-Clade-1_X_sp.
ASV1089	Eukaryota	TSAR	Stramenopiles	Gyrista	Mediophyceae	Chaetocerotales	Chaetocerotaceae	Chaetoceros	Chaetoceros_contortus
ASV1090	Eukaryota	TSAR	Alveolata	Ciliophora	Spirotrichea	Licnophoria	Licnophoridae	Licnophora	Licnophora_macfarlandi
ASV1091	Eukaryota	TSAR	Alveolata	Dinoflagellata	Dinophyceae	Gymnodiniales
ASV1092	Eukaryota	TSAR	Alveolata	Dinoflagellata	Syndiniales	Dino-Group-II	Dino-Group-II-Clade-10-and-11	Dino-Group-II-Clade-10-and-11_X	Dino-Group-II-Clade-10-and-11_X_sp.
ASV1093	Eukaryota	TSAR	Stramenopiles	Bigyra	Opalozoa	Nanomonadea	MAST-3	MAST-3J	MAST-3J_sp.
ASV1094	Eukaryota	TSAR	Stramenopiles	Bigyra	Sagenista	Sagenista_X	MAST-9	MAST-9A	MAST-9A_sp.
ASV1095	Eukaryota	TSAR	Alveolata	Dinoflagellata	Syndiniales	Dino-Group-III	Dino-Group-III_X	Dino-Group-III_XX	Dino-Group-III_XX_sp.
ASV1096	Eukaryota	TSAR	Stramenopiles	Bigyra	Sagenista	Labyrinthulomycetes	Thraustochytriaceae	Thraustochytriaceae_LAB17	Thraustochytriaceae_LAB17_sp.
ASV1097	Eukaryota	Amoebozoa	Discosea	Discosea_X	Stygamoebida	Stygamoebidae	Vermistella-lineage	Vermistella	Vermistella_sp.
ASV1098	Eukaryota	TSAR	Alveolata	Ciliophora	Spirotrichea	Choreotrichida	Strobilidiidae	Pelagostrobilidium	Pelagostrobilidium_sp.
ASV1099	Eukaryota	Haptista	Haptophyta	Haptophyta_X	Prymnesiophyceae	Prymnesiales	Chrysochromulinaceae	Chrysochromulina	Chrysochromulina_sp.
ASV1100	Eukaryota	TSAR	Alveolata	Ciliophora	Spirotrichea	Choreotrichida	Strobilidiidae	Pelagostrobilidium
ASV1101	Eukaryota	Obazoa	Opisthokonta	Fungi	Basidiomycota	Agaricomycotina	Tremellomycetes	Filobasidium	Filobasidium_elegans
ASV1102	Eukaryota	TSAR	Alveolata	Ciliophora	Oligohymenophorea	Scuticociliatia_1	Philasterida
ASV1103	Eukaryota	TSAR	Alveolata	Dinoflagellata	Syndiniales	Syndiniales_X	Syndiniales_XX	Syndiniales_XXX	Syndiniales_XXX_sp.
ASV1104	Eukaryota	TSAR	Alveolata	Ciliophora	Spirotrichea	Licnophoria	Licnophoridae	Licnophora	Licnophora_macfarlandi
ASV1105	Eukaryota	TSAR	Stramenopiles	Gyrista	Bacillariophyceae	Naviculales
ASV1106	Eukaryota	TSAR	Alveolata	Dinoflagellata	Syndiniales	Dino-Group-I	Dino-Group-I-Clade-1	Dino-Group-I-Clade-1_X	Dino-Group-I-Clade-1_X_sp.
ASV1107	Eukaryota	TSAR	Alveolata	Dinoflagellata	Syndiniales	Dino-Group-V	Dino-Group-V_X	Dino-Group-V_XX	Dino-Group-V_XX_sp.
ASV1108	Eukaryota	TSAR	Alveolata	Ciliophora	Spirotrichea	Licnophoria	Licnophoridae	Licnophora	Licnophora_macfarlandi
ASV1109	Eukaryota	Archaeplastida	Chlorophyta	Chlorophyta_X	Ulvophyceae	Bryopsidales	Ostreobiaceae	Ostreobium	Ostreobium_sp.
ASV1110	Eukaryota	TSAR	Rhizaria	Cercozoa	Filosa-Thecofilosea	Cryomonadida	Protaspa-lineage	Protaspa-lineage_X	Protaspa-lineage_X_sp.
ASV1111	Eukaryota	Archaeplastida	Chlorophyta	Chlorophyta_X	Ulvophyceae	Bryopsidales	Ostreobiaceae	Ostreobium	Ostreobium_sp.
ASV1112	Eukaryota	TSAR	Alveolata	Dinoflagellata	Syndiniales	Dino-Group-II	Dino-Group-II-Clade-10-and-11	Dino-Group-II-Clade-10-and-11_X	Dino-Group-II-Clade-10-and-11_X_sp.
ASV1113	Eukaryota	TSAR	Alveolata	Dinoflagellata	Syndiniales	Dino-Group-I	Dino-Group-I-Clade-1	Dino-Group-I-Clade-1_X	Dino-Group-I-Clade-1_X_sp.
ASV1114	Eukaryota	TSAR	Stramenopiles	Gyrista	Mediophyceae	Thalassiosirales	Thalassiosiraceae	Minidiscus	Minidiscus_comicus
ASV1115	Eukaryota	TSAR	Stramenopiles	Gyrista	Dictyochophyceae	Dictyochophyceae_X	Dictyochales	Dictyocha	Dictyocha_globosa
ASV1116	Eukaryota	Obazoa	Opisthokonta	Fungi	Ascomycota	Pezizomycotina	Eurotiomycetes	Aspergillus	Aspergillus_novofumigatus
ASV1117	Eukaryota	TSAR	Alveolata	Dinoflagellata	Syndiniales	Dino-Group-I	Dino-Group-I-Clade-1	Dino-Group-I-Clade-1_X	Dino-Group-I-Clade-1_X_sp.
ASV1118	Eukaryota	TSAR	Alveolata	Dinoflagellata	Syndiniales	Dino-Group-I	Dino-Group-I-Clade-1	Dino-Group-I-Clade-1_X	Dino-Group-I-Clade-1_X_sp.
ASV1119	Eukaryota	TSAR	Alveolata	Ciliophora	Spirotrichea	Choreotrichida-Tintinnina	Stenosemellidae	Stenosemellidae_X	Stenosemellidae_X_sp.
ASV1120	Eukaryota	TSAR	Alveolata	Dinoflagellata	Syndiniales	Dino-Group-I	Dino-Group-I-Clade-4	Dino-Group-I-Clade-4_X	Dino-Group-I-Clade-4_X_sp.
ASV1121	Eukaryota	TSAR	Alveolata	Ciliophora	Spirotrichea	Licnophoria	Licnophoridae	Licnophora	Licnophora_macfarlandi
ASV1122	Eukaryota	TSAR	Stramenopiles	Gyrista	MOCH-2	MOCH-2_X	MOCH-2_XX	MOCH-2_XXX	MOCH-2_XXX_sp.
ASV1123	Eukaryota	TSAR	Telonemia	Telonemia_X	Telonemia_XX	Telonemia_XXX	Telonemia-Group-2	Telonemia-Group-2_X	Telonemia-Group-2_X_sp.
ASV1124	Eukaryota	TSAR	Alveolata	Ciliophora	Spirotrichea	Oligotrichida	Strombidiidae	Strombidium	Strombidium_sp.
ASV1125	Eukaryota	TSAR	Alveolata	Dinoflagellata	Dinophyceae	Gymnodiniales	Warnowiaceae	Warnowia	Warnowia_sp.
ASV1126	Eukaryota	Archaeplastida	Chlorophyta	Chlorophyta_X	Chlorodendrophyceae	Chlorodendrales	Chlorodendraceae	Tetraselmis	Tetraselmis_convolutae
ASV1127	Eukaryota	TSAR	Alveolata	Apicomplexa	Coccidiomorphea	Eimeriida	Corallicolidae
ASV1128	Eukaryota	TSAR	Alveolata	Dinoflagellata	Syndiniales	Dino-Group-II	Dino-Group-II-Clade-7	Dino-Group-II-Clade-7_X	Dino-Group-II-Clade-7_X_sp.
ASV1129	Eukaryota	Archaeplastida	Rhodophyta	Rhodophyta_X	Florideophyceae	Bonnemaisoniales	Bonnemaisoniaceae	Asparagopsis	Asparagopsis_armata
ASV1130	Eukaryota	TSAR	Alveolata	Dinoflagellata	Dinophyceae	Peridiniales	Amphitholaceae	Achradina	Achradina_pulchra
ASV1131	Eukaryota	TSAR	Stramenopiles	Gyrista	Mediophyceae	Thalassiosirales	Thalassiosiraceae	Thalassiosira	Thalassiosira_cf_profunda
ASV1132	Eukaryota	TSAR	Telonemia	Telonemia_X	Telonemia_XX	Telonemia_XXX	Telonemia-Group-2	Telonemia-Group-2_X	Telonemia-Group-2_X_sp.
ASV1133	Eukaryota	Archaeplastida	Rhodophyta	Rhodophyta_X	Bangiophyceae	Bangiales	Bangiaceae	Pyropia	Pyropia_leucosticta
ASV1134	Eukaryota	TSAR	Alveolata	Apicomplexa	Coccidiomorphea	Eimeriida	Corallicolidae
ASV1135	Eukaryota	TSAR	Stramenopiles	Gyrista	Bacillariophyceae	Naviculales	Naviculaceae	Navicula	Navicula_sp.
ASV1136	Eukaryota	TSAR	Alveolata	Dinoflagellata	Dinophyceae	Peridiniales	Protoperidiniaceae	Protoperidinium	Protoperidinium_divergens
ASV1137	Eukaryota	Archaeplastida	Chlorophyta	Chlorophyta_X	Ulvophyceae	Bryopsidales	Ostreobiaceae	Ostreobium	Ostreobium_sp.
ASV1138	Eukaryota	TSAR	Alveolata	Apicomplexa	Coccidiomorphea	Eimeriida	Corallicolidae
ASV1139	Eukaryota	TSAR	Alveolata	Dinoflagellata	Dinophyceae	Peridiniales	Thoracosphaeraceae
ASV1140	Eukaryota	Haptista	Haptophyta	Haptophyta_X	Prymnesiophyceae	Prymnesiales	Chrysochromulinaceae	Chrysochromulina	Chrysochromulina_sp.
ASV1141	Eukaryota	Archaeplastida	Chlorophyta	Chlorophyta_X	Ulvophyceae	Bryopsidales	Ostreobiaceae	Ostreobium	Ostreobium_sp.
ASV1142	Eukaryota	TSAR	Alveolata	Ciliophora	Spirotrichea	Licnophoria	Licnophoridae	Licnophora	Licnophora_macfarlandi
ASV1143	Eukaryota	TSAR	Rhizaria	Cercozoa	Endomyxa	Endomyxa_X	Endomyxa_XX	Endo5-lineage_XXX	Endo5-lineage_XXX_sp.
ASV1144	Eukaryota	TSAR	Alveolata	Ciliophora	Spirotrichea	Oligotrichida	Tontoniidae	Pseudotontonia	Pseudotontonia_simplicidens
ASV1145	Eukaryota	TSAR	Stramenopiles	Gyrista	Bacillariophyceae	Bacillariales	Bacillariaceae	Pseudo-nitzschia	Pseudo-nitzschia_galaxiae
ASV1146	Eukaryota	TSAR	Alveolata	Apicomplexa	Coccidiomorphea	Eimeriida	Corallicolidae
ASV1147	Eukaryota	TSAR	Alveolata	Dinoflagellata	Dinophyceae	Gymnodiniales	Chytriodiniaceae	Chytriodinium	Chytriodinium_affine
ASV1148	Eukaryota	TSAR	Alveolata	Dinoflagellata	Dinophyceae	Gymnodiniales	Chytriodiniaceae	Chytriodinium	Chytriodinium_affine
ASV1149	Eukaryota	TSAR	Alveolata	Dinoflagellata	Dinophyceae	Gymnodiniales	Chytriodiniaceae	Chytriodinium	Chytriodinium_affine
ASV1150	Eukaryota	TSAR	Stramenopiles	Bigyra	Sagenista	Labyrinthulomycetes	Labyrinthulaceae	Labyrinthulaceae_ANT10_3	Labyrinthulaceae_ANT10_3_sp.
ASV1151	Eukaryota	TSAR	Alveolata	Dinoflagellata	Dinophyceae	Gymnodiniales	Warnowiaceae	Warnowia	Warnowia_sp.
ASV1152	Eukaryota	TSAR	Alveolata	Dinoflagellata	Dinophyceae	Gymnodiniales	Warnowiaceae	Warnowia	Warnowia_sp.
ASV1153	Eukaryota	TSAR	Alveolata	Ciliophora	Spirotrichea	Licnophoria	Licnophoridae	Licnophora	Licnophora_macfarlandi
ASV1154	Eukaryota	TSAR	Alveolata	Ciliophora	Spirotrichea	Licnophoria	Licnophoridae	Licnophora	Licnophora_macfarlandi
ASV1155	Eukaryota	TSAR	Stramenopiles	Gyrista	Bacillariophyceae	Bacillariales	Bacillariaceae	Cylindrotheca	Cylindrotheca_closterium
ASV1156	Eukaryota	TSAR	Alveolata	Ciliophora	Spirotrichea	Licnophoria	Licnophoridae	Licnophora	Licnophora_macfarlandi
ASV1157	Eukaryota	TSAR	Stramenopiles	Gyrista	Bacillariophyceae	Naviculales	Stauroneidaceae
ASV1158	Eukaryota	TSAR	Alveolata	Dinoflagellata	Dinophyceae	Gymnodiniales	Warnowiaceae	Warnowia	Warnowia_sp.
ASV1159	Eukaryota	TSAR	Alveolata	Apicomplexa	Coccidiomorphea	Eimeriida	Corallicolidae
ASV1160	Eukaryota	TSAR	Stramenopiles	Gyrista	Diatomeae_X	Diatomeae_XX	Diatomeae_XXX	Undatella	Undatella_sp.
ASV1161	Eukaryota	TSAR	Alveolata	Dinoflagellata	Syndiniales	Dino-Group-I	Dino-Group-I-Clade-4	Euduboscquella	Euduboscquella_crenulata
ASV1162	Eukaryota	TSAR	Stramenopiles	Bigyra	Opalozoa	Nanomonadea	MAST-3	MAST-3E	MAST-3E_sp.
ASV1163	Eukaryota	TSAR	Alveolata	Dinoflagellata	Syndiniales	Dino-Group-II	Dino-Group-II-Clade-10-and-11	Dino-Group-II-Clade-10-and-11_X	Dino-Group-II-Clade-10-and-11_X_sp.
ASV1164	Eukaryota	TSAR	Alveolata	Ciliophora	Spirotrichea	Euplotia	Euplotidae	Euplotes	Euplotes_charon
ASV1165	Eukaryota	TSAR	Alveolata	Dinoflagellata	Dinophyceae	Peridiniales
ASV1166	Eukaryota	Obazoa	Opisthokonta	Fungi	Ascomycota	Pezizomycotina	Dothideomycetes	Fissuroma
ASV1167	Eukaryota	TSAR	Stramenopiles	Bigyra	Sagenista	Labyrinthulomycetes	Thraustochytriaceae	Thraustochytriaceae_LAB17	Thraustochytriaceae_LAB17_sp.
ASV1168	Eukaryota	TSAR	Stramenopiles	Bigyra	Sagenista	Sagenista_X	MAST-9	MAST-9C	MAST-9C_sp.
ASV1169	Eukaryota	TSAR	Alveolata	Apicomplexa	Coccidiomorphea	Eimeriida	Corallicolidae
ASV1170	Eukaryota	TSAR	Alveolata	Apicomplexa	Coccidiomorphea	Eimeriida	Corallicolidae
ASV1171	Eukaryota	TSAR	Alveolata	Apicomplexa	Coccidiomorphea	Eimeriida	Corallicolidae
ASV1172	Eukaryota	TSAR	Alveolata	Apicomplexa	Coccidiomorphea	Eimeriida	Corallicolidae	Corallicolidae_COR6	Corallicolidae_COR6_sp.
ASV1173	Eukaryota	TSAR	Alveolata	Ciliophora	Spirotrichea	Hypotrichia	Holostichidae	Holosticha	Holosticha_diademata
ASV1174	Eukaryota	TSAR	Alveolata	Dinoflagellata	Syndiniales	Dino-Group-I	Dino-Group-I-Clade-5	Dino-Group-I-Clade-5_X	Dino-Group-I-Clade-5_X_sp.
ASV1175	Eukaryota	Obazoa	Opisthokonta	Choanoflagellata	Choanoflagellatea	Acanthoecida	Acanthoecidae_Group_G	Acanthoecidae_Group_G_X	Acanthoecidae_Group_G_X_sp.
ASV1176	Eukaryota	TSAR	Alveolata	Ciliophora	Spirotrichea	Oligotrichida	Tontoniidae	Pseudotontonia	Pseudotontonia_sp.
ASV1177	Eukaryota	TSAR	Rhizaria	Cercozoa	Filosa-Thecofilosea	Filosa-Thecofilosea_X	Filosa-Thecofilosea_XX	Filosa-Thecofilosea_XXX	Filosa-Thecofilosea_XXX_sp.
ASV1178	Eukaryota	TSAR	Alveolata	Apicomplexa	Coccidiomorphea	Eimeriida	Corallicolidae	Corallicolidae_COR6	Corallicolidae_COR6_sp.
ASV1179	Eukaryota	TSAR	Stramenopiles	Gyrista	Bacillariophyceae	Bacillariales	Bacillariaceae	Nitzschia
ASV1180	Eukaryota	TSAR	Alveolata	Ciliophora	Spirotrichea	Licnophoria	Licnophoridae	Licnophora	Licnophora_macfarlandi
ASV1181	Eukaryota	Excavata	Metamonada	Fornicata	Fornicata_X	Fornicata_XX	Caviomonadidae	Caviomonadidae_X	Caviomonadidae_X_sp.
ASV1182	Eukaryota	TSAR	Stramenopiles	Gyrista	Mediophyceae	Biddulphiales	Biddulphiaceae	Biddulphiopsis	Biddulphiopsis_titiana
ASV1183	Eukaryota	TSAR	Rhizaria	Cercozoa	Chlorarachniophyceae	Chlorarachnida	Chlorarachnida_X	Partenskyella	Partenskyella_glossopodia
ASV1184	Eukaryota	TSAR	Alveolata	Dinoflagellata	Syndiniales	Dino-Group-II	Dino-Group-II-Clade-10-and-11	Dino-Group-II-Clade-10-and-11_X	Dino-Group-II-Clade-10-and-11_X_sp.
ASV1185	Eukaryota	TSAR	Stramenopiles	Gyrista	Mediophyceae	Thalassiosirales	Thalassiosiraceae	Thalassiosira	Thalassiosira_profunda
ASV1186	Eukaryota	TSAR	Alveolata	Dinoflagellata	Dinophyceae	Gymnodiniales	Warnowiaceae	Warnowia	Warnowia_sp.
ASV1187	Eukaryota	TSAR	Alveolata	Ciliophora	CONThreeP	CONThreeP_X	CONThreeP_XX	Askenasia	Askenasia_sp.
ASV1188	Eukaryota	Archaeplastida	Chlorophyta	Chlorophyta_X	Ulvophyceae	Bryopsidales	Ostreobiaceae	Ostreobium	Ostreobium_sp.
ASV1189	Eukaryota	Archaeplastida	Chlorophyta	Chlorophyta_X	Ulvophyceae	Bryopsidales	Ostreobiaceae	Ostreobium	Ostreobium_sp.
ASV1190	Eukaryota	Haptista	Haptophyta	Haptophyta_X	Prymnesiophyceae	Prymnesiophyceae_Clade_E	Prymnesiophyceae_Clade_E_X	Prymnesiophyceae_Clade_E_XX	Prymnesiophyceae_Clade_E_XX_sp.
ASV1191	Eukaryota	TSAR	Alveolata	Dinoflagellata	Syndiniales	Dino-Group-I	Dino-Group-I-Clade-1	Dino-Group-I-Clade-1_X	Dino-Group-I-Clade-1_X_sp.
ASV1192	Eukaryota	Archaeplastida	Chlorophyta	Chlorophyta_X	Ulvophyceae	Bryopsidales	Ostreobiaceae	Ostreobium	Ostreobium_sp.
ASV1193	Eukaryota	TSAR	Alveolata	Ciliophora	Spirotrichea	Licnophoria	Licnophoridae	Licnophora	Licnophora_macfarlandi
ASV1194	Eukaryota	TSAR	Alveolata	Dinoflagellata	Syndiniales	Dino-Group-II	Dino-Group-II_X	Dino-Group-II_XX	Dino-Group-II_XX_sp.
ASV1195	Eukaryota	TSAR	Stramenopiles	Gyrista	Bacillariophyceae	Naviculales
ASV1196	Eukaryota	Archaeplastida	Chlorophyta	Chlorophyta_X	Ulvophyceae	Bryopsidales	Ostreobiaceae	Ostreobium	Ostreobium_sp.
ASV1197	Eukaryota	TSAR	Alveolata	Apicomplexa	Gregarinomorphea	Eugregarinorida	Cephaloidophoridae	Cephaloidophoridae_X	Cephaloidophoridae_X_sp.
ASV1198	Eukaryota	TSAR	Stramenopiles	Gyrista	Bacillariophyceae	Bacillariales	Bacillariaceae	Cylindrotheca	Cylindrotheca_closterium
ASV1199	Eukaryota	TSAR	Alveolata	Dinoflagellata	Syndiniales	Dino-Group-I	Dino-Group-I-Clade-1	Dino-Group-I-Clade-1_X	Dino-Group-I-Clade-1_X_sp.
ASV1200	Eukaryota	Obazoa	Opisthokonta	Fungi	Ascomycota	Pezizomycotina	Sordariomycetes	Colletotrichum	Colletotrichum_nicotianae
ASV1201	Eukaryota	TSAR	Stramenopiles	Bigyra	Sagenista	Sagenista_X	MAST-9	MAST-9A	MAST-9A_sp.
ASV1202	Eukaryota	TSAR	Stramenopiles	Gyrista	Bacillariophyceae	Bacillariales	Bacillariaceae	Fragilariopsis	Fragilariopsis_kerguelensis
ASV1203	Eukaryota	TSAR	Alveolata	Ciliophora	Spirotrichea	Licnophoria	Licnophoridae	Licnophora	Licnophora_macfarlandi
ASV1204	Eukaryota	TSAR	Stramenopiles	Gyrista	Phaeophyceae	Phaeophyceae_X	Phaeophyceae_XX
ASV1205	Eukaryota	TSAR	Stramenopiles	Gyrista	MOCH-2	MOCH-2_X	MOCH-2_XX	MOCH-2_XXX	MOCH-2_XXX_sp.
ASV1206	Eukaryota	TSAR	Stramenopiles	Gyrista	Phaeophyceae	Phaeophyceae_X	Phaeophyceae_XX
ASV1207	Eukaryota	Archaeplastida	Rhodophyta	Rhodophyta_X	Bangiophyceae	Bangiales	Bangiaceae	Pyropia	Pyropia_dentata
ASV1208	Eukaryota	Haptista	Haptophyta	Haptophyta_X	Prymnesiophyceae	Prymnesiales	Prymnesiaceae
ASV1209	Eukaryota	TSAR	Alveolata	Dinoflagellata	Syndiniales	Dino-Group-I	Dino-Group-I-Clade-1	Dino-Group-I-Clade-1_X	Dino-Group-I-Clade-1_X_sp.
ASV1210	Eukaryota	TSAR	Alveolata	Ciliophora	Spirotrichea	Licnophoria	Licnophoridae	Licnophora	Licnophora_macfarlandi
ASV1211	Eukaryota	TSAR	Alveolata	Dinoflagellata	Dinophyceae	Gymnodiniales	Warnowiaceae	Warnowia	Warnowia_sp.
ASV1212	Eukaryota	TSAR	Stramenopiles	Gyrista	Bacillariophyceae	Bacillariales	Bacillariaceae	Psammodictyon
ASV1213	Eukaryota	TSAR	Rhizaria	Radiolaria	Polycystinea	Spumellaria	Hexalonchidae	Stigmostylus	Stigmostylus_ferrusi
ASV1214	Eukaryota	Archaeplastida	Picozoa	Picozoa_X	Picozoa_XX	Picozoa_XXX	Picozoa_XXXX	Picozoa_XXXXX	Picozoa_XXXXX_sp.
ASV1215	Eukaryota	Obazoa	Opisthokonta	Rotosphaerida	Rotosphaerida_X	Rotosphaerida_XX	Rotosphaerida_XXX	Pompholyxophrys	Pompholyxophrys_punicea
ASV1216	Eukaryota	Obazoa	Opisthokonta	Rotosphaerida	Rotosphaerida_X	Rotosphaerida_XX	Rotosphaerida_XXX	Pompholyxophrys	Pompholyxophrys_punicea
ASV1217	Eukaryota	TSAR	Alveolata	Ciliophora	Spirotrichea	Licnophoria	Licnophoridae	Licnophora	Licnophora_macfarlandi
ASV1218	Eukaryota	TSAR	Alveolata	Dinoflagellata	Dinophyceae	Suessiales	Symbiodiniaceae	Symbiodinium	Symbiodinium_sp.
ASV1219	Eukaryota	TSAR	Alveolata	Dinoflagellata	Syndiniales	Dino-Group-I	Dino-Group-I-Clade-1	Dino-Group-I-Clade-1_X	Dino-Group-I-Clade-1_X_sp.
ASV1220	Eukaryota	TSAR	Alveolata	Dinoflagellata	Dinophyceae	Peridiniales
ASV1221	Eukaryota	TSAR	Stramenopiles	Bigyra	Sagenista	Labyrinthulomycetes	Thraustochytriaceae	Monorhizochytrium	Monorhizochytrium_globosum
ASV1222	Eukaryota	Archaeplastida	Chlorophyta	Chlorophyta_X	Chlorodendrophyceae	Chlorodendrales	Chlorodendraceae	Chlorodendrales_XX	Chlorodendrales_X_sp.
ASV1223	Eukaryota	TSAR	Alveolata	Ciliophora	Spirotrichea	Licnophoria	Licnophoridae	Licnophora	Licnophora_macfarlandi
ASV1224	Eukaryota	Haptista	Haptophyta	Haptophyta_X	Prymnesiophyceae	Calcihaptophycidae	Rhabdosphaeraceae	Algirosphaera	Algirosphaera_robusta
ASV1225	Eukaryota	TSAR	Alveolata	Dinoflagellata	Syndiniales	Dino-Group-I	Dino-Group-I-Clade-1	Dino-Group-I-Clade-1_X	Dino-Group-I-Clade-1_X_sp.
ASV1226	Eukaryota	Haptista	Haptophyta	Haptophyta_X	Prymnesiophyceae	Prymnesiales	Chrysochromulinaceae	Chrysochromulina	Chrysochromulina_sp.
ASV1227	Eukaryota	TSAR	Alveolata	Dinoflagellata	Syndiniales	Dino-Group-I	Dino-Group-I-Clade-4	Dino-Group-I-Clade-4_X	Dino-Group-I-Clade-4_X_sp.
ASV1228	Eukaryota	TSAR	Alveolata	Dinoflagellata	Dinophyceae	Gymnodiniales	Chytriodiniaceae	Chytriodinium	Chytriodinium_affine
ASV1229	Eukaryota	Haptista	Haptophyta	Haptophyta_X	Prymnesiophyceae	Prymnesiales	Prymnesiaceae	Haptolina	Haptolina_sp.
ASV1230	Eukaryota	TSAR	Alveolata	Dinoflagellata	Dinophyceae	Gymnodiniales	Gymnodiniaceae	Polykrikos	Polykrikos_geminatus
ASV1231	Eukaryota	TSAR	Stramenopiles	Bigyra	Sagenista	Labyrinthulomycetes	Labyrinthulaceae	Aplanochytrium	Aplanochytrium_sp.
ASV1232	Eukaryota	TSAR	Alveolata	Ciliophora	Spirotrichea	Licnophoria	Licnophoridae	Licnophora	Licnophora_macfarlandi
ASV1233	Eukaryota	TSAR	Alveolata	Ciliophora	Spirotrichea	Licnophoria	Licnophoridae	Licnophora	Licnophora_macfarlandi
ASV1234	Eukaryota	Obazoa	Opisthokonta	Fungi	Basidiomycota	Ustilaginomycotina	Exobasidiomycetes	Malassezia
ASV1235	Eukaryota	Obazoa	Opisthokonta	Fungi	Ascomycota	Pezizomycotina	Eurotiomycetes	Aspergillus
ASV1236	Eukaryota	TSAR	Alveolata	Apicomplexa	Gregarinomorphea	Eugregarinorida	Cephaloidophoridae	Cephaloidophoridae_X	Cephaloidophoridae_X_sp.
ASV1237	Eukaryota	TSAR	Stramenopiles	Bigyra	Sagenista	Labyrinthulomycetes	Oblongichytridiaceae	Oblongichytrium	Oblongichytrium_sp.
ASV1238	Eukaryota	TSAR	Stramenopiles	Gyrista	Bacillariophyceae	Bacillariales	Bacillariaceae	Nitzschia	Nitzschia_volvendirostrata
ASV1239	Eukaryota	TSAR	Alveolata	Ciliophora	Spirotrichea	Licnophoria	Licnophoridae	Licnophora	Licnophora_macfarlandi
ASV1240	Eukaryota	Amoebozoa	Discosea	Discosea_X	Flabellinia	Dactylopodida	Paramoebidae	Neoparamoeba
ASV1241	Eukaryota	TSAR	Alveolata	Ciliophora	Spirotrichea	Licnophoria	Licnophoridae	Licnophora	Licnophora_macfarlandi
ASV1242	Eukaryota	TSAR	Alveolata	Dinoflagellata	Dinophyceae	Gymnodiniales	Warnowiaceae	Warnowia	Warnowia_sp.
ASV1243	Eukaryota	TSAR	Alveolata	Ciliophora	CONThreeP	CONThreeP_X	Discotrichidae
ASV1244	Eukaryota	Archaeplastida	Chlorophyta	Chlorophyta_X	Mamiellophyceae	Dolichomastigales	Dolichomastigaceae	Dolichomastigaceae-B	Dolichomastigaceae-B_sp.
ASV1245	Eukaryota	Obazoa	Opisthokonta	Fungi	Basidiomycota	Agaricomycotina	Agaricomycetes	Auricularia
ASV1246	Eukaryota	TSAR	Alveolata	Dinoflagellata	Syndiniales	Dino-Group-I	Dino-Group-I-Clade-1	Dino-Group-I-Clade-1_X	Dino-Group-I-Clade-1_X_sp.
ASV1247	Eukaryota	TSAR	Alveolata	Dinoflagellata	Dinophyceae	Peridiniales
ASV1248	Eukaryota	TSAR	Alveolata	Dinoflagellata	Dinophyceae	Peridiniales
ASV1249	Eukaryota	TSAR	Stramenopiles	Gyrista	Bacillariophyceae	Bacillariales	Bacillariaceae	Cylindrotheca	Cylindrotheca_sp.
ASV1250	Eukaryota	TSAR	Alveolata	Apicomplexa	Coccidiomorphea	Eimeriida	Corallicolidae	Corallicolidae_COR6	Corallicolidae_COR6_sp.
ASV1251	Eukaryota	TSAR	Alveolata	Dinoflagellata	Syndiniales	Dino-Group-I	Dino-Group-I-Clade-4	Euduboscquella	Euduboscquella_costata
ASV1252	Eukaryota	TSAR	Alveolata	Apicomplexa	Coccidiomorphea	Eimeriida	Corallicolidae
ASV1253	Eukaryota	TSAR	Alveolata	Ciliophora	Phyllopharyngea	Suctoria	Ephelotidae	Ephelota	Ephelota_mammillata
ASV1254	Eukaryota	TSAR	Stramenopiles	Bigyra	Sagenista	Sagenista_X	MAST-9	MAST-9A	MAST-9A_sp.
ASV1255	Eukaryota	TSAR	Stramenopiles	Gyrista	Bacillariophyceae	Bacillariales	Bacillariaceae	Psammodictyon	Psammodictyon_constrictum
ASV1256	Eukaryota	TSAR	Alveolata	Dinoflagellata	Syndiniales	Dino-Group-I	Dino-Group-I-Clade-7	Dino-Group-I-Clade-7_X	Dino-Group-I-Clade-7_X_sp.
ASV1257	Eukaryota	TSAR	Rhizaria	Cercozoa	Filosa-Thecofilosea	Filosa-Thecofilosea_X	Filosa-Thecofilosea_XX	Filosa-Thecofilosea_XXX	Filosa-Thecofilosea_XXX_sp.
ASV1258	Eukaryota	TSAR	Alveolata	Dinoflagellata	Dinophyceae	Gymnodiniales	Warnowiaceae
ASV1259	Eukaryota	Archaeplastida	Chlorophyta	Chlorophyta_X	Ulvophyceae	Bryopsidales	Ostreobiaceae	Ostreobium	Ostreobium_sp.
ASV1260	Eukaryota	Archaeplastida	Chlorophyta	Chlorophyta_X	Ulvophyceae	Bryopsidales	Ostreobiaceae	Ostreobium	Ostreobium_sp.
ASV1261	Eukaryota	TSAR	Alveolata	Apicomplexa	Coccidiomorphea	Eimeriida	Corallicolidae	Corallicolidae_COR6	Corallicolidae_COR6_sp.
ASV1262	Eukaryota	TSAR	Alveolata	Apicomplexa	Coccidiomorphea	Eimeriida	Corallicolidae	Corallicolidae_COR6	Corallicolidae_COR6_sp.
ASV1263	Eukaryota	TSAR	Alveolata	Apicomplexa	Coccidiomorphea	Eimeriida	Corallicolidae
ASV1264	Eukaryota	TSAR	Alveolata	Ciliophora	Spirotrichea	Licnophoria	Licnophoridae	Licnophora	Licnophora_macfarlandi
ASV1265	Eukaryota	TSAR	Alveolata	Dinoflagellata	Syndiniales	Dino-Group-II	Dino-Group-II-Clade-3	Dino-Group-II-Clade-3_X	Dino-Group-II-Clade-3_X_sp.
ASV1266	Eukaryota	TSAR	Stramenopiles	Bigyra	Sagenista	Labyrinthulomycetes	Labyrinthulomycetes_LAB1/6/8	Labyrinthulomycetes_LAB6	Labyrinthulomycetes_LAB6_sp.
ASV1267	Eukaryota	TSAR	Stramenopiles	Gyrista	Mediophyceae	Thalassiosirales	Thalassiosiraceae	Thalassiosira
ASV1268	Eukaryota	TSAR	Stramenopiles	Gyrista	Mediophyceae	Biddulphiales	Biddulphiaceae	Biddulphiopsis	Biddulphiopsis_titiana
ASV1269	Eukaryota	TSAR	Alveolata	Dinoflagellata	Dinophyceae	Suessiales	Suessiaceae	Suessiaceae_X	Suessiaceae_X_sp.
ASV1270	Eukaryota	TSAR	Stramenopiles	Gyrista	MOCH-3	MOCH-3_X	MOCH-3_XX	MOCH-3_XXX	MOCH-3_XXX_sp.
ASV1271	Eukaryota	TSAR	Alveolata	Apicomplexa	Coccidiomorphea	Eimeriida	Corallicolidae
ASV1272	Eukaryota	TSAR	Alveolata	Apicomplexa	Coccidiomorphea	Eimeriida	Corallicolidae
ASV1273	Eukaryota	TSAR	Stramenopiles	Gyrista	Mediophyceae	Thalassiosirales	Thalassiosiraceae	Thalassiosira
ASV1274	Eukaryota	TSAR	Alveolata	Dinoflagellata	Syndiniales	Dino-Group-I	Dino-Group-I-Clade-1	Dino-Group-I-Clade-1_X	Dino-Group-I-Clade-1_X_sp.
ASV1275	Eukaryota	TSAR	Alveolata	Apicomplexa	Coccidiomorphea	Eimeriida	Corallicolidae	Corallicolidae_COR6	Corallicolidae_COR6_sp.
ASV1276	Eukaryota	Haptista	Haptophyta	Haptophyta_X	Prymnesiophyceae	Prymnesiales	Chrysochromulinaceae	Chrysochromulina	Chrysochromulina_sp.
ASV1277	Eukaryota	Archaeplastida	Rhodophyta	Rhodophyta_X	Compsopogonophyceae	Erythropeltidales	Erythropeltidales_X	Erythropeltidales_XX	Erythropeltidales_XX_sp.
ASV1278	Eukaryota	Archaeplastida	Chlorophyta	Chlorophyta_X	Ulvophyceae	Bryopsidales	Ostreobiaceae	Ostreobium	Ostreobium_sp.
ASV1279	Eukaryota	TSAR	Stramenopiles	Gyrista	Mediophyceae	Thalassiosirales	Thalassiosiraceae	Minidiscus	Minidiscus_spinulatus
ASV1280	Eukaryota	TSAR	Alveolata	Dinoflagellata	Syndiniales	Dino-Group-I	Dino-Group-I-Clade-1	Dino-Group-I-Clade-1_X	Dino-Group-I-Clade-1_X_sp.
ASV1281	Eukaryota	TSAR	Stramenopiles	Bigyra	Sagenista	Sagenista_X	MAST-9	MAST-9A	MAST-9A_sp.
ASV1282	Eukaryota	TSAR	Stramenopiles	Gyrista	Dictyochophyceae	Dictyochophyceae_X	Florenciellales	Florenciellales_X	Florenciellales_X_sp.
ASV1283	Eukaryota	TSAR	Alveolata	Dinoflagellata	Dinophyceae	Gymnodiniales	Warnowiaceae	Warnowia	Warnowia_sp.
ASV1284	Eukaryota	TSAR	Alveolata	Dinoflagellata	Syndiniales	Dino-Group-I	Dino-Group-I-Clade-1	Dino-Group-I-Clade-1_X	Dino-Group-I-Clade-1_X_sp.
ASV1285	Eukaryota	TSAR	Alveolata	Ciliophora	Phyllopharyngea	Suctoria	Endogenida_2	Endogenida_2_X	Endogenida_2_X_sp.
ASV1286	Eukaryota	TSAR	Alveolata	Ciliophora	Spirotrichea	Choreotrichida-Tintinnina	Stenosemellidae	Stenosemellidae_X	Stenosemellidae_X_sp.
ASV1287	Eukaryota	TSAR	Alveolata	Dinoflagellata	Syndiniales	Dino-Group-I	Dino-Group-I-Clade-1	Dino-Group-I-Clade-1_X	Dino-Group-I-Clade-1_X_sp.
ASV1288	Eukaryota	Haptista	Haptophyta	Haptophyta_X	Prymnesiophyceae	Prymnesiales	Chrysochromulinaceae	Chrysochromulina	Chrysochromulina_sp.
ASV1289	Eukaryota	TSAR	Rhizaria	Radiolaria	Polycystinea	Spumellaria	Astrosphaeridae	Heliosphaera	Heliosphaera_aff_actinota
ASV1290	Eukaryota	TSAR	Alveolata	Dinoflagellata	Syndiniales	Dino-Group-I	Dino-Group-I-Clade-1	Dino-Group-I-Clade-1_X	Dino-Group-I-Clade-1_X_sp.
ASV1291	Eukaryota	TSAR	Alveolata	Apicomplexa	Coccidiomorphea	Eimeriida	Corallicolidae
ASV1292	Eukaryota	TSAR	Rhizaria	Cercozoa	Endomyxa-Ascetosporea	Paradinida	Paradinidae	Paradinidae_X	Paradinidae_X_sp.
ASV1293	Eukaryota	TSAR	Alveolata	Dinoflagellata	Syndiniales	Dino-Group-I	Dino-Group-I-Clade-5	Dino-Group-I-Clade-5_X	Dino-Group-I-Clade-5_X_sp.
ASV1294	Eukaryota	TSAR	Alveolata	Ciliophora	Spirotrichea	Licnophoria	Licnophoridae	Licnophora	Licnophora_macfarlandi
ASV1295	Eukaryota	Archaeplastida	Rhodophyta	Rhodophyta_X	Bangiophyceae	Bangiales	Bangiaceae	Pyropia	Pyropia_leucosticta
ASV1296	Eukaryota	Archaeplastida	Rhodophyta	Rhodophyta_X	Bangiophyceae	Bangiales	Bangiaceae	Pyropia	Pyropia_leucosticta
ASV1297	Eukaryota	TSAR	Stramenopiles	Gyrista	Bacillariophyceae	Bacillariales	Bacillariaceae	Psammodictyon	Psammodictyon_panduriforme
ASV1298	Eukaryota	TSAR	Alveolata	Dinoflagellata	Syndiniales	Dino-Group-I	Dino-Group-I-Clade-2	Dino-Group-I-Clade-2_X	Dino-Group-I-Clade-2_X_sp.
ASV1299	Eukaryota	Archaeplastida	Chlorophyta	Chlorophyta_X	Chlorodendrophyceae	Chlorodendrales	Chlorodendraceae	Tetraselmis	Tetraselmis_convolutae
ASV1300	Eukaryota	TSAR	Alveolata	Dinoflagellata	Syndiniales	Dino-Group-I	Dino-Group-I-Clade-1	Dino-Group-I-Clade-1_X	Dino-Group-I-Clade-1_X_sp.
ASV1301	Eukaryota	Provora	Nibbleridia	Nibbleridia_X	Nibbleridea	Nibbleridida	Nibbleridae	Ubysseya	Ubysseya_fretuma
ASV1302	Eukaryota	TSAR	Rhizaria	Radiolaria	RAD-B	RAD-B_X	RAD-B_X_Group-IVe	RAD-B_X_Group-IVe_X	RAD-B_X_Group-IVe_X_sp.
ASV1303	Eukaryota	TSAR	Alveolata	Ciliophora	Spirotrichea	Licnophoria	Licnophoridae	Licnophora	Licnophora_macfarlandi
ASV1304	Eukaryota	TSAR	Stramenopiles	Gyrista	Mediophyceae	Thalassiosirales	Thalassiosiraceae	Thalassiosira	Thalassiosira_tenera
ASV1305	Eukaryota	TSAR	Stramenopiles	Bigyra	Sagenista	Labyrinthulomycetes	Labyrinthulaceae
ASV1306	Eukaryota	TSAR	Alveolata	Apicomplexa	Coccidiomorphea	Eimeriida	Corallicolidae
ASV1307	Eukaryota	Haptista	Haptophyta	Haptophyta_X	Prymnesiophyceae	Prymnesiales	Chrysochromulinaceae	Chrysochromulina
ASV1308	Eukaryota	TSAR	Alveolata	Dinoflagellata	Dinophyceae	Gymnodiniales	Chytriodiniaceae	Chytriodinium	Chytriodinium_affine
ASV1309	Eukaryota	TSAR	Alveolata	Dinoflagellata	Syndiniales	Dino-Group-I	Dino-Group-I-Clade-4
ASV1310	Eukaryota	Archaeplastida	Rhodophyta	Rhodophyta_X	Florideophyceae	Ceramiales	Callithamniaceae	Seirospora	Seirospora_interrupta
ASV1311	Eukaryota	TSAR	Alveolata	Dinoflagellata	Dinophyceae	Gymnodiniales	Chytriodiniaceae	Chytriodinium	Chytriodinium_affine
ASV1312	Eukaryota	TSAR	Stramenopiles	Gyrista	Bacillariophyceae	Naviculales	Naviculaceae	Haslea
ASV1313	Eukaryota	TSAR	Alveolata	Dinoflagellata	Dinophyceae	Gymnodiniales	Chytriodiniaceae	Chytriodinium	Chytriodinium_affine
ASV1314	Eukaryota	TSAR	Alveolata	Dinoflagellata	Syndiniales	Dino-Group-II	Dino-Group-II-Clade-10-and-11	Dino-Group-II-Clade-10-and-11_X	Dino-Group-II-Clade-10-and-11_X_sp.
ASV1315	Eukaryota	TSAR	Alveolata	Dinoflagellata	Syndiniales	Dino-Group-I	Dino-Group-I-Clade-5	Dino-Group-I-Clade-5_X	Dino-Group-I-Clade-5_X_sp.
ASV1316	Eukaryota	TSAR	Alveolata	Ciliophora	Phyllopharyngea	Suctoria	Ephelotidae	Ephelota	Ephelota_mammillata
ASV1317	Eukaryota	TSAR	Alveolata	Dinoflagellata	Dinophyceae	Gymnodiniales	Chytriodiniaceae	Chytriodinium	Chytriodinium_affine
ASV1318	Eukaryota	TSAR	Alveolata	Dinoflagellata	Dinophyceae	Gymnodiniales	Chytriodiniaceae	Chytriodinium	Chytriodinium_affine
ASV1319	Eukaryota	TSAR	Alveolata	Dinoflagellata	Dinophyceae	Prorocentrales	Prorocentraceae	Prorocentrum	Prorocentrum_nanum
ASV1320	Eukaryota	TSAR	Stramenopiles	Bigyra	Sagenista	Labyrinthulomycetes	Labyrinthulomycetes_LAB1/6/8	Labyrinthulomycetes_LAB1	Labyrinthulomycetes_LAB1_sp.
ASV1321	Eukaryota	Obazoa	Opisthokonta	Fungi	Ascomycota	Pezizomycotina
ASV1322	Eukaryota	TSAR	Alveolata	Dinoflagellata	Dinophyceae	Gymnodiniales	Gymnodiniaceae	Polykrikos	Polykrikos_geminatus
ASV1323	Eukaryota	TSAR	Stramenopiles	Bigyra	Sagenista	Labyrinthulomycetes	Oblongichytridiaceae	Oblongichytrium
ASV1324	Eukaryota	TSAR	Stramenopiles	Bigyra	Sagenista	Labyrinthulomycetes	Labyrinthulaceae	Aplanochytrium	Aplanochytrium_sp.
ASV1325	Eukaryota	TSAR	Stramenopiles	Bigyra	Sagenista	Labyrinthulomycetes	Labyrinthulaceae	Aplanochytrium	Aplanochytrium_sp.
ASV1326	Eukaryota	TSAR	Alveolata	Ciliophora	Spirotrichea	Licnophoria	Licnophoridae	Licnophora	Licnophora_macfarlandi
ASV1327	Eukaryota	TSAR	Alveolata	Ciliophora	Spirotrichea	Licnophoria	Licnophoridae	Licnophora	Licnophora_macfarlandi
ASV1328	Eukaryota	TSAR	Stramenopiles	Bigyra	Sagenista	Labyrinthulomycetes	Labyrinthulaceae	Aplanochytrium	Aplanochytrium_sp.
ASV1329	Eukaryota	TSAR	Stramenopiles	Gyrista	Mediophyceae	Thalassiosirales	Thalassiosiraceae	Thalassiosira	Thalassiosira_minima
ASV1330	Eukaryota	TSAR	Stramenopiles	Bigyra	Sagenista	Labyrinthulomycetes	Labyrinthulaceae	Aplanochytrium	Aplanochytrium_sp.
ASV1331	Eukaryota	TSAR	Alveolata	Apicomplexa	Coccidiomorphea	Eimeriida	Corallicolidae
ASV1332	Eukaryota	Obazoa	Opisthokonta	Fungi	Basidiomycota	Ustilaginomycotina	Exobasidiomycetes	Malassezia	Malassezia_sp.
ASV1333	Eukaryota	TSAR	Stramenopiles	Gyrista	Mediophyceae	Thalassiosirales	Stephanodiscaceae
ASV1334	Eukaryota	TSAR	Stramenopiles	Bigyra	Opalozoa	Opalozoa_X	MAST-12	MAST-12A	MAST-12A_sp.
ASV1335	Eukaryota	TSAR	Alveolata	Apicomplexa	Coccidiomorphea	Eimeriida	Corallicolidae
ASV1336	Eukaryota	TSAR	Alveolata	Apicomplexa	Coccidiomorphea	Eimeriida	Corallicolidae
ASV1337	Eukaryota	TSAR	Stramenopiles	Bigyra	Opalozoa	Nanomonadea	MAST-3	MAST-3I	MAST-3I_sp.
ASV1338	Eukaryota	TSAR	Stramenopiles	Gyrista	Bacillariophyceae	Naviculales	Berkeleyaceae	Berkeleya	Berkeleya_hyalina
ASV1339	Eukaryota	TSAR	Alveolata	Ciliophora	Spirotrichea	Licnophoria	Licnophoridae	Licnophora	Licnophora_macfarlandi
ASV1340	Eukaryota	TSAR	Stramenopiles	Gyrista	MOCH-5	MOCH-5_X	MOCH-5_XX	MOCH-5_XXX	MOCH-5_XXX_sp.
ASV1341	Eukaryota	TSAR	Alveolata	Ciliophora	Spirotrichea	Hypotrichia	Holostichidae	Holosticha	Holosticha_diademata
ASV1342	Eukaryota	TSAR	Alveolata	Ciliophora	Spirotrichea	Hypotrichia	Holostichidae	Holosticha	Holosticha_sp.
ASV1343	Eukaryota	Excavata	Discoba	Euglenozoa	Diplonemea	Diplonemida	Diplonemidae	Diplonema	Diplonema_japonicum
ASV1344	Eukaryota	TSAR	Alveolata	Apicomplexa	Coccidiomorphea	Eimeriida	Corallicolidae
ASV1345	Eukaryota	TSAR	Alveolata	Apicomplexa	Coccidiomorphea	Eimeriida	Corallicolidae
ASV1346	Eukaryota	TSAR	Alveolata	Dinoflagellata	Syndiniales	Dino-Group-II	Dino-Group-II-Clade-23	Dino-Group-II-Clade-23_X	Dino-Group-II-Clade-23_X_sp.
ASV1347	Eukaryota	TSAR	Rhizaria	Cercozoa	Filosa-Imbricatea	Filosa-Imbricatea_X	Filosa-Imbricatea_XX	Quadricilia	Quadricilia_rotundata
ASV1348	Eukaryota	TSAR	Stramenopiles	Gyrista	Coscinodiscophyceae	Rhizosoleniales	Rhizosoleniaceae	Guinardia	Guinardia_striata
ASV1349	Eukaryota	TSAR	Stramenopiles	Bigyra	Sagenista	Sagenista_X	MAST-9	MAST-9A	MAST-9A_sp.
ASV1350	Eukaryota	TSAR	Alveolata	Apicomplexa	Coccidiomorphea	Eimeriida	Corallicolidae
ASV1351	Eukaryota	TSAR	Alveolata	Apicomplexa	Coccidiomorphea	Eimeriida	Corallicolidae
ASV1352	Eukaryota	TSAR	Alveolata	Apicomplexa	Coccidiomorphea	Eimeriida	Corallicolidae
ASV1353	Eukaryota	TSAR	Alveolata	Apicomplexa	Coccidiomorphea	Eimeriida	Corallicolidae	Corallicolidae_COR1	Corallicolidae_COR1_sp.
ASV1354	Eukaryota	TSAR	Stramenopiles	Bigyra	Sagenista	Labyrinthulomycetes	Labyrinthulomycetes_LAB2	Labyrinthulomycetes_LAB2_X	Labyrinthulomycetes_LAB2_X_sp.
ASV1355	Eukaryota	TSAR	Alveolata	Dinoflagellata	Dinophyceae	Gymnodiniales
ASV1356	Eukaryota	TSAR	Stramenopiles	Bigyra	Sagenista	Labyrinthulomycetes	Thraustochytriaceae	Thraustochytriaceae_LAB17	Thraustochytriaceae_LAB17_sp.
ASV1357	Eukaryota	TSAR	Alveolata	Dinoflagellata	Dinophyceae	Suessiales	Suessiaceae	Pelagodinium	Pelagodinium_sp.
ASV1358	Eukaryota	TSAR	Rhizaria	Cercozoa	Endomyxa-Ascetosporea	Paradinida	Paradinida_X	Paradinida_XX	Paradinida_XX_sp.
ASV1359	Eukaryota	TSAR	Alveolata	Apicomplexa	Coccidiomorphea	Eimeriida	Corallicolidae
ASV1360	Eukaryota	Archaeplastida	Rhodophyta	Rhodophyta_X	Florideophyceae	Corallinales	Corallinales_X	Jania	Jania_sp.
ASV1361	Eukaryota	TSAR	Alveolata	Dinoflagellata	Syndiniales	Dino-Group-I	Dino-Group-I-Clade-1	Dino-Group-I-Clade-1_X	Dino-Group-I-Clade-1_X_sp.
ASV1362	Eukaryota	TSAR	Stramenopiles	Gyrista	Bacillariophyceae	Bacillariales	Bacillariaceae	Nitzschia	Nitzschia_dubiiformis
ASV1363	Eukaryota	Obazoa	Opisthokonta	Fungi	Ascomycota	Pezizomycotina	Dothideomycetes	Davidiella	Davidiella_macrospora
ASV1364	Eukaryota	Archaeplastida	Chlorophyta	Chlorophyta_X	Ulvophyceae	Bryopsidales	Ostreobiaceae	Ostreobium	Ostreobium_sp.
ASV1365	Eukaryota	TSAR	Alveolata	Ciliophora	Spirotrichea	Choreotrichida-Tintinnina	Undellidae	Undellidae_X	Undellidae_X_sp.
ASV1366	Eukaryota	TSAR	Alveolata	Ciliophora	Phyllopharyngea	Suctoria	Ephelotidae	Ephelota	Ephelota_mammillata
ASV1367	Eukaryota	TSAR	Stramenopiles	Gyrista	Coscinodiscophyceae	Triceratiales	Triceratiaceae	Triceratium	Triceratium_gibbosum
ASV1368	Eukaryota	TSAR	Stramenopiles	Gyrista	Mediophyceae	Biddulphiales	Biddulphiaceae	Biddulphiopsis	Biddulphiopsis_titiana
ASV1369	Eukaryota	TSAR	Stramenopiles	Bigyra	Sagenista	Labyrinthulomycetes	Labyrinthulomycetes_LAB15	Labyrinthulomycetes_LAB15_X	Labyrinthulomycetes_LAB15_X_sp.
ASV1370	Eukaryota	Obazoa	Opisthokonta	Fungi	Ascomycota	Pezizomycotina	Dothideomycetes	Toxicocladosporium	Toxicocladosporium_sp.
ASV1371	Eukaryota	TSAR	Alveolata	Dinoflagellata	Syndiniales	Dino-Group-I	Dino-Group-I-Clade-5	Dino-Group-I-Clade-5_X	Dino-Group-I-Clade-5_X_sp.
ASV1372	Eukaryota	Excavata	Metamonada	Fornicata	Fornicata_X	Fornicata_XX	Caviomonadidae	Caviomonadidae_X	Caviomonadidae_X_sp.
ASV1373	Eukaryota	TSAR	Alveolata	Ciliophora	Oligohymenophorea	Scuticociliatia_1	Philasterida
ASV1374	Eukaryota	TSAR	Rhizaria	Cercozoa	Endomyxa	Filoretidae	Filoretidae_X	Filoreta	Filoreta_tenera
ASV1375	Eukaryota	TSAR	Alveolata	Dinoflagellata	Dinophyceae	Gymnodiniales	Warnowiaceae	Warnowia	Warnowia_sp.
ASV1376	Eukaryota	TSAR	Alveolata	Apicomplexa	Coccidiomorphea	Eimeriida	Corallicolidae	Corallicolidae_COR6	Corallicolidae_COR6_sp.
ASV1377	Eukaryota	TSAR	Alveolata	Dinoflagellata	Dinophyceae	Gymnodiniales	Warnowiaceae	Warnowia	Warnowia_sp.
ASV1378	Eukaryota:nucl	Cryptista:nucl	Cryptophyta:nucl	Cryptophyta_X:nucl	Cryptophyceae:nucl	Pyrenomonadales:nucl	Pyrenomonadaceae:nucl	Rhodomonas:nucl
ASV1379	Eukaryota	TSAR	Alveolata	Ciliophora	Spirotrichea	Hypotrichia	Holostichidae	Holosticha	Holosticha_sp.
ASV1380	Eukaryota	TSAR	Alveolata	Ciliophora	Spirotrichea	Hypotrichia	Holostichidae	Holosticha	Holosticha_sp.
ASV1381	Eukaryota	Archaeplastida	Chlorophyta	Chlorophyta_X	Ulvophyceae	Bryopsidales	Ostreobiaceae	Ostreobium	Ostreobium_sp.
ASV1382	Eukaryota	Archaeplastida	Chlorophyta	Chlorophyta_X	Ulvophyceae	Bryopsidales	Ostreobiaceae	Ostreobium	Ostreobium_sp.
ASV1383	Eukaryota	TSAR	Alveolata	Apicomplexa	Coccidiomorphea	Eimeriida	Corallicolidae
ASV1384	Eukaryota	Archaeplastida	Chlorophyta	Chlorophyta_X	Ulvophyceae	Bryopsidales	Ostreobiaceae	Ostreobium	Ostreobium_sp.
ASV1385	Eukaryota	TSAR	Stramenopiles	Bigyra	Sagenista	Labyrinthulomycetes	Labyrinthulaceae	Labyrinthulaceae_ANT10_3	Labyrinthulaceae_ANT10_3_sp.
ASV1386	Eukaryota	TSAR	Alveolata	Apicomplexa	Coccidiomorphea	Eimeriida	Corallicolidae
ASV1387	Eukaryota	Archaeplastida	Chlorophyta	Chlorophyta_X	Ulvophyceae	Bryopsidales	Ostreobiaceae	Ostreobium	Ostreobium_sp.
ASV1388	Eukaryota	TSAR	Alveolata	Ciliophora	Spirotrichea	Licnophoria	Licnophoridae	Licnophora	Licnophora_macfarlandi
ASV1389	Eukaryota	TSAR	Stramenopiles	Bigyra	Sagenista	Labyrinthulomycetes	Labyrinthulaceae	Aplanochytrium	Aplanochytrium_sp.
ASV1390	Eukaryota	TSAR	Alveolata	Ciliophora	Spirotrichea	Choreotrichida	Strobilidiidae
ASV1391	Eukaryota	TSAR	Alveolata	Ciliophora	Spirotrichea	Licnophoria	Licnophoridae	Licnophora	Licnophora_macfarlandi
ASV1392	Eukaryota	TSAR	Alveolata	Ciliophora	Spirotrichea	Choreotrichida	Strobilidiidae	Pelagostrobilidium	Pelagostrobilidium_sp.
ASV1393	Eukaryota	TSAR	Alveolata	Dinoflagellata	Dinophyceae	Prorocentrales	Prorocentraceae	Prorocentrum	Prorocentrum_sp.
ASV1394	Eukaryota	TSAR	Stramenopiles	Gyrista	Bacillariophyceae	Licmophorales	Licmophoraceae	Licmophora	Licmophora_grandis
ASV1395	Eukaryota	TSAR	Stramenopiles	Gyrista	Bacillariophyceae	Licmophorales	Licmophoraceae	Licmophora	Licmophora_grandis
ASV1396	Eukaryota	Archaeplastida	Chlorophyta	Chlorophyta_X	Ulvophyceae	Bryopsidales	Ostreobiaceae	Ostreobium	Ostreobium_sp.
ASV1397	Eukaryota	TSAR	Alveolata	Dinoflagellata	Syndiniales	Dino-Group-I	Dino-Group-I-Clade-1	Dino-Group-I-Clade-1_X	Dino-Group-I-Clade-1_X_sp.
ASV1398	Eukaryota	TSAR	Alveolata	Ciliophora	Spirotrichea	Licnophoria	Licnophoridae	Licnophora	Licnophora_macfarlandi
ASV1399	Eukaryota	TSAR	Stramenopiles	Gyrista	Mediophyceae	Thalassiosirales	Thalassiosiraceae	Thalassiosira	Thalassiosira_cf_profunda
ASV1400	Eukaryota	TSAR	Rhizaria	Cercozoa	Endomyxa	Endomyxa_X	Endomyxa_XX	Endo5-lineage_XXX	Endo5-lineage_XXX_sp.
ASV1401	Eukaryota	Archaeplastida	Streptophyta	Streptophyta_X	Embryophyceae	Embryophyceae_X	Embryophyceae_XX
ASV1402	Eukaryota	TSAR	Stramenopiles	Gyrista	Mediophyceae	Thalassiosirales	Thalassiosiraceae	Thalassiosira	Thalassiosira_profunda
ASV1403	Eukaryota	TSAR	Rhizaria	Cercozoa	Endomyxa	Endomyxa_X	Endomyxa_XX	Endo5-lineage_XXX	Endo5-lineage_XXX_sp.
ASV1404	Eukaryota	Obazoa	Opisthokonta	Ichthyosporea	Ichthyophonida	Abeoformidae	Abeoformidae_Group_MAIP_1	Abeoformidae_Group_MAIP_1_X	Abeoformidae_Group_MAIP_1_X_sp.
ASV1405	Eukaryota	TSAR	Alveolata	Dinoflagellata	Syndiniales	Dino-Group-I	Dino-Group-I-Clade-4	Dino-Group-I-Clade-4_X	Dino-Group-I-Clade-4_X_sp.
ASV1406	Eukaryota	Archaeplastida	Chlorophyta	Chlorophyta_X	Ulvophyceae	Bryopsidales	Ostreobiaceae	Ostreobium	Ostreobium_sp.
ASV1407	Eukaryota	TSAR	Stramenopiles	Bigyra	Sagenista	Labyrinthulomycetes	Thraustochytriaceae	Thraustochytriaceae_HK10	Thraustochytriaceae_HK10_sp.
ASV1408	Eukaryota	Obazoa	Opisthokonta	Fungi	Ascomycota	Pezizomycotina	Eurotiomycetes	Aspergillus	Aspergillus_novofumigatus
ASV1409	Eukaryota	TSAR	Alveolata	Dinoflagellata	Syndiniales	Dino-Group-I	Dino-Group-I-Clade-1	Dino-Group-I-Clade-1_X	Dino-Group-I-Clade-1_X_sp.
ASV1410	Eukaryota	TSAR	Alveolata	Dinoflagellata	Dinophyceae	Gymnodiniales	Warnowiaceae	Warnowia	Warnowia_sp.
ASV1411	Eukaryota	Archaeplastida	Chlorophyta	Chlorophyta_X	Prasino-Clade-9	Prasino-Clade-9_X	Prasino-Clade-9_XX	Prasino-Clade-9_XXX	Prasino-Clade-9_XXX_sp.
ASV1412	Eukaryota	TSAR	Alveolata	Apicomplexa	Coccidiomorphea	Eimeriida	Corallicolidae
ASV1413	Eukaryota	Archaeplastida	Chlorophyta	Chlorophyta_X	Ulvophyceae	Bryopsidales	Ostreobiaceae	Ostreobium	Ostreobium_sp.
ASV1414	Eukaryota	TSAR	Alveolata	Dinoflagellata	Syndiniales	Dino-Group-I	Dino-Group-I-Clade-1	Dino-Group-I-Clade-1_X	Dino-Group-I-Clade-1_X_sp.
ASV1415	Eukaryota	TSAR	Alveolata	Dinoflagellata	Syndiniales	Dino-Group-I	Dino-Group-I-Clade-1	Dino-Group-I-Clade-1_X	Dino-Group-I-Clade-1_X_sp.
ASV1416	Eukaryota	Obazoa	Opisthokonta	Fungi	Ascomycota	Saccharomycotina	Saccharomycetales	Candida
ASV1417	Eukaryota	TSAR	Alveolata	Dinoflagellata	Syndiniales	Dino-Group-I	Dino-Group-I-Clade-1	Dino-Group-I-Clade-1_X	Dino-Group-I-Clade-1_X_sp.
ASV1418	Eukaryota	TSAR	Alveolata	Dinoflagellata	Syndiniales	Dino-Group-I	Dino-Group-I-Clade-1	Dino-Group-I-Clade-1_X	Dino-Group-I-Clade-1_X_sp.
ASV1419	Eukaryota	TSAR	Alveolata	Dinoflagellata	Dinophyceae	Gymnodiniales	Warnowiaceae
ASV1420	Eukaryota	TSAR	Alveolata	Dinoflagellata	Dinophyceae	Peridiniales
ASV1421	Eukaryota	Haptista	Haptophyta	Haptophyta_X	Prymnesiophyceae	Phaeocystales	Phaeocystaceae	Phaeocystis
ASV1422	Eukaryota	TSAR	Alveolata	Apicomplexa	Coccidiomorphea	Eimeriida	Corallicolidae
ASV1423	Eukaryota	TSAR	Alveolata	Dinoflagellata	Dinophyceae	Peridiniales	Amphitholaceae	Achradina	Achradina_pulchra
ASV1424	Eukaryota	TSAR	Alveolata	Dinoflagellata	Dinophyceae	Peridiniales
ASV1425	Eukaryota	TSAR	Alveolata	Ciliophora	Spirotrichea	Licnophoria	Licnophoridae	Licnophora	Licnophora_macfarlandi
ASV1426	Eukaryota	TSAR	Alveolata	Ciliophora	Spirotrichea	Licnophoria	Licnophoridae	Licnophora	Licnophora_macfarlandi
ASV1427	Eukaryota	Archaeplastida	Chlorophyta	Chlorophyta_X	Ulvophyceae	Bryopsidales	Ostreobiaceae	Ostreobium	Ostreobium_sp.
ASV1428	Eukaryota	Archaeplastida	Chlorophyta	Chlorophyta_X	Ulvophyceae	Bryopsidales	Ostreobiaceae	Ostreobium	Ostreobium_sp.
ASV1429	Eukaryota	Obazoa	Opisthokonta	Fungi	Ascomycota	Pezizomycotina	Eurotiomycetes	Penicillium	Penicillium_capsulatum
ASV1430	Eukaryota	TSAR	Alveolata	Dinoflagellata	Dinophyceae	Gymnodiniales	Warnowiaceae	Warnowia	Warnowia_sp.
ASV1431	Eukaryota	TSAR	Alveolata	Apicomplexa	Coccidiomorphea	Eimeriida	Corallicolidae
ASV1432	Eukaryota	Archaeplastida	Chlorophyta	Chlorophyta_X	Ulvophyceae	Bryopsidales	Ostreobiaceae	Ostreobium	Ostreobium_sp.
ASV1433	Eukaryota	Archaeplastida	Streptophyta	Streptophyta_X	Embryophyceae	Embryophyceae_X	Embryophyceae_XX	Brachypodium	Brachypodium_distachyon
ASV1434	Eukaryota	TSAR	Alveolata	Apicomplexa	Coccidiomorphea	Eimeriida	Corallicolidae
ASV1435	Eukaryota	TSAR	Stramenopiles	Gyrista	Bacillariophyceae	Fragilariales	Fragilariaceae	Synedra	Synedra_fulgens
ASV1436	Eukaryota	TSAR	Stramenopiles	Bigyra	Sagenista	Labyrinthulomycetes	Labyrinthulaceae	Aplanochytrium	Aplanochytrium_sp.
ASV1437	Eukaryota	Archaeplastida	Chlorophyta	Chlorophyta_X	Ulvophyceae	Bryopsidales	Ostreobiaceae	Ostreobium	Ostreobium_sp.
ASV1438	Eukaryota	TSAR	Alveolata	Apicomplexa	Coccidiomorphea	Eimeriida	Corallicolidae
ASV1439	Eukaryota	TSAR	Alveolata	Dinoflagellata	Syndiniales	Dino-Group-I	Dino-Group-I-Clade-1	Dino-Group-I-Clade-1_X	Dino-Group-I-Clade-1_X_sp.
ASV1440	Eukaryota	TSAR	Alveolata	Dinoflagellata	Dinophyceae	Gymnodiniales	Chytriodiniaceae	Chytriodinium	Chytriodinium_affine
ASV1441	Eukaryota	TSAR	Alveolata	Dinoflagellata	Dinophyceae	Suessiales	Symbiodiniaceae	Symbiodinium	Symbiodinium_microadriaticum
ASV1442	Eukaryota	TSAR	Stramenopiles	Gyrista	Bacillariophyceae	Naviculales	Stauroneidaceae	Fistulifera
ASV1443	Eukaryota	Amoebozoa	Tubulinea	Tubulinea_X	Elardia	Leptomyxida	Flabellulidae	Flabellulidae_X	Flabellulidae_X_sp.
ASV1444	Eukaryota	TSAR	Alveolata	Apicomplexa	Coccidiomorphea	Eimeriida	Corallicolidae	Corallicolidae_COR6	Corallicolidae_COR6_sp.
ASV1445	Eukaryota	TSAR	Stramenopiles	Gyrista	Bacillariophyceae	Naviculales	Naviculaceae	Haslea	Haslea_howeana
ASV1446	Eukaryota	TSAR	Alveolata	Ciliophora	Phyllopharyngea	Suctoria	Ephelotidae	Ephelota	Ephelota_mammillata
ASV1447	Eukaryota	TSAR	Alveolata	Apicomplexa	Coccidiomorphea	Eimeriida	Corallicolidae
ASV1448	Eukaryota	TSAR	Alveolata	Dinoflagellata	Dinophyceae	Peridiniales	Heterocapsaceae	Heterocapsa
ASV1449	Eukaryota	TSAR	Alveolata	Dinoflagellata	Syndiniales	Dino-Group-II	Dino-Group-II-Clade-16	Dino-Group-II-Clade-16_X	Dino-Group-II-Clade-16_X_sp.
ASV1450	Eukaryota	TSAR	Stramenopiles	Gyrista	Bacillariophyceae	Cymbellales	Cymbellaceae	Cymbella
ASV1451	Eukaryota	TSAR	Alveolata	Dinoflagellata	Dinophyceae	Suessiales	Symbiodiniaceae
ASV1452	Eukaryota	TSAR	Alveolata	Dinoflagellata	Dinophyceae	Gymnodiniales	Gymnodiniaceae	Gymnodinium
ASV1453	Eukaryota	TSAR	Rhizaria	Cercozoa	Filosa-Thecofilosea	Cryomonadida	Protaspa-lineage	Protaspa
ASV1454	Eukaryota	TSAR	Alveolata	Dinoflagellata	Syndiniales	Dino-Group-I	Dino-Group-I-Clade-1	Dino-Group-I-Clade-1_X	Dino-Group-I-Clade-1_X_sp.
ASV1455	Eukaryota	TSAR	Alveolata	Dinoflagellata	Dinophyceae	Suessiales	Suessiaceae	Biecheleria
ASV1456	Eukaryota	TSAR	Alveolata	Dinoflagellata	Dinophyceae	Gymnodiniales	Gymnodiniaceae
ASV1457	Eukaryota	TSAR	Rhizaria	Cercozoa	Filosa-Thecofilosea	Cryomonadida	Protaspa-lineage	Protaspa
ASV1458	Eukaryota	TSAR	Alveolata	Ciliophora	Spirotrichea	Licnophoria	Licnophoridae	Licnophora	Licnophora_macfarlandi
ASV1459	Eukaryota	TSAR	Stramenopiles	Bigyra	Sagenista	Labyrinthulomycetes	Labyrinthulomycetes_LAB1/6/8	Labyrinthulomycetes_LAB1	Labyrinthulomycetes_LAB1_sp.
ASV1460	Eukaryota	TSAR	Stramenopiles	Gyrista	Mediophyceae	Thalassiosirales	Thalassiosiraceae
ASV1461	Eukaryota	TSAR	Alveolata	Ciliophora	Oligohymenophorea	Scuticociliatia_1	Philasterida	Philaster	Philaster_apodigitiformis
ASV1462	Eukaryota	TSAR	Stramenopiles	Gyrista	Bacillariophyceae	Naviculales	Naviculaceae	Navicula
ASV1463	Eukaryota	TSAR	Stramenopiles	Gyrista	Mediophyceae	Thalassiosirales
ASV1464	Eukaryota	TSAR	Alveolata	Ciliophora	Spirotrichea	Choreotrichida	Lynnellidae	Lynnella	Lynnella_sp.
ASV1465	Eukaryota	Obazoa	Opisthokonta	Fungi	Basidiomycota	Agaricomycotina	Agaricomycetes
ASV1466	Eukaryota	TSAR	Alveolata	Dinoflagellata	Dinophyceae	Gymnodiniales	Warnowiaceae	Warnowia	Warnowia_sp.
ASV1467	Eukaryota	Haptista	Haptophyta	Haptophyta_X	Prymnesiophyceae	Prymnesiales	Prymnesiaceae	Prymnesium	Prymnesium_sp.
ASV1468	Eukaryota	TSAR	Stramenopiles	Gyrista	Bacillariophyceae	Bacillariales	Bacillariaceae	Pseudo-nitzschia	Pseudo-nitzschia_galaxiae
ASV1469	Eukaryota	TSAR	Stramenopiles	Gyrista	Mediophyceae	Cymatosirales	Cymatosiraceae	Minutocellus	Minutocellus_polymorphus
ASV1470	Eukaryota	TSAR	Alveolata	Ciliophora	Spirotrichea	Licnophoria	Licnophoridae	Licnophora	Licnophora_macfarlandi
ASV1471	Eukaryota	TSAR	Alveolata	Dinoflagellata	Dinophyceae	Gymnodiniales	Warnowiaceae	Warnowia	Warnowia_sp.
ASV1472	Eukaryota	TSAR	Alveolata	Apicomplexa	Coccidiomorphea	Eimeriida	Corallicolidae
ASV1473	Eukaryota	TSAR	Alveolata	Apicomplexa	Coccidiomorphea	Eimeriida	Corallicolidae
ASV1474	Eukaryota	TSAR	Alveolata	Apicomplexa	Coccidiomorphea	Eimeriida	Corallicolidae
ASV1475	Eukaryota	TSAR	Alveolata	Ciliophora	Spirotrichea	Licnophoria	Licnophoridae	Licnophora	Licnophora_macfarlandi
ASV1476	Eukaryota	TSAR	Alveolata	Apicomplexa	Coccidiomorphea	Eimeriida	Corallicolidae
ASV1477	Eukaryota	Obazoa	Opisthokonta	Choanoflagellata	Choanoflagellatea	Acanthoecida	Stephanoecidae
ASV1478	Eukaryota	TSAR	Stramenopiles	Gyrista	Mediophyceae	Chaetocerotales	Chaetocerotaceae	Chaetoceros	Chaetoceros_contortus_cf_var_contortus
ASV1479	Eukaryota	TSAR	Alveolata	Dinoflagellata	Syndiniales	Dino-Group-II	Dino-Group-II-Clade-16	Dino-Group-II-Clade-16_X	Dino-Group-II-Clade-16_X_sp.
ASV1480	Eukaryota	Obazoa	Opisthokonta	Choanoflagellata	Choanoflagellatea	Acanthoecida	Stephanoecidae_Group_E	Stephanoecidae_Group_E_X	Stephanoecidae_Group_E_X_sp.
ASV1481	Eukaryota	TSAR	Stramenopiles	Bigyra	Sagenista	Labyrinthulomycetes	Labyrinthulaceae	Aplanochytrium	Aplanochytrium_sp.
ASV1482	Eukaryota	TSAR	Alveolata	Apicomplexa	Coccidiomorphea	Eimeriida	Corallicolidae
ASV1483	Eukaryota	TSAR	Stramenopiles	Gyrista	Bacillariophyceae	Bacillariales	Bacillariaceae	Pseudo-nitzschia
ASV1484	Eukaryota	TSAR	Stramenopiles	Bigyra	Sagenista	Labyrinthulomycetes	Labyrinthulaceae	Labyrinthula	Labyrinthula_sp.
ASV1485	Eukaryota	TSAR	Alveolata	Apicomplexa	Coccidiomorphea	Eimeriida	Corallicolidae
ASV1486	Eukaryota	TSAR	Alveolata	Apicomplexa	Coccidiomorphea	Eimeriida	Corallicolidae
ASV1487	Eukaryota	TSAR	Alveolata	Apicomplexa	Coccidiomorphea	Eimeriida	Corallicolidae
ASV1488	Eukaryota	TSAR	Rhizaria	Radiolaria	RAD-B	RAD-B_X	RAD-B_X_Group-IVe	RAD-B_X_Group-IVe_X	RAD-B_X_Group-IVe_X_sp.
ASV1489	Eukaryota	TSAR	Alveolata	Dinoflagellata	Syndiniales	Dino-Group-I	Dino-Group-I-Clade-7	Dino-Group-I-Clade-7_X	Dino-Group-I-Clade-7_X_sp.
ASV1490	Eukaryota	Archaeplastida	Chlorophyta	Chlorophyta_X	Ulvophyceae	Bryopsidales	Ostreobiaceae	Ostreobium	Ostreobium_sp.
ASV1491	Eukaryota	TSAR	Alveolata	Apicomplexa	Coccidiomorphea	Eimeriida	Corallicolidae
ASV1492	Eukaryota	TSAR	Rhizaria	Cercozoa	Endomyxa-Ascetosporea	Paradinida	Paradinidae	Paradinidae_X	Paradinidae_X_sp.
ASV1493	Eukaryota	Obazoa	Opisthokonta	Fungi	Basidiomycota	Agaricomycotina	Agaricomycetes	Botryobasidium	Botryobasidium_subcoronatum
ASV1494	Eukaryota	TSAR	Alveolata	Apicomplexa	Coccidiomorphea	Eimeriida	Corallicolidae
ASV1495	Eukaryota	TSAR	Alveolata	Ciliophora	Spirotrichea	Licnophoria	Licnophoridae	Licnophora	Licnophora_macfarlandi
ASV1496	Eukaryota	TSAR	Alveolata	Ciliophora	Spirotrichea	Licnophoria	Licnophoridae	Licnophora	Licnophora_macfarlandi
ASV1497	Eukaryota	TSAR	Alveolata	Dinoflagellata	Dinophyceae	Gymnodiniales	Warnowiaceae	Warnowia	Warnowia_sp.
ASV1498	Eukaryota	TSAR	Alveolata	Ciliophora	Spirotrichea	Euplotia	Uronychiidae	Uronychia
ASV1499	Eukaryota	TSAR	Alveolata	Apicomplexa	Coccidiomorphea	Eimeriida	Corallicolidae
ASV1500	Eukaryota	TSAR	Alveolata	Ciliophora	Spirotrichea	Euplotia	Uronychiidae	Uronychia	Uronychia_setigera
ASV1501	Eukaryota	TSAR	Alveolata	Ciliophora	Phyllopharyngea	Suctoria	Ephelotidae	Ephelota	Ephelota_mammillata
ASV1502	Eukaryota	TSAR	Alveolata	Dinoflagellata	Syndiniales	Dino-Group-II	Dino-Group-II-Clade-16	Dino-Group-II-Clade-16_X	Dino-Group-II-Clade-16_X_sp.
ASV1503	Eukaryota	TSAR	Stramenopiles	Gyrista	Mediophyceae	Thalassiosirales	Thalassiosiraceae	Thalassiosira
ASV1504	Eukaryota	TSAR	Alveolata	Ciliophora	Spirotrichea	Licnophoria	Licnophoridae	Licnophora	Licnophora_macfarlandi
ASV1505	Eukaryota	TSAR	Alveolata	Ciliophora	Spirotrichea	Licnophoria	Licnophoridae	Licnophora
ASV1506	Eukaryota	TSAR	Alveolata	Ciliophora	Phyllopharyngea	Suctoria	Ephelotidae	Ephelota	Ephelota_mammillata
ASV1507	Eukaryota	TSAR	Alveolata	Ciliophora	Phyllopharyngea	Suctoria	Ephelotidae	Ephelota	Ephelota_mammillata
ASV1508	Eukaryota	TSAR	Stramenopiles	Bigyra	Sagenista	Labyrinthulomycetes	Labyrinthulomycetes_LAB14	Labyrinthulomycetes_LAB14_X	Labyrinthulomycetes_LAB14_X_sp.
ASV1509	Eukaryota	Archaeplastida	Chlorophyta	Chlorophyta_X	Ulvophyceae	Bryopsidales	Ostreobiaceae	Ostreobium	Ostreobium_sp.
ASV1510	Eukaryota	TSAR	Alveolata	Dinoflagellata	Syndiniales	Dino-Group-I	Dino-Group-I-Clade-1	Dino-Group-I-Clade-1_X	Dino-Group-I-Clade-1_X_sp.
ASV1511	Eukaryota	TSAR	Alveolata	Dinoflagellata	Syndiniales	Dino-Group-I	Dino-Group-I-Clade-1	Dino-Group-I-Clade-1_X	Dino-Group-I-Clade-1_X_sp.
ASV1512	Eukaryota	TSAR	Alveolata	Apicomplexa	Coccidiomorphea	Eimeriida	Corallicolidae
ASV1513	Eukaryota	TSAR	Alveolata	Dinoflagellata	Dinophyceae	Gymnodiniales	Warnowiaceae	Warnowia	Warnowia_sp.
ASV1514	Eukaryota	TSAR	Alveolata	Dinoflagellata	Dinophyceae	Gymnodiniales	Warnowiaceae	Warnowia	Warnowia_sp.
ASV1515	Eukaryota	TSAR	Alveolata	Dinoflagellata	Dinophyceae	Gymnodiniales
ASV1516	Eukaryota	TSAR	Alveolata	Apicomplexa	Coccidiomorphea	Eimeriida	Corallicolidae
ASV1517	Eukaryota	TSAR	Alveolata	Dinoflagellata	Dinophyceae	Gymnodiniales	Warnowiaceae	Warnowia	Warnowia_sp.
ASV1518	Eukaryota	TSAR	Alveolata	Dinoflagellata	Syndiniales	Dino-Group-II	Dino-Group-II-Clade-16	Dino-Group-II-Clade-16_X	Dino-Group-II-Clade-16_X_sp.
ASV1519	Eukaryota	Haptista	Haptophyta	Haptophyta_X	Prymnesiophyceae	Calcihaptophycidae	Calcihaptophycidae_X	Calcihaptophycidae_XX	Calcihaptophycidae_XX_sp.
ASV1520	Eukaryota	TSAR	Alveolata	Ciliophora	Spirotrichea	Choreotrichida	Strobilidiidae	Rimostrombidium
ASV1521	Eukaryota	TSAR	Rhizaria	Cercozoa	Filosa-Thecofilosea	Cryomonadida
ASV1522	Eukaryota	TSAR	Stramenopiles	Gyrista	Bacillariophyceae	Thalassiophysales	Catenulaceae	Amphora	Amphora_coffeaeformis
ASV1523	Eukaryota	TSAR	Alveolata	Ciliophora	Spirotrichea	Hypotrichia	Holostichidae	Holosticha	Holosticha_diademata
ASV1524	Eukaryota	Excavata	Discoba	Euglenozoa	Diplonemea	Diplonemida	Diplonemidae	Diplonema	Diplonema_japonicum
ASV1525	Eukaryota	Obazoa	Opisthokonta	Fungi	Basidiomycota	Agaricomycotina	Agaricomycetes
ASV1526	Eukaryota	Archaeplastida	Chlorophyta	Chlorophyta_X	Ulvophyceae	Bryopsidales	Ostreobiaceae	Ostreobium	Ostreobium_sp.
ASV1527	Eukaryota	Archaeplastida	Chlorophyta	Chlorophyta_X	Ulvophyceae	Bryopsidales	Ostreobiaceae	Ostreobium	Ostreobium_sp.
ASV1528	Eukaryota	Obazoa	Opisthokonta	Fungi	Ascomycota	Pezizomycotina	Eurotiomycetes
ASV1529	Eukaryota	Archaeplastida	Chlorophyta	Chlorophyta_X	Ulvophyceae	Bryopsidales	Ostreobiaceae	Ostreobium	Ostreobium_sp.
ASV1530	Eukaryota	TSAR	Stramenopiles	Bigyra	Sagenista	Labyrinthulomycetes	Thraustochytriaceae	Monorhizochytrium	Monorhizochytrium_globosum
ASV1531	Eukaryota	TSAR	Alveolata	Dinoflagellata	Syndiniales	Dino-Group-II	Dino-Group-II-Clade-6	Dino-Group-II-Clade-6_X	Dino-Group-II-Clade-6_X_sp.
ASV1532	Eukaryota	Archaeplastida	Chlorophyta	Chlorophyta_X	Ulvophyceae	Bryopsidales	Ostreobiaceae	Ostreobium	Ostreobium_sp.
ASV1533	Eukaryota	TSAR	Alveolata	Ciliophora	Phyllopharyngea	Suctoria	Ephelotidae	Ephelota	Ephelota_mammillata
ASV1534	Eukaryota	TSAR	Alveolata	Ciliophora	Phyllopharyngea	Suctoria	Ephelotidae	Ephelota	Ephelota_mammillata
ASV1535	Eukaryota	TSAR	Alveolata	Ciliophora	Phyllopharyngea	Suctoria	Ephelotidae	Ephelota	Ephelota_mammillata
ASV1536	Eukaryota	TSAR	Alveolata	Ciliophora	Spirotrichea	Licnophoria	Licnophoridae	Licnophora	Licnophora_macfarlandi
ASV1537	Eukaryota	Archaeplastida	Picozoa	Picozoa_X	Picozoa_XX	Picozoa_XXX	Picozoa_XXXX	Picozoa_XXXXX	Picozoa_XXXXX_sp.
ASV1538	Eukaryota	TSAR	Stramenopiles	Bigyra	Sagenista	Labyrinthulomycetes	Labyrinthulaceae	Aplanochytrium	Aplanochytrium_sp.
ASV1539	Eukaryota	TSAR	Alveolata	Ciliophora	Spirotrichea	Licnophoria	Licnophoridae	Licnophora	Licnophora_macfarlandi
ASV1540	Eukaryota	Archaeplastida	Chlorophyta	Chlorophyta_X	Ulvophyceae	Bryopsidales	Ostreobiaceae	Ostreobium	Ostreobium_sp.
ASV1541	Eukaryota	TSAR	Stramenopiles	Gyrista	Bacillariophyceae	Bacillariales	Bacillariaceae	Cylindrotheca	Cylindrotheca_sp.
ASV1542	Eukaryota	Archaeplastida	Chlorophyta	Chlorophyta_X	Ulvophyceae	Bryopsidales	Ostreobiaceae	Ostreobium	Ostreobium_sp.
ASV1543	Eukaryota	TSAR	Rhizaria	Cercozoa	Endomyxa	Vampyrellida
ASV1544	Eukaryota	Archaeplastida	Streptophyta	Streptophyta_X	Embryophyceae	Embryophyceae_X	Embryophyceae_XX	Aegilops	Aegilops_tauschii
ASV1545	Eukaryota	TSAR	Alveolata	Ciliophora	Spirotrichea	Hypotrichia	Holostichidae	Holosticha	Holosticha_sp.
ASV1546	Eukaryota	TSAR	Alveolata	Dinoflagellata	Syndiniales	Dino-Group-I	Dino-Group-I-Clade-1	Dino-Group-I-Clade-1_X	Dino-Group-I-Clade-1_X_sp.
ASV1547	Eukaryota	TSAR	Alveolata	Ciliophora	Spirotrichea	Hypotrichia	Holostichidae	Holosticha	Holosticha_sp.
ASV1548	Eukaryota	TSAR	Alveolata	Dinoflagellata	Syndiniales	Dino-Group-I	Dino-Group-I-Clade-1	Dino-Group-I-Clade-1_X	Dino-Group-I-Clade-1_X_sp.
ASV1549	Eukaryota	TSAR	Alveolata	Ciliophora	Spirotrichea	Hypotrichia	Holostichidae	Holosticha
ASV1550	Eukaryota	TSAR	Alveolata	Dinoflagellata	Dinophyceae	Suessiales	Symbiodiniaceae	Symbiodinium	Symbiodinium_microadriaticum
ASV1551	Eukaryota	Obazoa	Opisthokonta	Ichthyosporea	Ichthyophonida	Abeoformidae	Abeoformidae_Group_MAIP_4	Abeoformidae_Group_MAIP_4_X	Abeoformidae_Group_MAIP_4_X_sp.
ASV1552	Eukaryota	TSAR	Alveolata	Ciliophora	Spirotrichea	Hypotrichia	Holostichidae	Holosticha	Holosticha_sp.
ASV1553	Eukaryota	Excavata	Discoba	Euglenozoa	Diplonemea	Diplonemida	Diplonemidae	Rhynchopus	Rhynchopus_humris
ASV1554	Eukaryota	TSAR	Stramenopiles	Gyrista	Mediophyceae	Thalassiosirales	Thalassiosiraceae	Minidiscus	Minidiscus_comicus
ASV1555	Eukaryota	TSAR	Alveolata	Ciliophora	Spirotrichea	Hypotrichia	Holostichidae	Holosticha
ASV1556	Eukaryota	TSAR	Alveolata	Ciliophora	Spirotrichea	Hypotrichia	Holostichidae	Holosticha	Holosticha_sp.
ASV1557	Eukaryota	Excavata	Discoba	Euglenozoa	Diplonemea	Diplonemida	Diplonemidae	Diplonema	Diplonema_japonicum
ASV1558	Eukaryota	Obazoa	Opisthokonta	Ichthyosporea	Ichthyophonida	Abeoformidae	Abeoformidae_Group_MAIP_1	Abeoformidae_Group_MAIP_1_X	Abeoformidae_Group_MAIP_1_X_sp.
ASV1559	Eukaryota	Haptista	Centroplasthelida	Centroplasthelida_X	Pterocystida	Pterocystida_X	Pterocystida_XX	Pterocystida_XXX	Pterocystida_XXX_sp.
ASV1560	Eukaryota	Obazoa	Opisthokonta	Fungi	Ascomycota	Pezizomycotina	Eurotiomycetes	Penicillium	Penicillium_concentricum
ASV1561	Eukaryota	TSAR	Alveolata	Dinoflagellata	Syndiniales	Dino-Group-I	Dino-Group-I-Clade-4
ASV1562	Eukaryota	TSAR	Alveolata	Dinoflagellata	Dinophyceae	Gonyaulacales	Pyrocystaceae	Alexandrium	Alexandrium_sp_02
ASV1563	Eukaryota	Archaeplastida	Chlorophyta	Chlorophyta_X	Ulvophyceae	Bryopsidales	Ostreobiaceae	Ostreobium	Ostreobium_sp.
ASV1564	Eukaryota	TSAR	Alveolata	Apicomplexa	Coccidiomorphea	Eimeriida	Corallicolidae
ASV1565	Eukaryota	TSAR	Alveolata	Dinoflagellata	Syndiniales	Dino-Group-I	Dino-Group-I-Clade-4	Dino-Group-I-Clade-4_X	Dino-Group-I-Clade-4_X_sp.
ASV1566	Eukaryota	TSAR	Alveolata	Apicomplexa	Coccidiomorphea	Eimeriida	Corallicolidae	Corallicolidae_COR6	Corallicolidae_COR6_sp.
ASV1567	Eukaryota	TSAR	Alveolata	Dinoflagellata	Syndiniales	Dino-Group-I	Dino-Group-I-Clade-1	Dino-Group-I-Clade-1_X	Dino-Group-I-Clade-1_X_sp.
ASV1568	Eukaryota	Archaeplastida	Chlorophyta	Chlorophyta_X	Ulvophyceae	Bryopsidales	Ostreobiaceae	Ostreobium	Ostreobium_sp.
ASV1569	Eukaryota	TSAR	Alveolata	Dinoflagellata	Syndiniales	Dino-Group-I	Dino-Group-I-Clade-4	Euduboscquella	Euduboscquella_costata
ASV1570	Eukaryota	TSAR	Alveolata	Dinoflagellata	Syndiniales	Dino-Group-II	Dino-Group-II-Clade-8	Dino-Group-II-Clade-8_X	Dino-Group-II-Clade-8_X_sp.
ASV1571	Eukaryota	TSAR	Alveolata	Dinoflagellata	Syndiniales	Dino-Group-II	Dino-Group-II-Clade-8	Dino-Group-II-Clade-8_X	Dino-Group-II-Clade-8_X_sp.
ASV1572	Eukaryota	TSAR	Alveolata	Dinoflagellata	Dinophyceae	Gymnodiniales	Warnowiaceae	Warnowia	Warnowia_sp.
ASV1573	Eukaryota	TSAR	Alveolata	Ciliophora	Spirotrichea	Licnophoria	Licnophoridae	Licnophora	Licnophora_macfarlandi
ASV1574	Eukaryota	TSAR	Alveolata	Dinoflagellata	Syndiniales	Dino-Group-I	Dino-Group-I-Clade-1	Dino-Group-I-Clade-1_X	Dino-Group-I-Clade-1_X_sp.
ASV1575	Eukaryota	TSAR	Alveolata	Ciliophora	Spirotrichea	Licnophoria	Licnophoridae	Licnophora	Licnophora_macfarlandi
ASV1576	Eukaryota	TSAR	Alveolata	Dinoflagellata	Syndiniales	Dino-Group-I	Dino-Group-I-Clade-1	Dino-Group-I-Clade-1_X	Dino-Group-I-Clade-1_X_sp.
ASV1577	Eukaryota	TSAR	Stramenopiles	Gyrista	Bacillariophyceae	Bacillariales	Bacillariaceae	Psammodictyon	Psammodictyon_sp.
ASV1578	Eukaryota	TSAR	Alveolata	Dinoflagellata	Dinophyceae	Gymnodiniales	Warnowiaceae	Warnowia	Warnowia_sp.
ASV1579	Eukaryota	TSAR	Alveolata	Dinoflagellata	Dinophyceae	Gymnodiniales	Warnowiaceae	Warnowia	Warnowia_sp.
ASV1580	Eukaryota	TSAR	Alveolata	Apicomplexa	Coccidiomorphea	Eimeriida	Corallicolidae
ASV1581	Eukaryota	TSAR	Alveolata	Dinoflagellata	Dinophyceae	Peridiniales
ASV1582	Eukaryota	Haptista	Haptophyta	Haptophyta_X	Prymnesiophyceae	Phaeocystales	Phaeocystaceae	Phaeocystis	Phaeocystis_jahnii
ASV1583	Eukaryota	TSAR	Stramenopiles	Bigyra	Sagenista	Labyrinthulomycetes	Thraustochytriaceae	Thraustochytriaceae_LAB17	Thraustochytriaceae_LAB17_sp.
ASV1584	Eukaryota	TSAR	Alveolata	Dinoflagellata	Syndiniales	Dino-Group-I	Dino-Group-I-Clade-1	Dino-Group-I-Clade-1_X	Dino-Group-I-Clade-1_X_sp.
ASV1585	Eukaryota	TSAR	Alveolata	Dinoflagellata	Dinophyceae	Prorocentrales	Prorocentraceae	Prorocentrum	Prorocentrum_sp.
ASV1586	Eukaryota	Archaeplastida	Rhodophyta	Rhodophyta_X	Florideophyceae	Bonnemaisoniales	Bonnemaisoniaceae	Asparagopsis	Asparagopsis_armata
ASV1587	Eukaryota	TSAR	Alveolata	Dinoflagellata	Syndiniales	Dino-Group-I	Dino-Group-I-Clade-1	Dino-Group-I-Clade-1_X	Dino-Group-I-Clade-1_X_sp.
ASV1588	Eukaryota	TSAR	Alveolata	Ciliophora	Spirotrichea	Licnophoria	Licnophoridae	Licnophora	Licnophora_macfarlandi
ASV1589	Eukaryota	TSAR	Alveolata	Ciliophora	Spirotrichea	Choreotrichida-Tintinnina	Tintinnidae	Amphorellopsis	Amphorellopsis_quinquealata
ASV1590	Eukaryota	TSAR	Alveolata	Ciliophora	Spirotrichea	Licnophoria	Licnophoridae	Licnophora	Licnophora_macfarlandi
ASV1591	Eukaryota	TSAR	Alveolata	Ciliophora	Spirotrichea	Licnophoria	Licnophoridae	Licnophora	Licnophora_macfarlandi
ASV1592	Eukaryota	TSAR	Alveolata	Apicomplexa	Coccidiomorphea	Eimeriida	Corallicolidae
ASV1593	Eukaryota	Archaeplastida	Rhodophyta	Rhodophyta_X	Florideophyceae	Bonnemaisoniales	Bonnemaisoniaceae	Asparagopsis	Asparagopsis_armata
ASV1594	Eukaryota	TSAR	Stramenopiles	Bigyra	Sagenista	Labyrinthulomycetes	Labyrinthulomycetes_LAB12	Labyrinthulomycetes_LAB12_X	Labyrinthulomycetes_LAB12_X_sp.
ASV1595	Eukaryota	TSAR	Alveolata	Dinoflagellata	Syndiniales	Dino-Group-I	Dino-Group-I-Clade-1	Dino-Group-I-Clade-1_X	Dino-Group-I-Clade-1_X_sp.
ASV1596	Eukaryota	TSAR	Alveolata	Ciliophora	Spirotrichea	Licnophoria	Licnophoridae	Licnophora	Licnophora_macfarlandi
ASV1597	Eukaryota	Archaeplastida	Chlorophyta	Chlorophyta_X	Ulvophyceae	Bryopsidales	Ostreobiaceae	Ostreobium	Ostreobium_sp.
ASV1598	Eukaryota	TSAR	Stramenopiles	Gyrista	Phaeophyceae	Phaeophyceae_X	Phaeophyceae_XX	Pylaiella	Pylaiella_sp.
ASV1599	Eukaryota	TSAR	Alveolata	Apicomplexa	Coccidiomorphea	Eimeriida	Corallicolidae
ASV1600	Eukaryota	TSAR	Alveolata	Apicomplexa	Coccidiomorphea	Eimeriida	Corallicolidae
ASV1601	Eukaryota	TSAR	Alveolata	Apicomplexa	Coccidiomorphea	Eimeriida	Corallicolidae
ASV1602	Eukaryota	Archaeplastida	Chlorophyta	Chlorophyta_X	Ulvophyceae	Bryopsidales	Ostreobiaceae	Ostreobium	Ostreobium_sp.
ASV1603	Eukaryota	Archaeplastida	Rhodophyta	Rhodophyta_X	Florideophyceae	Corallinales	Corallinales_X	Lithothamnion	Lithothamnion_sp.
ASV1604	Eukaryota	TSAR	Alveolata	Dinoflagellata	Dinophyceae	Gymnodiniales	Warnowiaceae	Warnowia	Warnowia_sp.
ASV1605	Eukaryota	TSAR	Alveolata	Dinoflagellata	Syndiniales	Dino-Group-I	Dino-Group-I-Clade-1	Dino-Group-I-Clade-1_X	Dino-Group-I-Clade-1_X_sp.
ASV1606	Eukaryota	TSAR	Alveolata	Dinoflagellata	Dinophyceae	Gymnodiniales	Warnowiaceae	Warnowia	Warnowia_sp.
ASV1607	Eukaryota	TSAR	Alveolata	Dinoflagellata	Dinophyceae	Peridiniales	Thoracosphaeraceae	Zooxanthella	Zooxanthella_nutricula
ASV1608	Eukaryota	TSAR	Alveolata	Dinoflagellata	Dinophyceae	Peridiniales	Heterocapsaceae	Heterocapsa	Heterocapsa_pygmaea
ASV1609	Eukaryota	TSAR	Alveolata	Dinoflagellata	Syndiniales	Dino-Group-I	Dino-Group-I-Clade-1	Dino-Group-I-Clade-1_X	Dino-Group-I-Clade-1_X_sp.
ASV1610	Eukaryota	TSAR	Rhizaria	Radiolaria	Acantharea	Acantharea_E	Acantharea_E1	Lychnaspis_E1	Lychnaspis_E1_giltschii
ASV1611	Eukaryota	TSAR	Alveolata	Dinoflagellata	Dinophyceae	Gymnodiniales	Warnowiaceae
ASV1612	Eukaryota	TSAR	Alveolata	Dinoflagellata	Dinophyceae	Gymnodiniales	Warnowiaceae	Warnowia	Warnowia_sp.
ASV1613	Eukaryota	TSAR	Alveolata	Dinoflagellata	Dinophyceae	Gymnodiniales	Warnowiaceae	Warnowia	Warnowia_sp.
ASV1614	Eukaryota	TSAR	Alveolata	Apicomplexa	Coccidiomorphea	Eimeriida	Corallicolidae
ASV1615	Eukaryota	TSAR	Stramenopiles	Gyrista	Gyrista_X	Gyrista_XX	MAST-2	MAST-2C	MAST-2C_sp.
ASV1616	Eukaryota	TSAR	Alveolata	Ciliophora	Spirotrichea	Licnophoria	Licnophoridae	Licnophora	Licnophora_macfarlandi
ASV1617	Eukaryota	TSAR	Alveolata	Dinoflagellata	Dinophyceae	Peridiniales	Thoracosphaeraceae
ASV1618	Eukaryota	Obazoa	Opisthokonta	Fungi	Ascomycota	Pezizomycotina	Eurotiomycetes	Aspergillus
ASV1619	Eukaryota	TSAR	Alveolata	Dinoflagellata	Dinophyceae	Prorocentrales	Prorocentraceae	Prorocentrum
ASV1620	Eukaryota	TSAR	Alveolata	Dinoflagellata	Syndiniales	Dino-Group-I	Dino-Group-I-Clade-1	Dino-Group-I-Clade-1_X	Dino-Group-I-Clade-1_X_sp.
ASV1621	Eukaryota	Haptista	Haptophyta	Haptophyta_X	Prymnesiophyceae	Calcihaptophycidae	Rhabdosphaeraceae	Algirosphaera	Algirosphaera_robusta
ASV1622	Eukaryota	TSAR	Alveolata	Ciliophora	Spirotrichea	Licnophoria	Licnophoridae	Licnophora	Licnophora_macfarlandi
ASV1623	Eukaryota	TSAR	Alveolata	Dinoflagellata	Dinophyceae	Gymnodiniales	Chytriodiniaceae	Chytriodinium	Chytriodinium_affine
ASV1624	Eukaryota	TSAR	Alveolata	Ciliophora	Spirotrichea	Licnophoria	Licnophoridae	Licnophora	Licnophora_macfarlandi
ASV1625	Eukaryota	TSAR	Alveolata	Dinoflagellata	Dinophyceae	Gymnodiniales	Chytriodiniaceae	Chytriodinium	Chytriodinium_affine
ASV1626	Eukaryota	TSAR	Alveolata	Apicomplexa	Coccidiomorphea	Eimeriida	Corallicolidae
ASV1627	Eukaryota	Haptista	Haptophyta	Haptophyta_X	Prymnesiophyceae	Calcihaptophycidae	Calcihaptophycidae_X	Calcihaptophycidae_XX	Calcihaptophycidae_XX_sp.
ASV1628	Eukaryota	TSAR	Alveolata	Apicomplexa	Coccidiomorphea	Eimeriida	Corallicolidae
ASV1629	Eukaryota	Haptista	Haptophyta	Haptophyta_X	Prymnesiophyceae	Calcihaptophycidae	Calcihaptophycidae_X	Calcihaptophycidae_XX	Calcihaptophycidae_XX_sp.
ASV1630	Eukaryota	TSAR	Stramenopiles	Gyrista	Mediophyceae	Chaetocerotales	Chaetocerotaceae	Chaetoceros	Chaetoceros_peruvianus_1
ASV1631	Eukaryota	TSAR	Alveolata	Dinoflagellata	Dinophyceae	Gymnodiniales	Chytriodiniaceae	Chytriodinium	Chytriodinium_affine
ASV1632	Eukaryota	TSAR	Alveolata	Apicomplexa	Coccidiomorphea	Eimeriida	Corallicolidae
ASV1633	Eukaryota	TSAR	Alveolata	Ciliophora	Spirotrichea	Licnophoria	Licnophoridae	Licnophora	Licnophora_macfarlandi
ASV1634	Eukaryota	TSAR	Stramenopiles	Gyrista	Bacillariophyceae	Naviculales	Naviculaceae	Navicula	Navicula_sp.
ASV1635	Eukaryota	TSAR	Alveolata	Apicomplexa	Coccidiomorphea	Eimeriida	Corallicolidae
ASV1636	Eukaryota	TSAR	Alveolata	Dinoflagellata	Dinophyceae	Gymnodiniales	Chytriodiniaceae	Chytriodinium	Chytriodinium_affine
ASV1637	Eukaryota	TSAR	Alveolata	Apicomplexa	Coccidiomorphea	Eimeriida	Corallicolidae
ASV1638	Eukaryota	TSAR	Alveolata	Dinoflagellata	Dinophyceae	Gymnodiniales	Chytriodiniaceae	Chytriodinium	Chytriodinium_affine
ASV1639	Eukaryota	TSAR	Alveolata	Dinoflagellata	Dinophyceae	Gymnodiniales	Chytriodiniaceae	Chytriodinium	Chytriodinium_affine
ASV1640	Eukaryota	TSAR	Alveolata	Dinoflagellata	Dinophyceae	Gymnodiniales	Chytriodiniaceae	Chytriodinium	Chytriodinium_affine
ASV1641	Eukaryota	TSAR	Alveolata	Dinoflagellata	Syndiniales	Dino-Group-I	Dino-Group-I-Clade-1	Dino-Group-I-Clade-1_X	Dino-Group-I-Clade-1_X_sp.
ASV1642	Eukaryota	TSAR	Alveolata	Apicomplexa	Coccidiomorphea	Eimeriida	Corallicolidae
ASV1643	Eukaryota	TSAR	Alveolata	Dinoflagellata	Dinophyceae	Gymnodiniales
ASV1644	Eukaryota	Archaeplastida	Rhodophyta	Rhodophyta_X	Florideophyceae	Gigartinales	Gigartinales_X	Peyssonnelia	Peyssonnelia_rubra
ASV1645	Eukaryota	TSAR	Stramenopiles	Gyrista	Phaeophyceae	Phaeophyceae_X	Phaeophyceae_XX	Pylaiella	Pylaiella_sp.
ASV1646	Eukaryota	TSAR	Stramenopiles	Gyrista	Bacillariophyceae	Bacillariales	Bacillariaceae	Cylindrotheca	Cylindrotheca_sp.
ASV1647	Eukaryota	TSAR	Alveolata	Dinoflagellata	Dinophyceae	Gymnodiniales	Chytriodiniaceae	Chytriodinium	Chytriodinium_affine
ASV1648	Eukaryota	TSAR	Alveolata	Ciliophora	Phyllopharyngea	Suctoria	Ephelotidae	Ephelota	Ephelota_mammillata
ASV1649	Eukaryota	TSAR	Stramenopiles	Gyrista	Bacillariophyceae	Bacillariales	Bacillariaceae	Nitzschia	Nitzschia_volvendirostrata
ASV1650	Eukaryota	TSAR	Alveolata	Dinoflagellata	Syndiniales	Dino-Group-I	Dino-Group-I-Clade-1	Dino-Group-I-Clade-1_X	Dino-Group-I-Clade-1_X_sp.
ASV1651	Eukaryota	TSAR	Alveolata	Ciliophora	Phyllopharyngea	Suctoria	Ephelotidae	Ephelota	Ephelota_mammillata
ASV1652	Eukaryota	TSAR	Stramenopiles	Gyrista	Bacillariophyceae	Bacillariales	Bacillariaceae	Nitzschia	Nitzschia_volvendirostrata
ASV1653	Eukaryota	TSAR	Alveolata	Dinoflagellata	Dinophyceae	Gymnodiniales	Chytriodiniaceae	Chytriodinium	Chytriodinium_affine
ASV1654	Eukaryota	TSAR	Alveolata	Apicomplexa	Coccidiomorphea	Eimeriida	Corallicolidae
ASV1655	Eukaryota	TSAR	Alveolata	Dinoflagellata	Syndiniales	Dino-Group-I	Dino-Group-I-Clade-1	Dino-Group-I-Clade-1_X	Dino-Group-I-Clade-1_X_sp.
ASV1656	Eukaryota	TSAR	Alveolata	Ciliophora	Phyllopharyngea	Suctoria	Ephelotidae	Ephelota	Ephelota_mammillata
ASV1657	Eukaryota	TSAR	Stramenopiles	Gyrista	Mediophyceae	Cymatosirales	Cymatosiraceae	Minutocellus	Minutocellus_polymorphus
ASV1658	Eukaryota	Archaeplastida	Rhodophyta	Rhodophyta_X	Compsopogonophyceae	Erythropeltidales	Erythropeltidales_X
ASV1659	Eukaryota	Obazoa	Opisthokonta	Fungi	Ascomycota	Pezizomycotina	Eurotiomycetes	Trichophyton	Trichophyton_rubrum
ASV1660	Eukaryota	TSAR	Alveolata	Ciliophora	Phyllopharyngea	Suctoria	Ephelotidae	Ephelota	Ephelota_mammillata
ASV1661	Eukaryota	TSAR	Alveolata	Apicomplexa	Coccidiomorphea	Eimeriida	Corallicolidae	Anthozoaphila
ASV1662	Eukaryota	TSAR	Alveolata	Ciliophora	Spirotrichea	Licnophoria	Licnophoridae	Licnophora	Licnophora_macfarlandi
ASV1663	Eukaryota	TSAR	Alveolata	Dinoflagellata	Dinophyceae	Suessiales	Suessiaceae	Pelagodinium	Pelagodinium_beii
ASV1664	Eukaryota	TSAR	Alveolata	Ciliophora	Spirotrichea	Licnophoria	Licnophoridae	Licnophora	Licnophora_macfarlandi
ASV1665	Eukaryota	TSAR	Alveolata	Apicomplexa	Coccidiomorphea	Eimeriida	Corallicolidae
ASV1666	Eukaryota	Archaeplastida	Chlorophyta	Chlorophyta_X	Ulvophyceae	Bryopsidales	Ostreobiaceae	Ostreobium	Ostreobium_sp.
ASV1667	Eukaryota	TSAR	Stramenopiles	Gyrista	Mediophyceae	Thalassiosirales	Thalassiosiraceae	Thalassiosira	Thalassiosira_tenera
ASV1668	Eukaryota	TSAR	Alveolata	Dinoflagellata	Dinophyceae	Gymnodiniales	Gymnodiniaceae
ASV1669	Eukaryota	Archaeplastida	Chlorophyta	Chlorophyta_X	Ulvophyceae	Bryopsidales	Ostreobiaceae	Ostreobium	Ostreobium_sp.
ASV1670	Eukaryota	TSAR	Stramenopiles	Gyrista	MOCH-3	MOCH-3_X	MOCH-3_XX	MOCH-3_XXX	MOCH-3_XXX_sp.
ASV1671	Eukaryota	TSAR	Alveolata	Ciliophora	Spirotrichea	Licnophoria	Licnophoridae	Licnophora	Licnophora_macfarlandi
ASV1672	Eukaryota	TSAR	Alveolata	Dinoflagellata	Syndiniales	Dino-Group-I	Dino-Group-I-Clade-1	Dino-Group-I-Clade-1_X	Dino-Group-I-Clade-1_X_sp.
ASV1673	Eukaryota	Archaeplastida	Chlorophyta	Chlorophyta_X	Ulvophyceae	Bryopsidales	Ostreobiaceae	Ostreobium	Ostreobium_sp.
ASV1674	Eukaryota	TSAR	Alveolata	Dinoflagellata	Dinophyceae	Gymnodiniales	Warnowiaceae	Warnowia	Warnowia_sp.
ASV1675	Eukaryota	TSAR	Alveolata	Dinoflagellata	Dinophyceae	Gymnodiniales	Warnowiaceae	Warnowia	Warnowia_sp.
ASV1676	Eukaryota	TSAR	Alveolata	Ciliophora	Spirotrichea	Licnophoria	Licnophoridae	Licnophora	Licnophora_macfarlandi
ASV1677	Eukaryota	TSAR	Alveolata	Dinoflagellata	Dinophyceae	Gymnodiniales	Warnowiaceae	Warnowia	Warnowia_sp.
ASV1678	Eukaryota	Archaeplastida	Streptophyta	Streptophyta_X	Embryophyceae	Embryophyceae_X	Embryophyceae_XX
ASV1679	Eukaryota	TSAR	Alveolata	Apicomplexa	Coccidiomorphea	Eimeriida	Corallicolidae
ASV1680	Eukaryota	TSAR	Alveolata	Apicomplexa	Coccidiomorphea	Eimeriida	Corallicolidae
ASV1681	Eukaryota	Archaeplastida	Chlorophyta	Chlorophyta_X	Ulvophyceae	Bryopsidales	Ostreobiaceae	Ostreobium	Ostreobium_sp.
ASV1682	Eukaryota	TSAR	Alveolata	Ciliophora	Phyllopharyngea	Suctoria	Ephelotidae	Ephelota	Ephelota_mammillata
ASV1683	Eukaryota	Archaeplastida	Chlorophyta	Chlorophyta_X	Ulvophyceae	Bryopsidales	Ostreobiaceae	Ostreobium	Ostreobium_sp.
ASV1684	Eukaryota	TSAR	Alveolata	Dinoflagellata	Dinophyceae	Gymnodiniales
ASV1685	Eukaryota	TSAR	Stramenopiles	Gyrista	Bacillariophyceae	Rhaphoneidales	Asterionellopsidaceae	Asterionellopsis	Asterionellopsis_glacialis
ASV1686	Eukaryota	TSAR	Stramenopiles	Gyrista	Pelagophyceae	Pelagomonadales
ASV1687	Eukaryota	Archaeplastida	Chlorophyta	Chlorophyta_X	Pyramimonadophyceae	Pyramimonadales	Pyramimonadaceae	Pyramimonas	Pyramimonas_australis
ASV1688	Eukaryota	TSAR	Alveolata	Apicomplexa	Gregarinomorphea	Eugregarinorida	Cephaloidophoridae	Cephaloidophoridae_X	Cephaloidophoridae_X_sp.
ASV1689	Eukaryota	TSAR	Alveolata	Dinoflagellata	Dinophyceae	Peridiniales	Heterocapsaceae	Heterocapsa	Heterocapsa_rotundata
ASV1690	Eukaryota	TSAR	Alveolata	Ciliophora	Oligohymenophorea	Scuticociliatia_1	Philasterida	Philaster	Philaster_apodigitiformis
ASV1691	Eukaryota	TSAR	Alveolata	Ciliophora	Spirotrichea	Licnophoria	Licnophoridae	Licnophora	Licnophora_macfarlandi
ASV1692	Eukaryota	TSAR	Alveolata	Dinoflagellata	Dinophyceae	Suessiales	Suessiaceae	Biecheleria
ASV1693	Eukaryota	TSAR	Stramenopiles	Gyrista	Mediophyceae	Thalassiosirales
ASV1694	Eukaryota	TSAR	Alveolata	Dinoflagellata	Dinophyceae	Suessiales	Suessiaceae	Biecheleria	Biecheleria_cincta
ASV1695	Eukaryota	TSAR	Alveolata	Ciliophora	Spirotrichea	Euplotia	Euplotidae	Euplotes	Euplotes_minuta
ASV1696	Eukaryota	TSAR	Alveolata	Ciliophora	Spirotrichea	Licnophoria	Licnophoridae	Licnophora	Licnophora_macfarlandi
ASV1697	Eukaryota	TSAR	Alveolata	Ciliophora	Spirotrichea	Choreotrichida	Lynnellidae	Lynnella	Lynnella_semiglobulosa
ASV1698	Eukaryota	Haptista	Haptophyta	Haptophyta_X	Prymnesiophyceae	Prymnesiales	Prymnesiaceae	Prymnesium
ASV1699	Eukaryota	TSAR	Alveolata	Apicomplexa	Coccidiomorphea	Eimeriida	Corallicolidae
ASV1700	Eukaryota	TSAR	Alveolata	Ciliophora	Spirotrichea	Licnophoria	Licnophoridae	Licnophora	Licnophora_macfarlandi
ASV1701	Eukaryota	TSAR	Alveolata	Ciliophora	Phyllopharyngea	Suctoria	Ephelotidae	Ephelota	Ephelota_mammillata
ASV1702	Eukaryota	TSAR	Alveolata	Apicomplexa	Coccidiomorphea	Eimeriida	Corallicolidae
ASV1703	Eukaryota	TSAR	Alveolata	Apicomplexa	Coccidiomorphea	Eimeriida	Corallicolidae
ASV1704	Eukaryota	TSAR	Alveolata	Dinoflagellata	Dinophyceae	Gymnodiniales	Warnowiaceae	Warnowia	Warnowia_sp.
ASV1705	Eukaryota	Haptista	Haptophyta	Haptophyta_X	Prymnesiophyceae	Prymnesiales	Prymnesiaceae	Prymnesium
ASV1706	Eukaryota	TSAR	Alveolata	Dinoflagellata	Syndiniales	Dino-Group-I	Dino-Group-I-Clade-1	Dino-Group-I-Clade-1_X	Dino-Group-I-Clade-1_X_sp.
ASV1707	Eukaryota	Obazoa	Opisthokonta	Fungi	Basidiomycota	Ustilaginomycotina	Exobasidiomycetes	Malassezia	Malassezia_sp.
ASV1708	Eukaryota	TSAR	Stramenopiles	Gyrista	Pelagophyceae	Pelagomonadales	Pelagomonadaceae	Pelagomonadaceae_clade_C	Pelagomonadaceae_clade_C_sp.
ASV1709	Eukaryota	TSAR	Alveolata	Ciliophora	Spirotrichea	Licnophoria	Licnophoridae	Licnophora	Licnophora_macfarlandi
ASV1710	Eukaryota	TSAR	Stramenopiles	Gyrista	Bacillariophyceae	Surirellales	Entomoneidaceae	Entomoneis
ASV1711	Eukaryota	Archaeplastida	Rhodophyta	Rhodophyta_X	Florideophyceae	Gigartinales	Gigartinales_X
ASV1712	Eukaryota	Obazoa	Opisthokonta	Fungi	Ascomycota	Pezizomycotina	Sordariomycetes	Acremonium	Acremonium_sclerotigenum
ASV1713	Eukaryota	TSAR	Stramenopiles	Bigyra	Opalozoa	Opalozoa_X	MAST-12	MAST-12A	MAST-12A_sp.
ASV1714	Eukaryota	TSAR	Alveolata	Ciliophora	Spirotrichea	Hypotrichia	Holostichidae	Holosticha
ASV1715	Eukaryota	TSAR	Alveolata	Ciliophora	Spirotrichea	Hypotrichia	Holostichidae	Holosticha
ASV1716	Eukaryota	TSAR	Alveolata	Ciliophora	Spirotrichea	Choreotrichida-Tintinnina
ASV1717	Eukaryota	TSAR	Alveolata	Ciliophora	Spirotrichea	Hypotrichia	Holostichidae	Holosticha
ASV1718	Eukaryota	TSAR	Alveolata	Ciliophora	Spirotrichea	Hypotrichia	Holostichidae	Holosticha	Holosticha_diademata
ASV1719	Eukaryota	TSAR	Alveolata	Ciliophora	Spirotrichea	Hypotrichia	Holostichidae	Holosticha
ASV1720	Eukaryota	TSAR	Alveolata	Ciliophora	Spirotrichea	Hypotrichia	Holostichidae	Holosticha
ASV1721	Eukaryota	Archaeplastida	Rhodophyta	Rhodophyta_X	Compsopogonophyceae	Erythropeltidales	Erythropeltidales_X
ASV1722	Eukaryota	Haptista	Haptophyta	Haptophyta_X	Prymnesiophyceae	Isochrysidales	Noelaerhabdaceae	Gephyrocapsa	Gephyrocapsa_muellerae
ASV1723	Eukaryota	TSAR	Alveolata	Ciliophora	Spirotrichea	Hypotrichia	Holostichidae	Holosticha
ASV1724	Eukaryota	TSAR	Alveolata	Dinoflagellata	Dinophyceae	Peridiniales	Heterocapsaceae	Heterocapsa
ASV1725	Eukaryota	TSAR	Alveolata	Dinoflagellata	Dinophyceae	Gymnodiniales
ASV1726	Eukaryota	TSAR	Alveolata	Apicomplexa	Coccidiomorphea	Eimeriida	Corallicolidae
ASV1727	Eukaryota	TSAR	Alveolata	Apicomplexa	Coccidiomorphea	Eimeriida	Corallicolidae
ASV1728	Eukaryota	TSAR	Alveolata	Dinoflagellata	Syndiniales	Dino-Group-I	Dino-Group-I-Clade-1	Dino-Group-I-Clade-1_X	Dino-Group-I-Clade-1_X_sp.
ASV1729	Eukaryota	TSAR	Stramenopiles	Bigyra	Sagenista	Labyrinthulomycetes	Labyrinthulaceae
ASV1730	Eukaryota	TSAR	Stramenopiles	Gyrista	Bacillariophyceae	Licmophorales	Ulnariaceae	Tabularia	Tabularia_tabulata
ASV1731	Eukaryota	Archaeplastida	Rhodophyta	Rhodophyta_X	Compsopogonophyceae	Erythropeltidales	Erythropeltidales_X
ASV1732	Eukaryota	TSAR	Alveolata	Apicomplexa	Coccidiomorphea	Eimeriida	Corallicolidae
ASV1733	Eukaryota	TSAR	Alveolata	Apicomplexa	Coccidiomorphea	Eimeriida	Corallicolidae
ASV1734	Eukaryota	TSAR	Alveolata	Dinoflagellata	Dinophyceae	Gymnodiniales	Warnowiaceae	Warnowia	Warnowia_sp.
ASV1735	Eukaryota	TSAR	Alveolata	Apicomplexa	Coccidiomorphea	Eimeriida	Corallicolidae
ASV1736	Eukaryota	TSAR	Stramenopiles	Gyrista	Bacillariophyceae	Thalassiophysales	Catenulaceae	Amphora
ASV1737	Eukaryota	Haptista	Haptophyta	Haptophyta_X	Prymnesiophyceae	Phaeocystales	Phaeocystaceae	Phaeocystis	Phaeocystis_cordata
ASV1738	Eukaryota	TSAR	Alveolata	Dinoflagellata	Syndiniales	Dino-Group-II	Dino-Group-II-Clade-10-and-11	Dino-Group-II-Clade-10-and-11_X	Dino-Group-II-Clade-10-and-11_X_sp.
ASV1739	Eukaryota	TSAR	Alveolata	Dinoflagellata	Dinophyceae	Gymnodiniales	Warnowiaceae	Warnowia	Warnowia_sp.
ASV1740	Eukaryota	TSAR	Stramenopiles	Gyrista	Bacillariophyceae	Bacillariales	Bacillariaceae	Psammodictyon	Psammodictyon_constrictum
ASV1741	Eukaryota	TSAR	Stramenopiles	Gyrista	Mediophyceae	Cymatosirales	Cymatosiraceae	Minutocellus	Minutocellus_polymorphus
ASV1742	Eukaryota	TSAR	Alveolata	Ciliophora	Oligohymenophorea	OLIGO5	OLIGO5_X	OLIGO5_XX	OLIGO5_XX_sp.
ASV1743	Eukaryota	TSAR	Alveolata	Ciliophora	Spirotrichea	Oligotrichida	Tontoniidae	Pseudotontonia	Pseudotontonia_sp.
ASV1744	Eukaryota	Archaeplastida	Chlorophyta	Chlorophyta_X	Trebouxiophyceae	Chlorellales	Chlorellales_X	Picochlorum	Picochlorum_eukaryotum
ASV1745	Eukaryota	TSAR	Alveolata	Ciliophora	Spirotrichea	Oligotrichida	Tontoniidae	Pseudotontonia	Pseudotontonia_sp.
ASV1746	Eukaryota	TSAR	Alveolata	Apicomplexa	Coccidiomorphea	Eimeriida	Corallicolidae
ASV1747	Eukaryota	TSAR	Stramenopiles	Gyrista	Mediophyceae	Ardissoneales	Ardissoneaceae	Ardissonea
ASV1748	Eukaryota	TSAR	Alveolata	Apicomplexa	Coccidiomorphea	Eimeriida	Corallicolidae
ASV1749	Eukaryota	TSAR	Stramenopiles	Gyrista	Bacillariophyceae	Bacillariales	Bacillariaceae
ASV1750	Eukaryota	TSAR	Alveolata	Apicomplexa	Coccidiomorphea	Eimeriida	Corallicolidae
ASV1751	Eukaryota	TSAR	Stramenopiles	Gyrista	Bacillariophyceae	Bacillariales	Bacillariaceae	Nitzschia
ASV1752	Eukaryota	TSAR	Alveolata	Apicomplexa	Coccidiomorphea	Eimeriida	Corallicolidae
ASV1753	Eukaryota	TSAR	Alveolata	Dinoflagellata	Syndiniales	Dino-Group-II	Dino-Group-II-Clade-16	Dino-Group-II-Clade-16_X	Dino-Group-II-Clade-16_X_sp.
ASV1754	Eukaryota	Obazoa	Opisthokonta	Ichthyosporea	Ichthyophonida	Abeoformidae
ASV1755	Eukaryota	TSAR	Alveolata	Ciliophora	Spirotrichea	Licnophoria	Licnophoridae	Licnophora	Licnophora_macfarlandi
ASV1756	Eukaryota	Archaeplastida	Chlorophyta	Chlorophyta_X	Ulvophyceae	Bryopsidales	Ostreobiaceae	Ostreobium	Ostreobium_sp.
ASV1757	Eukaryota	TSAR	Alveolata	Apicomplexa	Coccidiomorphea	Eimeriida	Corallicolidae
ASV1758	Eukaryota	TSAR	Alveolata	Apicomplexa	Coccidiomorphea	Eimeriida	Corallicolidae
ASV1759	Eukaryota	TSAR	Alveolata	Apicomplexa	Coccidiomorphea	Eimeriida	Corallicolidae
ASV1760	Eukaryota	TSAR	Alveolata	Dinoflagellata	Dinophyceae	Gymnodiniales	Warnowiaceae	Warnowia	Warnowia_sp.
ASV1761	Eukaryota	TSAR	Alveolata	Ciliophora	Phyllopharyngea	Suctoria	Ephelotidae	Ephelota	Ephelota_mammillata
ASV1762	Eukaryota	TSAR	Alveolata	Dinoflagellata	Syndiniales	Dino-Group-I	Dino-Group-I-Clade-1	Dino-Group-I-Clade-1_X	Dino-Group-I-Clade-1_X_sp.
ASV1763	Eukaryota	TSAR	Alveolata	Ciliophora	Spirotrichea	Licnophoria	Licnophoridae	Licnophora	Licnophora_macfarlandi
ASV1764	Eukaryota	TSAR	Alveolata	Ciliophora	Spirotrichea	Licnophoria	Licnophoridae	Licnophora	Licnophora_macfarlandi
ASV1765	Eukaryota	TSAR	Stramenopiles	Gyrista	Bacillariophyceae	Bacillariales	Bacillariaceae	Pseudo-nitzschia
ASV1766	Eukaryota	TSAR	Alveolata	Dinoflagellata	Syndiniales	Dino-Group-I	Dino-Group-I-Clade-1	Dino-Group-I-Clade-1_X	Dino-Group-I-Clade-1_X_sp.
ASV1767	Eukaryota	TSAR	Rhizaria	Radiolaria	RAD-B	RAD-B_X	RAD-B_X_Group-Ib	RAD-B_X_Group-Ib_X	RAD-B_X_Group-Ib_X_sp.
ASV1768	Eukaryota	TSAR	Alveolata	Apicomplexa	Coccidiomorphea	Eimeriida	Corallicolidae
ASV1769	Eukaryota	TSAR	Alveolata	Apicomplexa	Coccidiomorphea	Eimeriida	Corallicolidae
ASV1770	Eukaryota	TSAR	Alveolata	Apicomplexa	Coccidiomorphea	Eimeriida	Corallicolidae
ASV1771	Eukaryota	TSAR	Stramenopiles	Gyrista	Phaeophyceae	Phaeophyceae_X	Phaeophyceae_XX
ASV1772	Eukaryota	Excavata	Metamonada	Fornicata	Fornicata_X	Fornicata_XX	Caviomonadidae	Caviomonadidae_X	Caviomonadidae_X_sp.
ASV1773	Eukaryota	TSAR	Alveolata	Ciliophora	Spirotrichea	Choreotrichida-Tintinnina	Stenosemellidae	Stenosemella	Stenosemella_pacifica
ASV1774	Eukaryota	TSAR	Alveolata	Dinoflagellata	Syndiniales	Dino-Group-I	Dino-Group-I-Clade-4	Dino-Group-I-Clade-4_X	Dino-Group-I-Clade-4_X_sp.
ASV1775	Eukaryota	TSAR	Alveolata	Ciliophora	Spirotrichea	Choreotrichida-Tintinnina	Stenosemellidae	Stenosemellidae_X	Stenosemellidae_X_sp.
ASV1776	Eukaryota	TSAR	Alveolata	Dinoflagellata	Syndiniales	Dino-Group-I	Dino-Group-I-Clade-1	Dino-Group-I-Clade-1_X	Dino-Group-I-Clade-1_X_sp.
ASV1777	Eukaryota	TSAR	Stramenopiles	Gyrista	Mediophyceae	Thalassiosirales	Thalassiosiraceae
ASV1778	Eukaryota	TSAR	Alveolata	Ciliophora	Phyllopharyngea	Suctoria	Ephelotidae	Ephelota	Ephelota_gemmipara
ASV1779	Eukaryota	Obazoa	Opisthokonta	Fungi	Basidiomycota	Agaricomycotina	Agaricomycetes
ASV1780	Eukaryota	Archaeplastida	Chlorophyta	Chlorophyta_X	Ulvophyceae	Bryopsidales	Ostreobiaceae	Ostreobium	Ostreobium_sp.
ASV1781	Eukaryota	Archaeplastida	Chlorophyta	Chlorophyta_X	Ulvophyceae	Bryopsidales	Ostreobiaceae	Ostreobium	Ostreobium_sp.
ASV1782	Eukaryota	TSAR	Stramenopiles	Gyrista	Bacillariophyceae	Naviculales	Naviculaceae
ASV1783	Eukaryota	TSAR	Alveolata	Dinoflagellata	Dinophyceae	Gymnodiniales	Warnowiaceae	Warnowia	Warnowia_sp.
ASV1784	Eukaryota	TSAR	Alveolata	Ciliophora	Spirotrichea	Licnophoria	Licnophoridae	Licnophora	Licnophora_macfarlandi
ASV1785	Eukaryota	TSAR	Rhizaria	Cercozoa	Endomyxa	Endomyxa_X	Endomyxa_XX	Endo5-lineage_XXX	Endo5-lineage_XXX_sp.
ASV1786	Eukaryota	TSAR	Alveolata	Ciliophora	Spirotrichea	Oligotrichida
ASV1787	Eukaryota	TSAR	Alveolata	Dinoflagellata	Syndiniales	Dino-Group-I	Dino-Group-I-Clade-1	Dino-Group-I-Clade-1_X	Dino-Group-I-Clade-1_X_sp.
ASV1788	Eukaryota	TSAR	Alveolata	Ciliophora	Spirotrichea	Licnophoria	Licnophoridae	Licnophora	Licnophora_macfarlandi
ASV1789	Eukaryota	TSAR	Alveolata	Apicomplexa	Coccidiomorphea	Eimeriida	Corallicolidae
ASV1790	Eukaryota	TSAR	Rhizaria	Cercozoa	Chlorarachniophyceae	Chlorarachnida	Chlorarachnida_X	Chlorarachnida_XX	Chlorarachnida_XX_sp.
ASV1791	Eukaryota	TSAR	Alveolata	Dinoflagellata	Syndiniales	Dino-Group-I	Dino-Group-I-Clade-2	Dino-Group-I-Clade-2_X	Dino-Group-I-Clade-2_X_sp.
ASV1792	Eukaryota	TSAR	Alveolata	Dinoflagellata	Dinophyceae	Gymnodiniales	Warnowiaceae	Warnowia	Warnowia_sp.
ASV1793	Eukaryota	TSAR	Stramenopiles	Gyrista	Bacillariophyceae	Naviculales	Naviculaceae	Navicula
ASV1794	Eukaryota	TSAR	Alveolata	Dinoflagellata	Dinophyceae	Gymnodiniales	Warnowiaceae
ASV1795	Eukaryota	TSAR	Alveolata	Dinoflagellata	Syndiniales	Dino-Group-I	Dino-Group-I-Clade-4	Dino-Group-I-Clade-4_X	Dino-Group-I-Clade-4_X_sp.
ASV1796	Eukaryota	TSAR	Alveolata	Dinoflagellata	Syndiniales	Dino-Group-I	Dino-Group-I-Clade-4	Dino-Group-I-Clade-4_X	Dino-Group-I-Clade-4_X_sp.
ASV1797	Eukaryota	TSAR	Alveolata	Dinoflagellata	Dinophyceae	Gymnodiniales	Warnowiaceae	Warnowia	Warnowia_sp.
ASV1798	Eukaryota	TSAR	Alveolata	Dinoflagellata	Syndiniales	Dino-Group-I	Dino-Group-I-Clade-1	Dino-Group-I-Clade-1_X	Dino-Group-I-Clade-1_X_sp.
ASV1799	Eukaryota	TSAR	Alveolata	Dinoflagellata	Dinophyceae	Gymnodiniales	Warnowiaceae	Warnowia	Warnowia_sp.
ASV1800	Eukaryota	TSAR	Alveolata	Dinoflagellata	Dinophyceae	Gymnodiniales	Warnowiaceae	Warnowia	Warnowia_sp.
ASV1801	Eukaryota	TSAR	Alveolata	Ciliophora	Ciliophora_X	Ciliophora_XX	Protocruziidae	Protocruzia
ASV1802	Eukaryota	TSAR	Alveolata	Dinoflagellata	Syndiniales	Syndiniales_X	Syndiniales_XX	Syndiniales_XXX	Syndiniales_XXX_sp.
ASV1803	Eukaryota	TSAR	Alveolata	Dinoflagellata	Dinophyceae	Gymnodiniales	Warnowiaceae	Warnowia	Warnowia_sp.
ASV1804	Eukaryota	TSAR	Alveolata	Dinoflagellata	Dinophyceae	Gymnodiniales	Warnowiaceae	Warnowia	Warnowia_sp.
ASV1805	Eukaryota	Obazoa	Opisthokonta	Fungi	Basidiomycota	Ustilaginomycotina	Exobasidiomycetes	Malassezia	Malassezia_sp.
ASV1806	Eukaryota	TSAR	Alveolata	Ciliophora	Spirotrichea	Licnophoria	Licnophoridae	Licnophora	Licnophora_macfarlandi
ASV1807	Eukaryota	TSAR	Alveolata	Apicomplexa	Coccidiomorphea	Eimeriida	Corallicolidae
ASV1808	Eukaryota	TSAR	Alveolata	Ciliophora	Spirotrichea	Licnophoria	Licnophoridae	Licnophora	Licnophora_macfarlandi
ASV1809	Eukaryota	TSAR	Alveolata	Ciliophora	Spirotrichea	Licnophoria	Licnophoridae	Licnophora	Licnophora_macfarlandi
ASV1810	Eukaryota	TSAR	Alveolata	Dinoflagellata	Syndiniales	Dino-Group-I	Dino-Group-I-Clade-1	Dino-Group-I-Clade-1_X	Dino-Group-I-Clade-1_X_sp.
ASV1811	Eukaryota	TSAR	Alveolata	Ciliophora	Spirotrichea	Oligotrichida	Strombidiidae
ASV1812	Eukaryota	Archaeplastida	Chlorophyta	Chlorophyta_X	Ulvophyceae	Bryopsidales	Ostreobiaceae	Ostreobium	Ostreobium_sp.
ASV1813	Eukaryota	TSAR	Alveolata	Ciliophora	Spirotrichea	Licnophoria	Licnophoridae	Licnophora	Licnophora_macfarlandi
ASV1814	Eukaryota	TSAR	Alveolata	Ciliophora	Spirotrichea	Licnophoria	Licnophoridae	Licnophora	Licnophora_macfarlandi
ASV1815	Eukaryota	TSAR	Stramenopiles	Bigyra	Sagenista	Labyrinthulomycetes	Labyrinthulomycetes_X	Stellarchytrium	Stellarchytrium_dubum
ASV1816	Eukaryota	TSAR	Alveolata	Dinoflagellata	Dinophyceae	Peridiniales
ASV1817	Eukaryota	TSAR	Alveolata	Apicomplexa	Coccidiomorphea	Eimeriida	Corallicolidae
ASV1818	Eukaryota	TSAR	Alveolata	Dinoflagellata	Syndiniales	Dino-Group-II	Dino-Group-II-Clade-16	Dino-Group-II-Clade-16_X	Dino-Group-II-Clade-16_X_sp.
ASV1819	Eukaryota	TSAR	Alveolata	Dinoflagellata	Syndiniales	Dino-Group-I	Dino-Group-I-Clade-1	Dino-Group-I-Clade-1_X	Dino-Group-I-Clade-1_X_sp.
ASV1820	Eukaryota	Archaeplastida	Chlorophyta	Chlorophyta_X	Ulvophyceae	Bryopsidales	Ostreobiaceae	Ostreobium	Ostreobium_sp.
ASV1821	Eukaryota	Archaeplastida	Chlorophyta	Chlorophyta_X	Ulvophyceae	Bryopsidales	Ostreobiaceae	Ostreobium	Ostreobium_sp.
ASV1822	Eukaryota	TSAR	Alveolata	Dinoflagellata	Syndiniales	Dino-Group-I	Dino-Group-I-Clade-1	Dino-Group-I-Clade-1_X	Dino-Group-I-Clade-1_X_sp.
ASV1823	Eukaryota	Archaeplastida	Chlorophyta	Chlorophyta_X	Ulvophyceae	Bryopsidales	Ostreobiaceae	Ostreobium	Ostreobium_sp.
ASV1824	Eukaryota	TSAR	Alveolata	Apicomplexa	Coccidiomorphea	Eimeriida	Corallicolidae
ASV1825	Eukaryota	TSAR	Alveolata	Apicomplexa	Coccidiomorphea	Eimeriida	Corallicolidae
ASV1826	Eukaryota	Archaeplastida	Chlorophyta	Chlorophyta_X	Ulvophyceae	Bryopsidales	Ostreobiaceae	Ostreobium	Ostreobium_sp.
ASV1827	Eukaryota	Haptista	Haptophyta	Haptophyta_X	Prymnesiophyceae	Prymnesiales	Chrysochromulinaceae	Chrysochromulina	Chrysochromulina_sp.
ASV1828	Eukaryota	Archaeplastida	Chlorophyta	Chlorophyta_X	Ulvophyceae	Bryopsidales	Ostreobiaceae	Ostreobium	Ostreobium_sp.
ASV1829	Eukaryota	TSAR	Alveolata	Ciliophora	Spirotrichea	Licnophoria	Licnophoridae	Licnophora	Licnophora_macfarlandi
ASV1830	Eukaryota	Obazoa	Opisthokonta	Ichthyosporea	Ichthyophonida	Abeoformidae	Abeoformidae_Group_MAIP_1	Abeoformidae_Group_MAIP_1_X	Abeoformidae_Group_MAIP_1_X_sp.
ASV1831	Eukaryota	Archaeplastida	Chlorophyta	Chlorophyta_X	Ulvophyceae	Bryopsidales	Ostreobiaceae	Ostreobium	Ostreobium_sp.
ASV1832	Eukaryota	TSAR	Alveolata	Dinoflagellata	Syndiniales	Dino-Group-I	Dino-Group-I-Clade-1	Dino-Group-I-Clade-1_X	Dino-Group-I-Clade-1_X_sp.
ASV1833	Eukaryota	Archaeplastida	Chlorophyta	Chlorophyta_X	Ulvophyceae	Bryopsidales	Ostreobiaceae	Ostreobium	Ostreobium_sp.
ASV1834	Eukaryota	TSAR	Alveolata	Ciliophora	Spirotrichea	Licnophoria	Licnophoridae	Licnophora	Licnophora_macfarlandi
ASV1835	Eukaryota	TSAR	Alveolata	Ciliophora	Phyllopharyngea	Suctoria	Ephelotidae	Ephelota	Ephelota_mammillata
ASV1836	Eukaryota	TSAR	Alveolata	Dinoflagellata	Syndiniales	Dino-Group-I	Dino-Group-I-Clade-1	Dino-Group-I-Clade-1_X	Dino-Group-I-Clade-1_X_sp.
ASV1837	Eukaryota	TSAR	Alveolata	Dinoflagellata	Syndiniales	Dino-Group-I	Dino-Group-I-Clade-1	Dino-Group-I-Clade-1_X	Dino-Group-I-Clade-1_X_sp.
ASV1838	Eukaryota	Obazoa	Opisthokonta	Fungi	Basidiomycota	Ustilaginomycotina	Exobasidiomycetes	Exobasidiomycetes_X	Exobasidiomycetes_X_sp.
ASV1839	Eukaryota	TSAR	Alveolata	Ciliophora	CONTH_6	CONTH_6_X	CONTH_6_XX	CONTH_6_XXX	CONTH_6_XXX_sp.
ASV1840	Eukaryota	TSAR	Alveolata	Ciliophora	Spirotrichea	Licnophoria	Licnophoridae	Licnophora	Licnophora_macfarlandi
ASV1841	Eukaryota	TSAR	Alveolata	Ciliophora	Spirotrichea	Licnophoria	Licnophoridae	Licnophora	Licnophora_macfarlandi
ASV1842	Eukaryota	TSAR	Alveolata	Ciliophora	Spirotrichea	Oligotrichida	Strombidiidae
ASV1843	Eukaryota	TSAR	Alveolata	Ciliophora	Spirotrichea	Choreotrichida	Strobilidiidae	Pelagostrobilidium	Pelagostrobilidium_sp.
ASV1844	Eukaryota	Obazoa	Opisthokonta	Fungi	Ascomycota	Pezizomycotina	Sordariomycetes
ASV1845	Eukaryota	TSAR	Alveolata	Dinoflagellata	Dinophyceae	Gonyaulacales	Gonyaulacaceae	Gonyaulax	Gonyaulax_fragilis
ASV1846	Eukaryota	TSAR	Alveolata	Dinoflagellata	Dinophyceae	Gonyaulacales	Gonyaulacaceae	Gonyaulax	Gonyaulax_fragilis
ASV1847	Eukaryota	TSAR	Alveolata	Dinoflagellata	Syndiniales	Dino-Group-I	Dino-Group-I-Clade-1	Dino-Group-I-Clade-1_X	Dino-Group-I-Clade-1_X_sp.
ASV1848	Eukaryota	Archaeplastida	Chlorophyta	Chlorophyta_X	Ulvophyceae	Bryopsidales	Ostreobiaceae	Ostreobium	Ostreobium_sp.
ASV1849	Eukaryota	Archaeplastida	Chlorophyta	Chlorophyta_X	Ulvophyceae	Bryopsidales	Ostreobiaceae	Ostreobium	Ostreobium_sp.
ASV1850	Eukaryota	Archaeplastida	Chlorophyta	Chlorophyta_X	Ulvophyceae	Bryopsidales	Ostreobiaceae	Ostreobium	Ostreobium_sp.
ASV1851	Eukaryota	TSAR	Stramenopiles	Gyrista	Phaeophyceae	Phaeophyceae_X	Phaeophyceae_XX
ASV1852	Eukaryota	TSAR	Stramenopiles	Gyrista	Bacillariophyceae	Bacillariales	Bacillariaceae	Nitzschia	Nitzschia_sp.
ASV1853	Eukaryota	TSAR	Stramenopiles	Gyrista	Chrysophyceae	Chrysophyceae_Clade-EC2I	Chrysophyceae_Clade-EC2I_X	Chrysophyceae_Clade-EC2I_XX	Chrysophyceae_Clade-EC2I_XX_sp.
ASV1854	Eukaryota	TSAR	Stramenopiles	Gyrista	Mediophyceae	Thalassiosirales	Thalassiosiraceae	Thalassiosira
ASV1855	Eukaryota	Archaeplastida	Chlorophyta	Chlorophyta_X	Ulvophyceae	Bryopsidales	Ostreobiaceae	Ostreobium	Ostreobium_sp.
ASV1856	Eukaryota	TSAR	Stramenopiles	Gyrista	Bacillariophyceae	Bacillariales	Bacillariaceae	Cylindrotheca	Cylindrotheca_sp.
ASV1857	Eukaryota	TSAR	Alveolata	Ciliophora	Spirotrichea	Hypotrichia	Holostichidae	Holosticha	Holosticha_sp.
ASV1858	Eukaryota	Archaeplastida	Chlorophyta	Chlorophyta_X	Ulvophyceae	Bryopsidales	Ostreobiaceae	Ostreobium	Ostreobium_sp.
ASV1859	Eukaryota	Archaeplastida	Chlorophyta	Chlorophyta_X	Chlorodendrophyceae	Chlorodendrales	Chlorodendraceae	Tetraselmis
ASV1860	Eukaryota	TSAR	Stramenopiles	Gyrista	Bacillariophyceae	Bacillariales	Bacillariaceae	Cylindrotheca	Cylindrotheca_gracilis
ASV1861	Eukaryota	TSAR	Alveolata	Dinoflagellata	Syndiniales	Dino-Group-III	Dino-Group-III_X	Dino-Group-III_XX	Dino-Group-III_XX_sp.
ASV1862	Eukaryota	Haptista	Haptophyta	Haptophyta_X	Prymnesiophyceae	Phaeocystales	Phaeocystaceae	Phaeocystis	Phaeocystis_jahnii
ASV1863	Eukaryota	TSAR	Stramenopiles	Gyrista	Bacillariophyceae	Bacillariales	Bacillariaceae	Psammodictyon	Psammodictyon_constrictum
ASV1864	Eukaryota	Archaeplastida	Chlorophyta	Chlorophyta_X	Chloropicophyceae	Chloropicales	Chloropicaceae	Chloropicon	Chloropicon_primus
ASV1865	Eukaryota	TSAR	Alveolata	Dinoflagellata	Dinophyceae	Gymnodiniales	Warnowiaceae
ASV1866	Eukaryota	TSAR	Alveolata	Ciliophora	Oligohymenophorea	Scuticociliatia_1	Philasterida	Glauconema	Glauconema_trihymene
ASV1867	Eukaryota	TSAR	Alveolata	Dinoflagellata	Dinophyceae	Gymnodiniales	Warnowiaceae
ASV1868	Eukaryota	TSAR	Alveolata	Ciliophora	Oligohymenophorea	Scuticociliatia_1	Philasterida	Glauconema	Glauconema_trihymene
ASV1869	Eukaryota	TSAR	Alveolata	Ciliophora	Oligohymenophorea	Scuticociliatia_1	Philasterida	Glauconema	Glauconema_trihymene
ASV1870	Eukaryota	TSAR	Alveolata	Dinoflagellata	Syndiniales	Dino-Group-I	Dino-Group-I-Clade-4
ASV1871	Eukaryota	TSAR	Rhizaria	Cercozoa	Endomyxa	Endomyxa_X	Endomyxa_XX	Endo5-lineage_XXX	Endo5-lineage_XXX_sp.
ASV1872	Eukaryota	TSAR	Alveolata	Apicomplexa	Coccidiomorphea	Eimeriida	Corallicolidae
ASV1873	Eukaryota	Obazoa	Opisthokonta	Ichthyosporea	Ichthyophonida	Abeoformidae	Abeoformidae_Group_MAIP_4	Abeoformidae_Group_MAIP_4_X	Abeoformidae_Group_MAIP_4_X_sp.
ASV1874	Eukaryota	TSAR	Alveolata	Dinoflagellata	Syndiniales	Dino-Group-I	Dino-Group-I-Clade-1	Dino-Group-I-Clade-1_X	Dino-Group-I-Clade-1_X_sp.
ASV1875	Eukaryota	TSAR	Rhizaria	Cercozoa	Filosa-Thecofilosea	Cryomonadida	Protaspa-lineage	Protaspa-lineage_X	Protaspa-lineage_X_sp.
ASV1876	Eukaryota	TSAR	Alveolata	Ciliophora	Spirotrichea	Licnophoria	Licnophoridae	Licnophora	Licnophora_macfarlandi
ASV1877	Eukaryota	TSAR	Rhizaria	Cercozoa	Endomyxa	Endomyxa_X	Endomyxa_XX	Endo5-lineage_XXX	Endo5-lineage_XXX_sp.
ASV1878	Eukaryota	Obazoa	Opisthokonta	Fungi	Ascomycota	Pezizomycotina	Dothideomycetes
ASV1879	Eukaryota	TSAR	Alveolata	Ciliophora	Spirotrichea	Licnophoria	Licnophoridae	Licnophora	Licnophora_macfarlandi
ASV1880	Eukaryota	Obazoa	Opisthokonta	Fungi	Basidiomycota	Agaricomycotina	Agaricomycetes
ASV1881	Eukaryota	Cryptista	Cryptophyta	Cryptophyta_X	Cryptophyceae	Cryptomonadales	Cryptomonadales_X	Teleaulax	Teleaulax_amphioxeia
ASV1882	Eukaryota	Cryptista	Cryptophyta	Cryptophyta_X	Cryptophyceae	Cryptomonadales	Cryptomonadales_X	Teleaulax	Teleaulax_amphioxeia
ASV1883	Eukaryota	TSAR	Alveolata	Ciliophora	Spirotrichea	Licnophoria	Licnophoridae	Licnophora	Licnophora_macfarlandi
ASV1884	Eukaryota	TSAR	Alveolata	Apicomplexa	Coccidiomorphea	Eimeriida	Corallicolidae
ASV1885	Eukaryota	TSAR	Rhizaria	Cercozoa	Filosa-Thecofilosea	Cryomonadida	Protaspa-lineage	Protaspa	Protaspa_grandis
ASV1886	Eukaryota	TSAR	Alveolata	Apicomplexa	Coccidiomorphea	Eimeriida	Corallicolidae
ASV1887	Eukaryota	TSAR	Alveolata	Apicomplexa	Coccidiomorphea	Eimeriida	Corallicolidae
ASV1888	Eukaryota	Obazoa	Opisthokonta	Fungi	Basidiomycota	Agaricomycotina	Agaricomycetes
ASV1889	Eukaryota	TSAR	Stramenopiles	Gyrista	Bacillariophyceae	Naviculales	Naviculaceae	Navicula
ASV1890	Eukaryota	Haptista	Haptophyta	Haptophyta_X	Prymnesiophyceae	Calcihaptophycidae	Calcihaptophycidae_X	Calcihaptophycidae_XX	Calcihaptophycidae_XX_sp.
ASV1891	Eukaryota	Archaeplastida	Chlorophyta	Chlorophyta_X	Prasino-Clade-9	Prasino-Clade-9_X	Prasino-Clade-9_XX	Prasino-Clade-9_XXX	Prasino-Clade-9_XXX_sp.
ASV1892	Eukaryota	TSAR	Alveolata	Apicomplexa	Coccidiomorphea	Eimeriida	Corallicolidae
ASV1893	Eukaryota	TSAR	Alveolata	Dinoflagellata	Syndiniales	Dino-Group-I	Dino-Group-I-Clade-1	Dino-Group-I-Clade-1_X	Dino-Group-I-Clade-1_X_sp.
ASV1894	Eukaryota	Cryptista	Kathablepharidacea	Kathablepharida	Kathablepharidea	Kathablepharidida	Kathablepharidida_X	Leucocryptos	Leucocryptos_sp.
ASV1895	Eukaryota	TSAR	Alveolata	Dinoflagellata	Dinophyceae	Gymnodiniales	Warnowiaceae	Warnowia	Warnowia_sp.
ASV1896	Eukaryota	TSAR	Alveolata	Dinoflagellata	Syndiniales	Dino-Group-I	Dino-Group-I-Clade-1	Dino-Group-I-Clade-1_X	Dino-Group-I-Clade-1_X_sp.
ASV1897	Eukaryota	Archaeplastida	Chlorophyta	Chlorophyta_X	Ulvophyceae	Bryopsidales	Ostreobiaceae	Ostreobium	Ostreobium_sp.
ASV1898	Eukaryota	TSAR	Alveolata	Dinoflagellata	Dinophyceae	Gymnodiniales	Warnowiaceae	Warnowia	Warnowia_sp.
ASV1899	Eukaryota	Archaeplastida	Chlorophyta	Chlorophyta_X	Ulvophyceae	Bryopsidales	Ostreobiaceae	Ostreobium	Ostreobium_sp.
ASV1900	Eukaryota	TSAR	Stramenopiles	Gyrista	Dictyochophyceae	Dictyochophyceae_X	Florenciellales	Pseudochattonella	Pseudochattonella_sp.
ASV1901	Eukaryota	Cryptista	Kathablepharidacea	Kathablepharida	Kathablepharidea	Kathablepharidida	Kathablepharidida_X	Leucocryptos	Leucocryptos_sp.
ASV1902	Eukaryota	TSAR	Rhizaria	Cercozoa	Endomyxa-Ascetosporea	Paradinida	Paradinidae	Paradinium	Paradinium_poucheti
ASV1903	Eukaryota	TSAR	Alveolata	Dinoflagellata	Dinophyceae	Gymnodiniales	Warnowiaceae	Warnowia	Warnowia_sp.
ASV1904	Eukaryota	TSAR	Alveolata	Dinoflagellata	Dinophyceae	Gymnodiniales	Warnowiaceae	Warnowia	Warnowia_sp.
ASV1905	Eukaryota	TSAR	Alveolata	Ciliophora	Spirotrichea	Licnophoria	Licnophoridae	Licnophora	Licnophora_macfarlandi
ASV1906	Eukaryota	Cryptista	Kathablepharidacea	Kathablepharida	Kathablepharidea	Kathablepharidida	Kathablepharidida_X	Leucocryptos	Leucocryptos_sp.
ASV1907	Eukaryota	TSAR	Alveolata	Apicomplexa	Coccidiomorphea	Eimeriida	Corallicolidae	Corallicolidae_COR6	Corallicolidae_COR6_sp.
ASV1908	Eukaryota	Obazoa	Opisthokonta	Fungi	Ascomycota	Pezizomycotina	Eurotiomycetes	Penicillium
ASV1909	Eukaryota	TSAR	Alveolata	Dinoflagellata	Syndiniales	Dino-Group-I	Dino-Group-I-Clade-1	Dino-Group-I-Clade-1_X	Dino-Group-I-Clade-1_X_sp.
ASV1910	Eukaryota	TSAR	Rhizaria	Radiolaria	Acantharea	Acantharea_4
ASV1911	Eukaryota	Archaeplastida	Rhodophyta	Rhodophyta_X	Florideophyceae	Bonnemaisoniales	Bonnemaisoniaceae	Asparagopsis	Asparagopsis_armata
ASV1912	Eukaryota	TSAR	Alveolata	Ciliophora	Spirotrichea	Choreotrichida-Tintinnina	Stenosemellidae	Stenosemellidae_X	Stenosemellidae_X_sp.
ASV1913	Eukaryota	TSAR	Alveolata	Dinoflagellata	Syndiniales	Dino-Group-I	Dino-Group-I-Clade-1	Dino-Group-I-Clade-1_X	Dino-Group-I-Clade-1_X_sp.
ASV1914	Eukaryota	TSAR	Rhizaria	Radiolaria	Acantharea	Acantharea_4
ASV1915	Eukaryota	Haptista	Haptophyta	Haptophyta_X	Prymnesiophyceae	Prymnesiales	Chrysochromulinaceae	Chrysochromulina	Chrysochromulina_scutellum
ASV1916	Eukaryota	Haptista	Haptophyta	Haptophyta_X	Prymnesiophyceae	Prymnesiales	Prymnesiaceae
ASV1917	Eukaryota	TSAR	Stramenopiles	Gyrista	Mediophyceae	Thalassiosirales	Thalassiosiraceae	Thalassiosira	Thalassiosira_cf_profunda
ASV1918	Eukaryota	Cryptista	Cryptophyta	Cryptophyta_X	Cryptophyceae	Cryptomonadales	Cryptomonadales_X
ASV1919	Eukaryota	Haptista	Haptophyta	Haptophyta_X	Prymnesiophyceae	Prymnesiales	Prymnesiaceae	Haptolina
ASV1920	Eukaryota	Haptista	Haptophyta	Haptophyta_X	Prymnesiophyceae	Prymnesiales	Chrysochromulinaceae	Chrysochromulina
ASV1921	Eukaryota	Haptista	Haptophyta	Haptophyta_X	Prymnesiophyceae	Prymnesiales
ASV1922	Eukaryota	TSAR	Alveolata	Dinoflagellata	Syndiniales	Dino-Group-I	Dino-Group-I-Clade-4	Euduboscquella	Euduboscquella_costata
ASV1923	Eukaryota	TSAR	Alveolata	Dinoflagellata	Dinophyceae	Peridiniales	Heterocapsaceae	Heterocapsa
ASV1924	Eukaryota	Archaeplastida	Chlorophyta	Chlorophyta_X	Ulvophyceae	Bryopsidales	Ostreobiaceae	Ostreobium	Ostreobium_sp.
ASV1925	Eukaryota	TSAR	Alveolata	Dinoflagellata	Dinophyceae	Gymnodiniales	Warnowiaceae	Warnowia	Warnowia_sp.
ASV1926	Eukaryota	TSAR	Alveolata	Dinoflagellata	Syndiniales	Dino-Group-I	Dino-Group-I-Clade-4
ASV1927	Eukaryota	TSAR	Alveolata	Ciliophora	Spirotrichea	Licnophoria	Licnophoridae	Licnophora	Licnophora_macfarlandi
ASV1928	Eukaryota	TSAR	Alveolata	Dinoflagellata	Syndiniales	Dino-Group-I	Dino-Group-I-Clade-1	Dino-Group-I-Clade-1_X	Dino-Group-I-Clade-1_X_sp.
ASV1929	Eukaryota	TSAR	Stramenopiles	Bigyra	Sagenista	Labyrinthulomycetes	Labyrinthulaceae	Labyrinthulaceae_ANT10_3	Labyrinthulaceae_ANT10_3_sp.
ASV1930	Eukaryota	TSAR	Alveolata	Dinoflagellata	Syndiniales	Dino-Group-II	Dino-Group-II-Clade-16	Dino-Group-II-Clade-16_X	Dino-Group-II-Clade-16_X_sp.
ASV1931	Eukaryota	Archaeplastida	Chlorophyta	Chlorophyta_X	Ulvophyceae	Bryopsidales	Ostreobiaceae	Ostreobium	Ostreobium_sp.
ASV1932	Eukaryota	TSAR	Alveolata	Ciliophora	Spirotrichea	Licnophoria	Licnophoridae	Licnophora	Licnophora_macfarlandi
ASV1933	Eukaryota	TSAR	Alveolata	Apicomplexa	Coccidiomorphea	Eimeriida	Corallicolidae
ASV1934	Eukaryota	TSAR	Alveolata	Dinoflagellata	Dinophyceae	Gymnodiniales	Warnowiaceae	Warnowia	Warnowia_sp.
ASV1935	Eukaryota	Excavata	Discoba	Euglenozoa	Diplonemea	Diplonemida	Diplonemidae	Diplonema	Diplonema_japonicum
ASV1936	Eukaryota	TSAR	Alveolata	Dinoflagellata	Dinophyceae	Gymnodiniales	Warnowiaceae	Warnowia	Warnowia_sp.
ASV1937	Eukaryota	TSAR	Alveolata	Dinoflagellata	Dinophyceae	Gymnodiniales	Warnowiaceae	Warnowia	Warnowia_sp.
ASV1938	Eukaryota	TSAR	Alveolata	Dinoflagellata	Syndiniales	Dino-Group-I	Dino-Group-I-Clade-1	Dino-Group-I-Clade-1_X	Dino-Group-I-Clade-1_X_sp.
ASV1939	Eukaryota	TSAR	Rhizaria	Radiolaria	Polycystinea	Spumellaria	Artiscinae	Artiscinae_X	Artiscinae_X_sp.
ASV1940	Eukaryota	TSAR	Alveolata	Dinoflagellata	Syndiniales	Dino-Group-II	Dino-Group-II-Clade-9	Dino-Group-II-Clade-9_X	Dino-Group-II-Clade-9_X_sp.
ASV1941	Eukaryota	TSAR	Alveolata	Dinoflagellata	Syndiniales	Dino-Group-I	Dino-Group-I-Clade-1	Dino-Group-I-Clade-1_X	Dino-Group-I-Clade-1_X_sp.
ASV1942	Eukaryota	TSAR	Alveolata	Dinoflagellata	Syndiniales	Dino-Group-I	Dino-Group-I-Clade-1	Dino-Group-I-Clade-1_X	Dino-Group-I-Clade-1_X_sp.
ASV1943	Eukaryota	TSAR	Alveolata	Dinoflagellata	Syndiniales	Dino-Group-IV	Dino-Group-IV-Hematodinium-Group	Hematodinium	Hematodinium_sp.
ASV1944	Eukaryota	Obazoa	Opisthokonta	Fungi	Ascomycota	Pezizomycotina	Eurotiomycetes	Penicillium
ASV1945	Eukaryota	TSAR	Alveolata	Dinoflagellata	Syndiniales	Dino-Group-II	Dino-Group-II-Clade-9	Dino-Group-II-Clade-9_X	Dino-Group-II-Clade-9_X_sp.
ASV1946	Eukaryota	TSAR	Alveolata	Dinoflagellata	Syndiniales	Dino-Group-I	Dino-Group-I-Clade-1	Dino-Group-I-Clade-1_X	Dino-Group-I-Clade-1_X_sp.
ASV1947	Eukaryota	TSAR	Alveolata	Ciliophora	Spirotrichea	Licnophoria	Licnophoridae	Licnophora	Licnophora_macfarlandi
ASV1948	Eukaryota	Excavata	Discoba	Euglenozoa	Diplonemea	Diplonemida	Diplonemidae	Diplonema	Diplonema_japonicum
ASV1949	Eukaryota	TSAR	Alveolata	Dinoflagellata	Syndiniales	Dino-Group-IV	Dino-Group-IV-Hematodinium-Group	Hematodinium	Hematodinium_sp.
ASV1950	Eukaryota	TSAR	Alveolata	Dinoflagellata	Syndiniales	Dino-Group-II	Dino-Group-II-Clade-9	Dino-Group-II-Clade-9_X	Dino-Group-II-Clade-9_X_sp.
ASV1951	Eukaryota	TSAR	Alveolata	Dinoflagellata	Dinophyceae	Peridiniales
ASV1952	Eukaryota	Archaeplastida	Chlorophyta	Chlorophyta_X	Ulvophyceae	Bryopsidales	Ostreobiaceae	Ostreobium	Ostreobium_sp.
ASV1953	Eukaryota	Amoebozoa	Discosea	Discosea_X	Stygamoebida	Stygamoebidae	Vermistella-lineage	Vermistella	Vermistella_antarctica
ASV1954	Eukaryota	Archaeplastida	Rhodophyta	Rhodophyta_X	Florideophyceae	Gigartinales	Gigartinales_X	Peyssonnelia
ASV1955	Eukaryota	Excavata	Discoba	Euglenozoa	Diplonemea	Diplonemida	Diplonemidae	Diplonema	Diplonema_japonicum
ASV1956	Eukaryota	Archaeplastida	Chlorophyta	Chlorophyta_X	Ulvophyceae	Bryopsidales	Ostreobiaceae	Ostreobium	Ostreobium_sp.
ASV1957	Eukaryota	TSAR	Alveolata	Dinoflagellata	Syndiniales	Dino-Group-I	Dino-Group-I-Clade-1	Dino-Group-I-Clade-1_X	Dino-Group-I-Clade-1_X_sp.
ASV1958	Eukaryota	TSAR	Alveolata	Dinoflagellata	Dinophyceae	Gymnodiniales	Warnowiaceae	Warnowia	Warnowia_sp.
ASV1959	Eukaryota	TSAR	Alveolata	Dinoflagellata	Dinophyceae	Gymnodiniales	Warnowiaceae	Warnowia	Warnowia_sp.
ASV1960	Eukaryota	TSAR	Alveolata	Apicomplexa	Coccidiomorphea	Eimeriida	Corallicolidae
ASV1961	Eukaryota	Archaeplastida	Chlorophyta	Chlorophyta_X	Ulvophyceae	Bryopsidales	Ostreobiaceae	Ostreobium	Ostreobium_sp.
ASV1962	Eukaryota	TSAR	Alveolata	Dinoflagellata	Dinophyceae	Suessiales	Symbiodiniaceae	Symbiodinium
ASV1963	Eukaryota	TSAR	Alveolata	Ciliophora	Spirotrichea	Licnophoria	Licnophoridae	Licnophora	Licnophora_macfarlandi
ASV1964	Eukaryota	TSAR	Alveolata	Apicomplexa	Coccidiomorphea	Eimeriida	Corallicolidae	Corallicolidae_COR6	Corallicolidae_COR6_sp.
ASV1965	Eukaryota	TSAR	Alveolata	Dinoflagellata	Dinophyceae	Suessiales	Symbiodiniaceae	Symbiodinium	Symbiodinium_microadriaticum
ASV1966	Eukaryota	TSAR	Alveolata	Ciliophora	Spirotrichea	Licnophoria	Licnophoridae	Licnophora	Licnophora_macfarlandi
ASV1967	Eukaryota	TSAR	Alveolata	Dinoflagellata	Dinophyceae	Gymnodiniales	Warnowiaceae	Warnowia	Warnowia_sp.
ASV1968	Eukaryota	TSAR	Alveolata	Dinoflagellata	Syndiniales	Dino-Group-I	Dino-Group-I-Clade-1	Dino-Group-I-Clade-1_X	Dino-Group-I-Clade-1_X_sp.
ASV1969	Eukaryota	TSAR	Stramenopiles	Gyrista	Bacillariophyceae	Fragilariales	Fragilariaceae	Synedra	Synedra_toxoneides
ASV1970	Eukaryota	TSAR	Alveolata	Apicomplexa	Coccidiomorphea	Eimeriida	Corallicolidae
ASV1971	Eukaryota	TSAR	Alveolata	Dinoflagellata	Dinophyceae	Gymnodiniales	Warnowiaceae	Warnowia	Warnowia_sp.
ASV1972	Eukaryota	TSAR	Alveolata	Dinoflagellata	Dinophyceae	Suessiales	Symbiodiniaceae	Symbiodinium
ASV1973	Eukaryota	TSAR	Alveolata	Ciliophora	Spirotrichea	Choreotrichida-Tintinnina
ASV1974	Eukaryota	TSAR	Alveolata	Dinoflagellata	Syndiniales	Dino-Group-I	Dino-Group-I-Clade-2	Dino-Group-I-Clade-2_X	Dino-Group-I-Clade-2_X_sp.
ASV1975	Eukaryota	Archaeplastida	Chlorophyta	Chlorophyta_X	Ulvophyceae	Bryopsidales	Ostreobiaceae	Ostreobium	Ostreobium_sp.
ASV1976	Eukaryota	TSAR	Alveolata	Apicomplexa	Coccidiomorphea	Eimeriida	Corallicolidae
ASV1977	Eukaryota	Archaeplastida	Chlorophyta	Chlorophyta_X	Ulvophyceae	Bryopsidales	Ostreobiaceae	Ostreobium	Ostreobium_sp.
ASV1978	Eukaryota	Archaeplastida	Chlorophyta	Chlorophyta_X	Ulvophyceae	Bryopsidales	Ostreobiaceae	Ostreobium	Ostreobium_sp.
ASV1979	Eukaryota	TSAR	Alveolata	Ciliophora	Spirotrichea	Choreotrichida	Strobilidiidae	Pelagostrobilidium
ASV1980	Eukaryota	TSAR	Alveolata	Ciliophora	Spirotrichea	Licnophoria	Licnophoridae	Licnophora	Licnophora_macfarlandi
ASV1981	Eukaryota	TSAR	Stramenopiles	Gyrista	Bacillariophyceae	Bacillariales	Bacillariaceae	Psammodictyon
ASV1982	Eukaryota	TSAR	Alveolata	Dinoflagellata	Dinophyceae	Peridiniales	Thoracosphaeraceae	Zooxanthella	Zooxanthella_nutricula
ASV1983	Eukaryota	TSAR	Alveolata	Dinoflagellata	Dinophyceae	Gymnodiniales	Warnowiaceae	Warnowia	Warnowia_sp.
ASV1984	Eukaryota	TSAR	Alveolata	Dinoflagellata	Dinophyceae	Gymnodiniales	Warnowiaceae
ASV1985	Eukaryota	TSAR	Alveolata	Dinoflagellata	Dinophyceae	Peridiniales	Blastodiniaceae	Blastodinium	Blastodinium_navicula
ASV1986	Eukaryota	Obazoa	Opisthokonta	Fungi	Ascomycota	Pezizomycotina	Eurotiomycetes
ASV1987	Eukaryota	TSAR	Alveolata	Dinoflagellata	Dinophyceae	Peridiniales	Thoracosphaeraceae
ASV1988	Eukaryota	TSAR	Stramenopiles	Gyrista	Bacillariophyceae	Fragilariales	Fragilariaceae	Synedra	Synedra_fulgens
ASV1989	Eukaryota	TSAR	Alveolata	Dinoflagellata	Dinophyceae	Peridiniales	Blastodiniaceae	Blastodinium	Blastodinium_navicula
ASV1990	Eukaryota	TSAR	Alveolata	Ciliophora	Spirotrichea	Choreotrichida	Strobilidiidae	Pelagostrobilidium	Pelagostrobilidium_neptuni
ASV1991	Eukaryota	TSAR	Alveolata	Dinoflagellata	Dinophyceae	Peridiniales	Blastodiniaceae	Blastodinium	Blastodinium_mangini
ASV1992	Eukaryota	TSAR	Alveolata	Dinoflagellata	Syndiniales	Dino-Group-I	Dino-Group-I-Clade-2	Dino-Group-I-Clade-2_X	Dino-Group-I-Clade-2_X_sp.
ASV1993	Eukaryota	TSAR	Alveolata	Dinoflagellata	Dinophyceae	Peridiniales
ASV1994	Eukaryota	TSAR	Alveolata	Dinoflagellata	Dinophyceae	Gymnodiniales	Chytriodiniaceae	Chytriodinium	Chytriodinium_affine
ASV1995	Eukaryota	Archaeplastida	Chlorophyta	Chlorophyta_X	Ulvophyceae	Cladophorales	Cladophorales_X	Chaetomorpha	Chaetomorpha_crassa
ASV1996	Eukaryota	TSAR	Alveolata	Dinoflagellata	Dinophyceae	Peridiniales	Blastodiniaceae	Blastodinium	Blastodinium_mangini
ASV1997	Eukaryota	TSAR	Alveolata	Dinoflagellata	Dinophyceae	Gymnodiniales	Warnowiaceae	Warnowia	Warnowia_sp.
ASV1998	Eukaryota	TSAR	Stramenopiles	Gyrista	Chrysophyceae	Ochromonadales	Ochromonadaceae	Pedospumella	Pedospumella_sp.
[truncated: 406 more rows]

## Sheet: S4 - Metadata
Table S4: Metadata
Sample	Site	Colonie	DNA concentration after extraction (ng/µL)
C1_Cap de Creus	Cap de Creus	C1	40.2
C2_Cap de Creus	Cap de Creus	C2	34.7
C5_Cap de Creus	Cap de Creus	C5	43.9
C6_Cap de Creus	Cap de Creus	C6	14.8
C7_Cap de Creus	Cap de Creus	C7	48.5
C9_Cap de Creus	Cap de Creus	C9	42.9
C11_Cap de Creus	Cap de Creus	C11	30.9
C12_Cap de Creus	Cap de Creus	C12	55.9
C13_Cap de Creus	Cap de Creus	C13	39
C14_Cap de Creus	Cap de Creus	C14	43.3
C15_Cap de Creus	Cap de Creus	C15	43.8
C1_Cassis	Cassis	C1	103
C2_Cassis	Cassis	C2	30.7
C3_Cassis	Cassis	C3	22.9
C4_Cassis	Cassis	C4	31.1
C5_Cassis	Cassis	C5	28.8
C6_Cassis	Cassis	C6	23.6
C7_Cassis	Cassis	C7	44.2
C8_Cassis	Cassis	C8	29.1
C9_Cassis	Cassis	C9	22.3
C10_Cassis	Cassis	C10	61.2
C11_Cassis	Cassis	C11	40.9
C12_Cassis	Cassis	C12	47.4
C13_Cassis	Cassis	C13	45
C14_Cassis	Cassis	C14	37.3
C15_Cassis	Cassis	C15	48.3
C2_Porticcio	Porticcio	C2	64.1
C3_Porticcio	Porticcio	C3	61.8
C4_Porticcio	Porticcio	C4	51.9
C5_Porticcio	Porticcio	C5	61.6
C6_Porticcio	Porticcio	C6	43.2
C7_Porticcio	Porticcio	C7	31.5
C8_Porticcio	Porticcio	C8	80
C10_Porticcio	Porticcio	C10	37
C11_Porticcio	Porticcio	C11	39.5
C12_Porticcio	Porticcio	C12	68
C13_Porticcio	Porticcio	C13	96
C15_Porticcio	Porticcio	C15	30.1
C1_Villefranche	Villefranche	C1	35.9
C2_Villefranche	Villefranche	C2	131
C3_Villefranche	Villefranche	C3	94.7
C4_Villefranche	Villefranche	C4	78
C2_Portofino	Portofino	C2	7.13
C3_Portofino	Portofino	C3	6.41
C5_Portofino	Portofino	C5	9.07
C6_Portofino	Portofino	C6	13

## Sheet: S5-Alpha Diversity 
Table S5: Microeukaryotic diversity data (observed richness, Shannon, Simpson, InvSimpson) and statistical tests.
Alpha Diversity Statistic per Site (Raw Dataset vs Rarefied Dataset)
Site	Metric	Median (Raw Dataset)	Median (Rarefied Dataset)	Mean (Raw Dataset)	Mean (Rarefied Dataset)	Variance (Raw Dataset)	Variance (Rarefied Dataset)			Kruskal–Wallis results by site (Raw Dataset vs Rarefied Dataset)
Cap de Creus	Observed	130	117	127	109.272727272727	1948	1004.01818181818			Metric	Statistic (Raw Dataset)	Statistic (Rarefied Dataset)	DF (Raw Dataset)	DF (Rarefied Dataset)	p_value (Raw Dataset)	p_value (Rarefied Dataset)
Cassis	Observed	188	159	183.666666666667	155.133333333333	1133.2380952381	783.980952380952			Observed	18.7246810945441	17.7422358767836	4	4	0.000890112753082423	0.00138576239504166
Porticcio	Observed	141	134	161.333333333333	139.75	2488.9696969697	1817.29545454545			Shannon	1.48952989656044	1.68707425784206	4	4	0.828494482449354	0.793064241443452
Portofino	Observed	102	96.5	98.75	93.5	118.916666666667	61.6666666666667			Simpson	3.05563871835841	3.00423849970562	4	4	0.548557956364069	0.557116348240851
Villefranche	Observed	80.5	74.5	95.25	88	2238.25	1624.66666666667			InvSimpson	3.05563871835841	3.00423849970562	4	4	0.548557956364069	0.557116348240851
Cap de Creus	Shannon	2.25069146197639	2.23996921659957	2.04296526409615	2.03257180875721	0.64912732864725	0.659249692669709
Cassis	Shannon	2.12301991469245	2.12352707401364	2.01927856030863	2.01073229658313	0.39915948030103	0.395336680188944
Porticcio	Shannon	1.64360476090402	1.65008019354377	1.75515378826509	1.75299681642642	0.450201089092882	0.440692801638148
Portofino	Shannon	2.10597047461184	2.09352945096736	2.0472287636316	2.04222672910586	0.122534123052694	0.125622109577061			Pairwise Wilcoxon post-hoc (Raw dataset)
Villefranche	Shannon	1.85793997803055	1.86148002778612	1.99643182544972	1.99021844237944	0.231636554444639	0.219190240654047			Metric	Group1	Group2	P_value_adj
Cap de Creus	Simpson	0.777728883870215	0.77897559508821	0.642104855780789	0.64053782183416	0.069585075809381	0.0702985669486842			Observed	Cassis	Cap de Creus	0.0218596145491324
Cassis	Simpson	0.706746662975779	0.703208073063093	0.624775138640284	0.625351814598864	0.0389211654474732	0.0385892639581786			Observed	Porticcio	Cap de Creus	0.255525680820614
Porticcio	Simpson	0.580372356021418	0.575120521100496	0.558822651057438	0.55933695919226	0.0474061962512075	0.0467768872544856			Observed	Portofino	Cap de Creus	0.194217542874285
Portofino	Simpson	0.770479474378109	0.769892790542598	0.7385707248411	0.737367931101497	0.00850216120838891	0.0087696658583251			Observed	Villefranche	Cap de Creus	0.363394873570718
Villefranche	Simpson	0.676503927146005	0.674631463125462	0.705264722680711	0.704215899028249	0.00620013098022611	0.00607258719106676			Observed	Cassis	Cassis	NA
Cap de Creus	InvSimpson	4.49901011616865	4.52438725216384	4.4344559783537	4.40924025809092	7.54367096564645	7.3945842803304			Observed	Porticcio	Cassis	0.255525680820614
Cassis	InvSimpson	3.4100208718764	3.36936388506478	3.32861054001999	3.32585114352373	2.00963990895206	1.97856476185206			Observed	Portofino	Cassis	0.0218596145491324
Porticcio	InvSimpson	2.38321319861777	2.35516737470422	2.9850272784182	2.98458164212525	3.03997023181541	3.02059593900181			Observed	Villefranche	Cassis	0.0268305902850554
Portofino	InvSimpson	4.43272666172172	4.42570922356086	4.14036244474765	4.12859027861055	1.46410524687602	1.48616814621059			Observed	Cassis	Porticcio	NA
Villefranche	InvSimpson	3.09754812367275	3.08212022991573	3.64934215103464	3.62719642234612	1.65521079075896	1.5702428226552			Observed	Porticcio	Porticcio	NA
										Observed	Portofino	Porticcio	0.0321321817737573
										Observed	Villefranche	Porticcio	0.0904852204472392
Alpha Diversity Metrics per Sample (Raw Dataset)										Observed	Cassis	Portofino	NA
Sample	Observed	Shannon	Simpson	InvSimpson						Observed	Porticcio	Portofino	NA
C1_Cap de Creus	125	2.84562	0.83501401773626	6.06112098906342						Observed	Portofino	Portofino	NA
C1_Cassis	107	1.18738	0.383494408926826	1.62204530580049						Observed	Villefranche	Portofino	0.38363032713199
C1_Villefranche	56	2.01555	0.691116790854746	3.23746960143031						Shannon	Cassis	Cap de Creus	1
C10_Cassis	185	1.38028	0.433173801332802	1.76420920972132						Shannon	Porticcio	Cap de Creus	1
C10_Porticcio	130	1.38962	0.416710543567221	1.71441466834614						Shannon	Portofino	Cap de Creus	1
C11_Cap de Creus	136	1.96598	0.597094600788712	2.4819721998205						Shannon	Villefranche	Cap de Creus	1
C11_Cassis	188	2.12302	0.643093757431629	2.80185628809346						Shannon	Cassis	Cassis	NA
C11_Porticcio	182	1.97292	0.577064588753484	2.36442722318452						Shannon	Porticcio	Cassis	1
C12_Cap de Creus	64	1.24781	0.407692584337054	1.68831247685923						Shannon	Portofino	Cassis	1
C12_Cassis	213	2.51394	0.766675350045799	4.28587378228699						Shannon	Villefranche	Cassis	1
C12_Porticcio	227	2.76209	0.820408992522717	5.56820752913529						Shannon	Cassis	Porticcio	NA
C13_Cap de Creus	130	0.658118	0.174654237421791	1.21161341747998						Shannon	Porticcio	Porticcio	NA
C13_Cassis	220	2.43255	0.767541546577022	4.30184398663453						Shannon	Portofino	Porticcio	1
C13_Porticcio	251	2.52532	0.786101989873197	4.67512530578093						Shannon	Villefranche	Porticcio	1
C14_Cap de Creus	196	0.863351	0.221634765947739	1.2847439174459						Shannon	Cassis	Portofino	NA
C14_Cassis	181	2.64517	0.757517541689186	4.12400965812628						Shannon	Porticcio	Portofino	NA
C15_Cap de Creus	178	1.89623	0.62121093146523	2.63999170796611						Shannon	Portofino	Portofino	NA
C15_Cassis	210	2.01792	0.706746662975779	3.4100208718764						Shannon	Villefranche	Portofino	1
C15_Porticcio	141	1.39469	0.388671569145738	1.63578192920394						Simpson	Cassis	Cap de Creus	0.755230486768916
C2_Cap de Creus	138	2.83674	0.86187647337474	7.23989623225506						Simpson	Porticcio	Cap de Creus	0.734295281879479
C2_Cassis	169	1.32659	0.358038850415512	1.55772666406254						Simpson	Portofino	Cap de Creus	1
C2_Porticcio	110	0.880882	0.257279085483482	1.34640075492012						Simpson	Villefranche	Cap de Creus	1
C2_Portofino	103	2.38547	0.800496785952152	5.01245057515797						Simpson	Cassis	Cassis	NA
C2_Villefranche	164	2.66808	0.820236271401958	5.56285746740397						Simpson	Porticcio	Cassis	0.903171966645097
C3_Cassis	135	0.812689	0.219501941760883	1.28123316828757						Simpson	Portofino	Cassis	0.734295281879479
C3_Porticcio	98	1.4103	0.472016517890457	1.89399864557226						Simpson	Villefranche	Cassis	1
C3_Portofino	108	1.5915	0.60758692181221	2.54833504687998						Simpson	Cassis	Porticcio	NA
C3_Villefranche	83	1.70033	0.647814765028877	2.83941488938909						Simpson	Porticcio	Porticcio	NA
C4_Cassis	194	1.52218	0.461089553380472	1.85559587176829						Simpson	Portofino	Porticcio	0.734295281879479
C4_Porticcio	133	1.48901	0.583680123289352	2.40199917405103						Simpson	Villefranche	Porticcio	0.734295281879479
C4_Villefranche	78	1.60177	0.661891063437263	2.95762664591519						Simpson	Cassis	Portofino	NA
C5_Cap de Creus	103	2.71744	0.859302731901069	7.10745854210083						Simpson	Porticcio	Portofino	NA
C5_Cassis	150	2.32786	0.796830649651496	4.92200225223275						Simpson	Portofino	Portofino	NA
C5_Porticcio	141	1.7982	0.620642460351685	2.63603565366607						Simpson	Villefranche	Portofino	1
C5_Portofino	101	1.96704	0.740462162804066	3.85300274828546						InvSimpson	Cassis	Cap de Creus	0.755230486768916
C6_Cap de Creus	45	2.25069	0.81673336988555	5.45653073543993						InvSimpson	Porticcio	Cap de Creus	0.734295281879479
C6_Cassis	236	2.68527	0.781877485443863	4.58457946001093						InvSimpson	Portofino	Cap de Creus	1
C6_Porticcio	119	0.689068	0.194246414814166	1.24107421721166						InvSimpson	Villefranche	Cap de Creus	1
C6_Portofino	83	2.2449	0.805737028795972	5.14766140866719						InvSimpson	Cassis	Cassis	NA
C7_Cap de Creus	130	2.85958	0.890210816860319	9.10836542729108						InvSimpson	Porticcio	Cassis	0.903171966645097
C7_Cassis	199	2.63933	0.798031033113858	4.95125570733715						InvSimpson	Portofino	Cassis	0.734295281879479
C7_Porticcio	213	2.66945	0.8443977206711	6.42664107693616						InvSimpson	Villefranche	Cassis	1
C8_Cassis	196	2.76255	0.809912174657171	5.2607261837862						InvSimpson	Cassis	Porticcio	NA
C8_Porticcio	191	2.08028	0.744651806326655	3.91622116301028						InvSimpson	Porticcio	Porticcio	NA
C9_Cap de Creus	152	2.33106	0.777728883870215	4.49901011616865						InvSimpson	Portofino	Porticcio	0.734295281879479
C9_Cassis	172	1.91245	0.688102322201959	3.20617969027495						InvSimpson	Villefranche	Porticcio	0.734295281879479
										InvSimpson	Cassis	Portofino	NA
										InvSimpson	Porticcio	Portofino	NA
										InvSimpson	Portofino	Portofino	NA
										InvSimpson	Villefranche	Portofino	1

## Sheet: S6 - PERMANOVA
Table S6: Outputs of the PERMANOVA statistical tests.
Differences in microeukaryotes composition between sites								Differences in microeukaryotes composition between sampling years
PERMANOVA with 999 permutations								PERMANOVA with 999 permutations
adonis2(formula = Aitchison distance matrix ~ Site, data = ASV table)								adonis2(formula = Aitchison distance matrix ~ Year, data = ASV table)
	Df	SumOfSqs	R2	F	Pr(>F)				Df	SumOfSqs	R2	F	Pr(>F)
Site	4	14109	0.14362	1.7189	0.001			Year	1	4133	0.04207	1.9323	0.001
Residual	41	84131	0.85638	.	.			Residual	44	94107	0.95793
Total	45	98240	1.00000	.	.			Total	45	98240	1.00000
Pairwise permanova
pairs	SumOfSqs	F.Model	R2	pval	p.adj
Cap de Creus vs Cassis	5471.88	2.42713	0.0918425	0.001	0.00333333			ANOVA on the betadispersion values (distance to centroid) between sites
Cap de Creus vs Porticcio	3432.83	1.75628	0.077178	0.001	0.00333333			anova(betadisper(Aitchison distance matrix, group= Site))
Cap de Creus vs Portofino	2473.38	1.32812	0.0926933	0.013	0.0144444				Df	Sum Sq	Mean Sq	F value	Pr(>F)
Cap de Creus vs Villefranche	2664.38	1.43532	0.0994312	0.007	0.01			Groups	1	656.0	656.02	8.8038	0.004846
Cassis vs Porticcio	3015.4	1.3564	0.0514638	0.013	0.0144444			Residuals	44	3278.7	74.52
Cassis vs Portofino	3920.82	1.72051	0.0919052	0.002	0.00333333
Cassis vs Villefranche	3988.14	1.75359	0.0935071	0.002	0.00333333
Porticcio vs Portofino	3147.94	1.71615	0.109197	0.001	0.00333333
Villefranche vs Porticcio	3285.81	1.79679	0.113744	0.002	0.00333333
Villefranche vs Portofino	2011.84	1.37711	0.186673	0.027	0.027
								BETADISPERSION :Average distance to centroid
								2013	2023
ANOVA on the betadispersion values (distance to centroid) between sites								46.05	36.09
anova(betadisper(Aitchison distance matrix, group= Site))
	Df	Sum Sq	Mean Sq	F value	Pr(>F)
Groups	4	1185.6	296.410	4.2753	0.005539
Residuals	41	2842.6	69.331	.	.
Tukey multiple comparisons of means with 95% family-wise confidence level
	diff	lwr	upr	p adj
Villefranche-Cassis	-15.3860759	-28.753422	-2.018730	0.0169664
Portofino-Cassis	-14.4207722	-27.788118	-1.053426	0.0288473
Porticcio-Cassis	-6.9190811	-16.119120	2.280957	0.2210211
Villefranche-Cap de Creus	-9.9833713	-23.852951	3.886209	0.2597149
Portofino-Cap de Creus	-9.0180676	-22.887647	4.851512	0.3573065
Villefranche-Porticcio	-8.4669948	-22.181602	5.247613	0.4094024
Cassis-Cap de Creus	5.4027046	-4.026796	14.832206	0.4846618
Portofino-Porticcio	-7.5016911	-21.216299	6.212916	0.5304587
Porticcio-Cap de Creus	-1.5163765	-11.432021	8.399268	0.9921832
Villefranche-Portofino	-0.9653037	-17.762199	15.831592	0.9998307
BETADISPERSION :Average distance to centroid
Cap de Creus	Cassis	Porticcio	Villefranche	Portofino
42.11	47.51	40.60	32.13	33.09
Sample	Distance to centroid
C1_Cap de Creus	43.3159
C1_Cassis	34.8295
C1_Villefranche	28.6839
C10_Cassis	45.0048
C10_Porticcio	33.362
C11_Cap de Creus	42.592
C11_Cassis	46.756
C11_Porticcio	47.1524
C12_Cap de Creus	36.279
C12_Cassis	47.3901
C12_Porticcio	54.7235
C13_Cap de Creus	39.4425
C13_Cassis	58.448
C13_Porticcio	63.2916
C14_Cap de Creus	50.8563
C14_Cassis	48.2481
C15_Cap de Creus	48.111
C15_Cassis	44.3274
C15_Porticcio	37.7706
C2_Cap de Creus	44.839
C2_Cassis	46.9938
C2_Porticcio	27.7778
C2_Portofino	39.4548
C2_Villefranche	47.4414
C3_Cassis	47.3178
C3_Porticcio	25.8277
C3_Portofino	32.5009
C3_Villefranche	27.3962
C4_Cassis	47.0027
C4_Porticcio	34.5029
C4_Villefranche	24.9936
C5_Cap de Creus	37.5231
C5_Cassis	42.6303
C5_Porticcio	32.3676
C5_Portofino	28.5868
C6_Cap de Creus	32.0838
C6_Cassis	56.2694
C6_Porticcio	29.1713
C6_Portofino	31.8338
C7_Cap de Creus	40.6922
C7_Cassis	51.5254
C7_Porticcio	53.9237
C8_Cassis	53.954
C8_Porticcio	47.2784
C9_Cap de Creus	47.499
C9_Cassis	42.026

## Sheet: S7 - Core microbiome
Table S7: Core microbiome
#core microbiome at the ASV level
core_microbiome <- core_members(ps, detection = 0.001, prevalence = 99/100, include.lowest = TRUE)
ASV1 - Licnophoridae
#core microbiome at the family level
ps_fam <- tax_glom(ps, taxrank = "Family")
fam_freq <- psmelt(ps_fam) %>%
group_by(Sample, Family) %>%
summarize(abundance = sum(Abundance))
core_threshold <- 0,90
core_microbiome <- fam_freq %>%
group_by(Family) %>%
summarize(presence = mean(abundance > 0)) %>%
filter(presence >= core_threshold)
Family	Presence in samples
Dino-Group-I-Clade-1	1
Licnophoridae	1

## Sheet: S8 - ANCOM-BC - Site
Table S8: Outputs of the ANCOM-BC test comparing the sampling sites
ASV	lfc_SiteCassis_SiteCap de Creus	lfc_SitePorticcio_SiteCap de Creus	lfc_SitePortofino_SiteCap de Creus	lfc_SiteVillefranche_SiteCap de Creus	lfc_SitePorticcio_SiteCassis	lfc_SitePortofino_SiteCassis	lfc_SiteVillefranche_SiteCassis	lfc_SitePortofino_SitePorticcio	lfc_SiteVillefranche_SitePorticcio	lfc_SiteVillefranche_SitePortofino	se_SiteCassis_SiteCap de Creus	se_SitePorticcio_SiteCap de Creus	se_SitePortofino_SiteCap de Creus	se_SiteVillefranche_SiteCap de Creus	se_SitePorticcio_SiteCassis	se_SitePortofino_SiteCassis	se_SiteVillefranche_SiteCassis	se_SitePortofino_SitePorticcio	se_SiteVillefranche_SitePorticcio	se_SiteVillefranche_SitePortofino	W_SiteCassis_SiteCap de Creus	W_SitePorticcio_SiteCap de Creus	W_SitePortofino_SiteCap de Creus	W_SiteVillefranche_SiteCap de Creus	W_SitePorticcio_SiteCassis	W_SitePortofino_SiteCassis	W_SiteVillefranche_SiteCassis	W_SitePortofino_SitePorticcio	W_SiteVillefranche_SitePorticcio	W_SiteVillefranche_SitePortofino	p_SiteCassis_SiteCap de Creus	p_SitePorticcio_SiteCap de Creus	p_SitePortofino_SiteCap de Creus	p_SiteVillefranche_SiteCap de Creus	p_SitePorticcio_SiteCassis	p_SitePortofino_SiteCassis	p_SiteVillefranche_SiteCassis	p_SitePortofino_SitePorticcio	p_SiteVillefranche_SitePorticcio	p_SiteVillefranche_SitePortofino	q_SiteCassis_SiteCap de Creus	q_SitePorticcio_SiteCap de Creus	q_SitePortofino_SiteCap de Creus	q_SiteVillefranche_SiteCap de Creus	q_SitePorticcio_SiteCap de Creus_SiteCassis	q_SitePortofino_SiteCassis	q_SiteVillefranche_SiteCassis	q_SitePortofino_SitePorticcio	q_SiteVillefranche_SitePorticcio
ASV1 - Licnophoridae	-1.19331	0.71071	0.471565	0.221797	1.90402	1.66487	1.4151	-0.239145	-0.488913	-0.249768	0.919544	0.839824	0.971603	1.00337	1.02754	1.13778	1.16502	1.07438	1.10318	1.20653	-1.29772	0.846261	0.485347	0.221053	1.85299	1.46326	1.21466	-0.22259	-0.443184	-0.207013	1	1	1	1	1	1	1	1	1	1	1	1	1	1	1	1	1	1	1
ASV10 - Ostreobiaceae	2.71295	0.00274115	0	0	-2.71021	-2.71295	-2.71295	-0.00274115	-0.00274115	0	0.891445	1.02494	1.31396	1.30763	0.95005	1.06647	1.05866	1.15119	1.14396	1.1424	3.04332	0.00267444	0	0	-2.8527	-2.54386	-2.56263	-0.00238114	-0.0023962	0	1	1	1	1	1	1	1	1	1	1	1	1	1	1	1	1	1	1	1
ASV100 - Corallicolidae	0	-0.858842	0	0	-0.858842	0	0	0.858842	0.858842	0	0.85586	0.882044	1.21155	1.20476	0.886245	1.06578	1.05805	1.0626	1.05485	1.1313	0	-0.973695	0	0	-0.96908	0	0	0.808245	0.814186	0	1	1	1	1	1	1	1	1	1	1	1	1	1	1	1	1	1	1	1
ASV1014 - Chaetocerotaceae	-0.859391	-0.381498	0	0	0.477894	0.859391	0.859391	0.381498	0.381498	0	0.899252	0.948619	1.33557	1.32933	0.847116	1.0666	1.05877	1.07584	1.06808	1.14467	-0.955673	-0.402161	0	0	0.564142	0.805728	0.811685	0.354606	0.357182	0	1	1	1	1	1	1	1	1	1	1	1	1	1	1	1	1	1	1	1
ASV102 - Dothideomycetes	-2.49043	-4.35051	0	-1.98485	-1.86007	2.49043	0.505584	4.35051	2.36566	-1.98485	0.89604	0.942806	1.3272	1.32092	0.844363	1.06442	1.05658	1.07205	1.06427	1.14379	-2.77937	-4.61442	0	-1.50263	-2.20293	2.33971	0.478509	4.05813	2.22281	-1.73532	1	1	1	1	1	1	1	1	1	1	1	1	1	1	1	1	1	1	1
ASV1026 - Licnophoridae	0	0.356018	0	0	0.356018	0	0	-0.356018	-0.356018	0	0.89969	0.948787	1.33587	1.32962	0.846884	1.06664	1.05881	1.07565	1.06789	1.1447	0	0.375235	0	0	0.420386	0	0	-0.330979	-0.333384	0	1	1	1	1	1	1	1	1	1	1	1	1	1	1	1	1	1	1	1
ASV1030 - Naviculaceae	0	-0.161443	0	0	-0.161443	0	0	0.161443	0.161443	0	0.900446	0.946516	1.33557	1.32933	0.846031	1.06761	1.05979	1.07398	1.06621	1.14467	0	-0.170566	0	0	-0.190824	0	0	0.150322	0.151418	0	1	1	1	1	1	1	1	1	1	1	1	1	1	1	1	1	1	1	1
ASV104 - Corallicolidae	2.47918	1.76723	0	0	-0.711957	-2.47918	-2.47918	-1.76723	-1.76723	0	0.761163	0.80963	1.07405	1.0665	0.875594	1.0246	1.01668	1.04538	1.03763	1.11521	3.2571	2.18276	0	0	-0.813113	-2.41967	-2.43851	-1.69051	-1.70315	0	0.00334373	0.0390695	1	1	0.424147	0.0234751	0.022522	0.10388	0.101459	1	0.195142	1	1	1	1	1	1	1	1
ASV105 - Dino-Group-I-Clade-1	1.94922	2.01854	2.1901	2.80497	0.0693164	0.240883	0.855745	0.171567	0.786428	0.614862	0.789308	0.799389	1.21036	1.10685	0.868609	1.15882	1.05024	1.14991	1.0404	1.24197	2.46953	2.5251	1.80946	2.53418	0.0798016	0.207869	0.814807	0.1492	0.755889	0.495071	0.0226577	0.0201237	0.0854357	0.0197359	0.937188	0.837433	0.42478	0.88289	0.458527	0.625945	1	1	1	1	1	1	1	1	1
ASV106 - Dino-Group-I-Clade-1	0.314452	-0.743687	1.00549	0.381211	-1.05814	0.691038	0.0667589	1.74918	1.1249	-0.624279	0.730847	0.805642	1.06449	1.10697	0.859624	1.01523	1.0597	1.05641	1.09921	1.18158	0.430257	-0.923098	0.944578	0.344372	-1.23093	0.680668	0.0629979	1.65577	1.02337	-0.528344	1	1	1	1	1	1	1	1	1	1	1	1	1	1	1	1	1	1	1
ASV1063 - Corallicolidae	0.354337	0.841367	0	0	0.487031	-0.354337	-0.354337	-0.841367	-0.841367	0	0.900377	0.946561	1.3356	1.32936	0.845913	1.06752	1.05969	1.07399	1.06621	1.14467	0.393543	0.888868	0	0	0.575746	-0.331927	-0.334376	-0.783406	-0.789118	0	1	1	1	1	1	1	1	1	1	1	1	1	1	1	1	1	1	1	1
ASV1064 - Diplonemidae	-0.115101	0	0	0	0.115101	0.115101	0.115101	0	0	0	0.90313	0.950213	1.33818	1.33194	0.845173	1.06691	1.05908	1.0743	1.06652	1.14494	-0.127447	0	0	0	0.136187	0.107883	0.10868	0	0	0	0.906649	1	1	1	0.900299	0.920899	0.920317	1	1	1	1	1	1	1	1	1	1	1	1
ASV1065 - Corallicolidae	0	-0.471001	0	0	-0.471001	0	0	0.471001	0.471001	0	0.900089	0.94663	1.33557	1.32933	0.845779	1.06731	1.05949	1.07408	1.06631	1.14467	0	-0.497555	0	0	-0.556884	0	0	0.438514	0.441711	0	1	1	1	1	1	1	1	1	1	1	1	1	1	1	1	1	1	1	1
ASV1068 - Licnophoridae	-0.181951	0.697429	0	0	0.87938	0.181951	0.181951	-0.697429	-0.697429	0	0.892495	0.941303	1.32481	1.31853	0.846073	1.06414	1.0563	1.0734	1.06564	1.14354	-0.203867	0.740919	0	0	1.03937	0.170984	0.172253	-0.649736	-0.654472	0	1	1	1	1	1	1	1	1	1	1	1	1	1	1	1	1	1	1	1
ASV1069 - Dino-Group-I-Clade-1	0.366593	-0.00656156	0	0	-0.373154	-0.366593	-0.366593	0.00656156	0.00656156	0	0.899252	0.946847	1.33557	1.32933	0.845131	1.0666	1.05877	1.07427	1.0665	1.14467	0.407664	-0.0069299	0	0	-0.441534	-0.343701	-0.346242	0.0061079	0.0061524	0	1	1	1	1	1	1	1	1	1	1	1	1	1	1	1	1	1	1	1
ASV107 - Dino-Group-II-Clade-16	0	0	0	3.09591	0	0	3.09591	0	3.09591	3.09591	0.899252	0.946516	1.33557	1.3728	0.84476	1.0666	1.11286	1.07398	1.11994	1.19488	0	0	0	2.25518	0	0	2.78193	0	2.76435	2.59098	1	1	1	1	1	1	1	1	1	1	1	1	1	1	1	1	1	1	1
ASV1073 - Corallicolidae	0	-0.336289	0	0	-0.336289	0	0	0.336289	0.336289	0	0.892997	0.939604	1.32481	1.31853	0.844714	1.06456	1.05673	1.07191	1.06414	1.14354	0	-0.357905	0	0	-0.39811	0	0	0.313727	0.316021	0	1	1	1	1	1	1	1	1	1	1	1	1	1	1	1	1	1	1	1
ASV1074 - Licnophoridae																															1	1	1	1	1	1	1	1	1	1	1	1	1	1	1	1	1	1	1
ASV108 - Dino-Group-I-Clade-1	-0.729393	-0.652933	-0.482722	-0.833436	0.07646	0.246671	-0.104043	0.170211	-0.180503	-0.350714	0.800635	0.840022	1.12291	1.12124	0.86236	1.03571	1.0339	1.04998	1.0482	1.14259	-0.911018	-0.777281	-0.429885	-0.743315	0.0886637	0.238167	-0.100632	0.162109	-0.172203	-0.306945	1	1	1	1	1	1	1	1	1	1	1	1	1	1	1	1	1	1	1
ASV109 - Licnophoridae	1.19691	1.28215	-0.540432	0	0.0852452	-1.73734	-1.19691	-1.82259	-1.28215	0.540432	0.833599	0.860093	1.16637	1.15935	0.87202	1.04798	1.04016	1.04861	1.04079	1.12619	1.43583	1.49072	-0.463343	0	0.097756	-1.6578	-1.1507	-1.73811	-1.23191	0.479877	0.169196	0.154358	0.648995	1	0.923269	0.115694	0.265784	0.100271	0.234752	0.637431	1	1	1	1	1	1	1	1	1
ASV11 - Dino-Group-I-Clade-1	-1.91064	-1.36358	-2.19411	0.886999	0.547063	-0.283469	2.79764	-0.830532	2.25058	3.08111	0.735349	0.744707	0.915554	0.915612	0.931185	1.04061	1.04067	1.04224	1.0423	1.12494	-2.59828	-1.83102	-2.39648	0.96875	0.587491	-0.272405	2.68832	-0.796869	2.15925	2.73892	0.0136186	0.0756212	0.02203	0.339317	0.560645	0.786911	0.0109202	0.4309	0.037767	0.00963048	0.767555	1	1	1	1	1	0.626392	1	1
ASV1127 - Corallicolidae	0	-0.415148	0	0	-0.415148	0	0	0.415148	0.415148	0	0.89944	0.946516	1.33557	1.32933	0.84496	1.06676	1.05893	1.07398	1.06621	1.14467	0	-0.438606	0	0	-0.491323	0	0	0.38655	0.389368	0	1	1	1	1	1	1	1	1	1	1	1	1	1	1	1	1	1	1	1
ASV1131 - Thalassiosiraceae	0	-0.126354	0	-0.112681	-0.126354	0	-0.112681	0.126354	0.0136729	-0.112681	0.900249	0.947466	1.33624	1.33	0.844866	1.06668	1.05885	1.07406	1.06629	1.14474	0	-0.13336	0	-0.0847226	-0.149555	0	-0.106418	0.117641	0.0128229	-0.0984339	1	1	1	1	1	1	1	1	1	1	1	1	1	1	1	1	1	1	1
ASV114 - Licnophoridae	-1.5604	-1.21059	0	0	0.349805	1.5604	1.5604	1.21059	1.21059	0	0.974776	1.02351	1.35362	1.34745	0.872749	1.0673	1.05947	1.08342	1.0757	1.14655	-1.60077	-1.18278	0	0	0.400807	1.462	1.47281	1.11738	1.1254	0	1	1	1	1	1	1	1	1	1	1	1	1	1	1	1	1	1	1	1
ASV1142 - Licnophoridae	0	-0.197009	0	0	-0.197009	0	0	0.197009	0.197009	0	0.899825	0.947065	1.33596	1.32971	0.844825	1.06665	1.05882	1.07403	1.06626	1.14471	0	-0.208021	0	0	-0.233195	0	0	0.183429	0.184767	0	1	1	1	1	1	1	1	1	1	1	1	1	1	1	1	1	1	1	1
ASV115 - Licnophoridae	0.378936	1.10511	-0.34358	-1.39771	0.726172	-0.722516	-1.77665	-1.44869	-2.50282	-1.05413	0.728152	0.767913	0.985257	0.969944	0.861994	1.00546	0.990456	1.02616	1.01147	1.10899	0.520408	1.43911	-0.348721	-1.44102	0.842433	-0.718595	-1.79377	-1.41176	-2.47445	-0.95053	0.606477	0.160142	0.729656	0.159604	0.405998	0.477772	0.0826109	0.167981	0.0190208	0.349195	1	1	1	1	1	1	1	1	1
ASV117 - Licnophoridae	-0.572029	-0.436438	0.602714	0.504772	0.135591	1.17474	1.0768	1.03915	0.941209	-0.0979416	0.718897	0.778983	1.10689	1.04761	0.855591	1.08661	1.02616	1.11561	1.05682	1.21404	-0.795703	-0.560266	0.544512	0.481832	0.158477	1.08111	1.04935	0.931462	0.890602	-0.0806739	1	1	1	1	1	1	1	1	1	1	1	1	1	1	1	1	1	1	1
ASV120 - Licnophoridae	0.982172	0.409201	0	0	-0.57297	-0.982172	-0.982172	-0.409201	-0.409201	0	0.796417	0.837757	1.11186	1.10454	0.896884	1.04399	1.03618	1.05789	1.05019	1.11981	1.23324	0.488448	0	0	-0.638846	-0.940789	-0.947873	-0.386808	-0.389644	0	1	1	1	1	1	1	1	1	1	1	1	1	1	1	1	1	1	1	1
ASV121 - Licnophoridae	-0.393758	0.391706	-1.21307	-0.807589	0.785464	-0.819314	-0.413831	-1.60478	-1.19929	0.405483	0.779237	0.852758	1.06139	1.05377	0.908452	1.02158	1.01366	1.06571	1.05811	1.11363	-0.505312	0.45934	-1.14291	-0.766384	0.864618	-0.802005	-0.408256	-1.50583	-1.13343	0.364109	1	1	1	1	1	1	1	1	1	1	1	1	1	1	1	1	1	1	1
ASV1212 - Bacillariaceae	0.578199	0.877624	0	0	0.299425	-0.578199	-0.578199	-0.877624	-0.877624	0	0.899361	0.946516	1.33557	1.32933	0.844876	1.06669	1.05887	1.07398	1.06621	1.14467	0.6429	0.927215	0	0	0.354401	-0.542048	-0.546055	-0.817168	-0.823125	0	1	1	1	1	1	1	1	1	1	1	1	1	1	1	1	1	1	1	1
ASV122 - Corallicolidae	1.97955	0.839907	0	0	-1.13965	-1.97955	-1.97955	-0.839907	-0.839907	0	0.770786	0.823566	1.08894	1.08148	0.879976	1.02743	1.01953	1.05115	1.04342	1.11704	2.56823	1.01984	0	0	-1.29509	-1.9267	-1.94164	-0.799035	-0.804953	0	0.0171874	0.318412	1	1	0.20814	0.0664615	0.0645283	0.432445	0.42909	1	1	1	1	1	1	1	1	1	1
ASV1225 - Dino-Group-I-Clade-1	-0.072064	0.270864	0	0	0.342928	0.072064	0.072064	-0.270864	-0.270864	0	0.899658	0.946516	1.33557	1.32933	0.845192	1.06694	1.05912	1.07398	1.06621	1.14467	-0.0801016	0.286169	0	0	0.405739	0.0675424	0.0680415	-0.252205	-0.254044	0	1	1	1	1	1	1	1	1	1	1	1	1	1	1	1	1	1	1	1
ASV123 - Ephelotidae	0	0.448025	0	0	0.448025	0	0	-0.448025	-0.448025	0	0.906273	0.939957	1.32481	1.31853	0.859122	1.07572	1.06797	1.07222	1.06445	1.14354	0	0.476644	0	0	0.521492	0	0	-0.417847	-0.4209	0	1	1	1	1	1	1	1	1	1	1	1	1	1	1	1	1	1	1	1
ASV124 - Licnophoridae	0.112208	0.259228	5.34189	-0.125872	0.14702	5.22968	-0.238081	5.08266	-0.385101	-5.46776	0.846192	0.883242	1.21139	1.2046	0.861014	1.0491	1.04125	1.05554	1.04773	1.13128	0.132604	0.293496	4.40972	-0.104494	0.170752	4.98491	-0.228649	4.81524	-0.367556	-4.83326	0.896704	0.774157	0.000850775	0.918504	0.867264	0.00031723	0.822992	0.000422447	0.719605	0.00040971	1	1	0.0470995	1	1	0.0185138	1	0.0238094	1
ASV125 - Warnowiaceae	0	1.07956	0	0	1.07956	0	0	-1.07956	-1.07956	0	0.906694	0.939425	1.32481	1.31853	0.858985	1.07607	1.06833	1.07176	1.06398	1.14354	0	1.14917	0	0	1.25678	0	0	-1.00728	-1.01464	0	1	1	1	1	1	1	1	1	1	1	1	1	1	1	1	1	1	1	1
ASV126 - Dino-Group-I-Clade-1	-0.0273168	0.557302	1.39066	0.516026	0.584619	1.41797	0.543342	0.833355	-0.0412766	-0.874632	0.781451	0.827561	1.15476	1.15227	0.851657	1.0818	1.07914	1.10142	1.0988	1.24191	-0.0349565	0.673427	1.20428	0.447836	0.686449	1.31075	0.503496	0.75662	-0.0375651	-0.704263	1	1	1	1	1	1	1	1	1	1	1	1	1	1	1	1	1	1	1
ASV127 - Thalassiosiraceae																															1	1	1	1	1	1	1	1	1	1	1	1	1	1	1	1	1	1	1
ASV128 - Licnophoridae	-0.0529281	-1.00147	0	0	-0.948539	0.0529281	0.0529281	1.00147	1.00147	0	0.836835	0.879205	1.20107	1.19422	0.875026	1.05221	1.04439	1.0627	1.05495	1.13012	-0.0632479	-1.13906	0	0	-1.08401	0.0503018	0.0506785	0.942383	0.949301	0	1	1	1	1	1	1	1	1	1	1	1	1	1	1	1	1	1	1	1
ASV129 - Dino-Group-I-Clade-1	0	0	0	2.67458	0	0	2.67458	0	2.67458	2.67458	0.899252	0.946516	1.33557	1.38909	0.84476	1.0666	1.13289	1.07398	1.13985	1.21355	0	0	0	1.92542	0	0	2.36084	0	2.34644	2.20392	1	1	1	1	1	1	1	1	1	1	1	1	1	1	1	1	1	1	1
ASV13 - Ostreobiaceae	-2.71471	-2.63755	0.485734	0	0.0771672	3.20045	2.71471	3.12328	2.63755	-0.485734	0.91635	0.926829	1.29301	1.28	0.877811	1.08971	1.07423	1.07042	1.05466	1.14688	-2.96253	-2.84577	0.37566	0	0.0879087	2.93697	2.52712	2.91781	2.50085	-0.423526	0.0210295	0.0248383	0.718295	1	0.932411	0.0218069	0.0393985	0.0224098	0.0409412	0.684621	1	1	1	1	1	1	1	1	1
ASV131 - Warnowiaceae	0	-2.86933	0	0	-2.86933	0	0	2.86933	2.86933	0	0.911166	0.927644	1.30301	1.29663	0.878821	1.08615	1.07849	1.06949	1.06171	1.14124	0	-3.09314	0	0	-3.26498	0	0	2.68289	2.70255	0	1	0.0213022	1	1	0.0171416	1	1	0.0363958	0.0354557	1	1	1	1	1	1	1	1	1	1
ASV132 - Corallicolidae	0	1.19781	0	0	1.19781	0	0	-1.19781	-1.19781	0	0.907027	0.933775	1.31396	1.30763	0.867205	1.07953	1.07181	1.07082	1.06305	1.1424	0	1.28276	0	0	1.38123	0	0	-1.11859	-1.12677	0	1	1	1	1	1	1	1	1	1	1	1	1	1	1	1	1	1	1	1
ASV133 - Licnophoridae	-0.945294	-1.79172	0	0	-0.846423	0.945294	0.945294	1.79172	1.79172	0	0.875395	0.90249	1.25614	1.24956	0.859252	1.06225	1.05446	1.05785	1.05003	1.1362	-1.07985	-1.98531	0	0	-0.98507	0.889895	0.896473	1.69373	1.70635	0	1	1	1	1	1	1	1	1	1	1	1	1	1	1	1	1	1	1	1
ASV134 - Licnophoridae	-0.223675	0.660212	-0.582785	-0.309203	0.883888	-0.35911	-0.0855277	-1.243	-0.969415	0.273582	0.74679	0.802756	1.04715	1.02613	0.877366	1.02575	1.00429	1.05487	1.03401	1.12246	-0.299515	0.822432	-0.556546	-0.301331	1.00743	-0.350093	-0.0851627	-1.17834	-0.93753	0.243735	1	1	1	1	1	1	1	1	1	1	1	1	1	1	1	1	1	1	1
ASV135 - Ephelotidae	0	0.0523805	0	0	0.0523805	0	0	-0.0523805	-0.0523805	0	0.900803	0.942424	1.32481	1.31853	0.856067	1.07112	1.06333	1.07439	1.06663	1.14354	0	0.0555806	0	0	0.0611873	0	0	-0.0487538	-0.0491086	0	1	0.958341	1	1	0.954145	1	1	0.963453	0.963187	1	1	1	1	1	1	1	1	1	1
ASV136 - Dino-Group-I-Clade-1	2.27369	1.2172	0	0	-1.05649	-2.27369	-2.27369	-1.2172	-1.2172	0	0.831753	0.853231	1.16293	1.15589	0.889508	1.059	1.05126	1.05469	1.04692	1.12579	2.73361	1.42658	0	0	-1.18772	-2.14702	-2.16282	-1.15409	-1.16265	0	0.0141454	0.171809	1	1	0.251274	0.0465104	0.0450967	0.264432	0.261033	1	0.825533	1	1	1	1	1	1	1	1
ASV137 - Licnophoridae	-0.348729	-0.0810887	0	0	0.26764	0.348729	0.348729	0.0810887	0.0810887	0	0.817068	0.842518	1.11269	1.10537	0.88392	1.04081	1.03298	1.04435	1.03655	1.11991	-0.426805	-0.0962456	0	0	0.302788	0.335055	0.337594	0.0776449	0.0782293	0	1	1	1	1	1	1	1	1	1	1	1	1	1	1	1	1	1	1	1
ASV139 - Paradinidae	0	0	0	0.990834	0	0	0.990834	0	0.990834	0.990834	0.892495	0.939425	1.33744	1.37245	0.843984	1.07982	1.12289	1.08733	1.13012	1.21919	0	0	0	0.721944	0	0	0.882394	0	0.876753	0.8127	1	1	1	1	1	1	1	1	1	1	1	1	1	1	1	1	1	1	1
ASV141 - Thalassiosiraceae	0	-0.429609	0	0	-0.429609	0	0	0.429609	0.429609	0	0.955121	1.00092	1.34945	1.34326	0.854439	1.06332	1.05546	1.07507	1.06729	1.14612	0	-0.429214	0	0	-0.502797	0	0	0.399612	0.402523	0	1	1	1	1	1	1	1	1	1	1	1	1	1	1	1	1	1	1	1
ASV143 - Licnophoridae	-0.852136	-1.10515	-2.73324	0	-0.253011	-1.8811	0.852136	-1.62809	1.10515	2.73324	0.839658	0.848624	1.17564	1.16866	0.878026	1.06181	1.05408	1.04668	1.03884	1.12725	-1.01486	-1.30228	-2.3249	0	-0.288158	-1.7716	0.808415	-1.55549	1.06383	2.4247	0.326263	0.212462	0.03452	1	0.777169	0.0967695	0.431487	0.140673	0.304232	0.0284175	1	1	1	1	1	1	1	1	1
ASV146 - Corallicolidae	0	-1.47788	0	0	-1.47788	0	0	1.47788	1.47788	0	0.832787	0.889334	1.21155	1.20476	0.871424	1.04734	1.03948	1.06866	1.06095	1.1313	0	-1.66178	0	0	-1.69594	0	0	1.38293	1.39298	0	1	1	1	1	1	1	1	1	1	1	1	1	1	1	1	1	1	1	1
ASV148 - Licnophoridae	1.60202	1.53512	0	0	-0.0668984	-1.60202	-1.60202	-1.53512	-1.53512	0	0.893807	0.938304	1.31396	1.30763	0.858321	1.06844	1.06065	1.07478	1.06703	1.1424	1.79235	1.63606	0	0	-0.077941	-1.49939	-1.51041	-1.42831	-1.43869	0	1	1	1	1	1	1	1	1	1	1	1	1	1	1	1	1	1	1	1
ASV149 - MAST-9	-0.682635	-2.93104	0	-2.5182	-2.24841	0.682635	-1.83556	2.93104	0.412843	-2.5182	0.899252	0.946516	1.33557	1.32995	0.84476	1.0666	1.05955	1.07398	1.06698	1.14539	-0.759114	-3.09666	0	-1.89346	-2.66159	0.640009	-1.7324	2.72913	0.386927	-2.19856	1	1	1	1	1	1	1	1	1	1	1	1	1	1	1	1	1	1	1
ASV150 - Warnowiaceae	0	-1.03559	0	0	-1.03559	0	0	1.03559	1.03559	0	0.947905	0.946516	1.33557	1.32933	0.896375	1.10793	1.1004	1.07398	1.06621	1.14467	0	-1.09411	0	0	-1.15531	0	0	0.964251	0.971281	0	1	1	1	1	1	1	1	1	1	1	1	1	1	1	1	1	1	1	1
ASV153 - Corallicolidae	2.1848	0.656311	0	0	-1.52849	-2.1848	-2.1848	-0.656311	-0.656311	0	0.849301	0.901937	1.21454	1.20776	0.892172	1.05745	1.04966	1.07615	1.0685	1.13163	2.57247	0.727669	0	0	-1.71322	-2.0661	-2.08144	-0.609867	-0.614238	0	0.0231852	0.479718	1	1	0.110402	0.0593468	0.0577225	0.552461	0.549657	1	1	1	1	1	1	1	1	1	1
ASV154 - Corallicolidae	0.848054	0.787648	0	0	-0.0604059	-0.848054	-0.848054	-0.787648	-0.787648	0	0.770711	0.801009	1.07306	1.0655	0.878292	1.03261	1.02476	1.03961	1.03181	1.11508	1.10035	0.98332	0	0	-0.0687766	-0.821273	-0.827566	-0.757635	-0.763362	0	1	1	1	1	1	1	1	1	1	1	1	1	1	1	1	1	1	1	1
ASV155 - Warnowiaceae	0	1.29132	0	0	1.29132	0	0	-1.29132	-1.29132	0	0.910205	0.932276	1.31396	1.30763	0.868921	1.0822	1.0745	1.06952	1.06173	1.1424	0	1.38512	0	0	1.48612	0	0	-1.20738	-1.21624	0	1	1	1	1	1	1	1	1	1	1	1	1	1	1	1	1	1	1	1
ASV156 - Exobasidiomycetes	0	-0.0778728	0.735089	0	-0.0778728	0.735089	0	0.812962	0.0778728	-0.735089	0.943409	0.946516	1.33557	1.32933	0.89162	1.10409	1.09653	1.07398	1.06621	1.14467	0	-0.0822731	0.550393	0	-0.0873386	0.665789	0	0.75696	0.0730371	-0.642185	1	1	1	1	1	1	1	1	1	1	1	1	1	1	1	1	1	1	1
ASV159 - Corallicolidae	0	1.56395	0	0	1.56395	0	0	-1.56395	-1.56395	0	0.904978	0.918435	1.29196	1.28553	0.876503	1.08411	1.07645	1.06554	1.05774	1.14006	0	1.70284	0	0	1.78431	0	0	-1.46776	-1.47858	0	1	1	1	1	1	1	1	1	1	1	1	1	1	1	1	1	1	1	1
ASV160 - Dino-Group-I-Clade-1	-0.620193	-0.428739	-2.0479	-1.50557	0.191454	-1.42771	-0.885373	-1.61916	-1.07683	0.542338	0.768203	0.815325	1.03695	1.03034	0.866081	1.00675	0.999936	1.03224	1.02559	1.11168	-0.80733	-0.52585	-1.97492	-1.46123	0.221058	-1.41814	-0.88543	-1.5686	-1.04996	0.487852	1	1	1	1	1	1	1	1	1	1	1	1	1	1	1	1	1	1	1
ASV161 - Dino-Group-I-Clade-1	1.65703	1.2286	0	0	-0.428437	-1.65703	-1.65703	-1.2286	-1.2286	0	0.871881	0.945487	1.29196	1.28553	0.871705	1.05664	1.04878	1.08894	1.08131	1.14006	1.90053	1.29943	0	0	-0.491492	-1.56821	-1.57997	-1.12825	-1.13621	0	1	1	1	1	1	1	1	1	1	1	1	1	1	1	1	1	1	1	1
ASV162 - Corallicolidae	2.67862	1.62351	0	0	-1.05511	-2.67862	-2.67862	-1.62351	-1.62351	0	0.860279	0.883788	1.2351	1.22842	0.864728	1.06308	1.05531	1.05611	1.04829	1.1339	3.11366	1.83699	0	0	-1.22016	-2.51969	-2.53824	-1.53725	-1.54872	0	0.00986084	0.0933549	1	1	0.247918	0.0284914	0.0275663	0.152483	0.149722	1	0.575485	1	1	1	1	1	1	1	1
ASV163 - Ostreobiaceae	0.478044	0.607277	0	0	0.129233	-0.478044	-0.478044	-0.607277	-0.607277	0	0.900756	0.94507	1.32301	1.31671	0.846408	1.06413	1.0563	1.07062	1.06283	1.14335	0.530714	0.642574	0	0	0.152684	-0.449232	-0.452565	-0.567221	-0.571377	0	1	1	1	1	1	1	1	1	1	1	1	1	1	1	1	1	1	1	1
ASV164 - Dino-Group-I-Clade-1	0.718376	0.0169712	1.53898	1.12305	-0.701405	0.820602	0.404672	1.52201	1.10608	-0.41593	0.828686	0.89238	1.19085	1.18169	0.860459	1.03345	1.02289	1.06411	1.05386	1.13109	0.866886	0.0190179	1.29234	0.950374	-0.815152	0.794041	0.395617	1.4303	1.04955	-0.367726	1	1	1	1	1	1	1	1	1	1	1	1	1	1	1	1	1	1	1
ASV167 - Ostreobiaceae	0	-0.256197	0	0	-0.256197	0	0	0.256197	0.256197	0	0.903367	0.946516	1.33557	1.32933	0.849139	1.07007	1.06227	1.07398	1.06621	1.14467	0	-0.270673	0	0	-0.301713	0	0	0.238548	0.240287	0	1	1	1	1	1	1	1	1	1	1	1	1	1	1	1	1	1	1	1
ASV17 - Licnophoridae	0.0555685	1.08928	-0.387499	-0.280101	1.03371	-0.443068	-0.335669	-1.47678	-1.36938	0.107398	0.744557	0.757483	1.01533	0.891545	0.90759	1.11664	1.00541	1.12298	1.01244	1.19578	0.074633	1.43803	-0.381649	-0.314175	1.13896	-0.396785	-0.333863	-1.31506	-1.35255	0.0898146	1	1	1	1	1	1	1	1	1	1	1	1	1	1	1	1	1	1	1
ASV170 - Eurotiomycetes	0	-0.129642	0	0	-0.129642	0	0	0.129642	0.129642	0	0.894996	0.936542	1.29196	1.28553	0.885368	1.07579	1.06807	1.08118	1.0735	1.14006	0	-0.138426	0	0	-0.146427	0	0	0.119908	0.120766	0	1	0.893802	1	1	0.887712	1	1	0.907925	0.90727	1	1	1	1	1	1	1	1	1	1
ASV171 - Holostichidae	-3.2348	-3.84211	0	-3.09333	-0.607312	3.2348	0.141467	3.84211	0.748779	-3.09333	0.885812	0.932401	1.31405	1.36752	0.843211	1.06167	1.12717	1.06953	1.13458	1.2104	-3.65178	-4.12066	0	-2.262	-0.720237	3.0469	0.125506	3.59234	0.65996	-2.55562	1	1	1	1	1	1	1	1	1	1	1	1	1	1	1	1	1	1	1
ASV172 - Holostichidae	0	-2.59335	0	-3.11049	-2.59335	0	-3.11049	2.59335	-0.51713	-3.11049	0.913163	0.959787	1.34495	1.33874	0.846237	1.0677	1.05987	1.07511	1.06734	1.14565	0	-2.70201	0	-2.32344	-3.06457	0	-2.93478	2.41218	-0.484505	-2.71504	1	1	1	1	1	1	1	1	1	1	1	1	1	1	1	1	1	1	1
ASV173 - Licnophoridae	-3.62638	-2.69649	0	0	0.929886	3.62638	3.62638	2.69649	2.69649	0	0.904443	0.952349	1.33287	1.32661	0.846975	1.06508	1.05725	1.07408	1.06631	1.14439	-4.00951	-2.83141	0	0	1.09789	3.40478	3.43002	2.5105	2.5288	0	1	1	1	1	1	1	1	1	1	1	1	1	1	1	1	1	1	1	1
ASV176 - Ephelotidae	0	0.677664	0	0	0.677664	0	0	-0.677664	-0.677664	0	0.906388	0.955056	1.33557	1.32933	0.861826	1.07263	1.06484	1.08152	1.0738	1.14467	0	0.709553	0	0	0.786311	0	0	-0.626586	-0.63109	0	1	1	1	1	1	1	1	1	1	1	1	1	1	1	1	1	1	1	1
ASV177 - Licnophoridae	0	0.26665	0	0	0.26665	0	0	-0.26665	-0.26665	0	0.777603	0.812351	1.11186	1.10454	0.856075	1.02971	1.0218	1.03789	1.03004	1.11981	0	0.328244	0	0	0.311479	0	0	-0.256916	-0.258873	0	1	1	1	1	1	1	1	1	1	1	1	1	1	1	1	1	1	1	1
ASV178 - Ephelotidae	2.09231	2.32526	0	0	0.232957	-2.09231	-2.09231	-2.32526	-2.32526	0	0.887775	0.933203	1.31396	1.30763	0.846418	1.0634	1.05557	1.07033	1.06254	1.1424	2.3568	2.4917	0	0	0.275227	-1.96755	-1.98216	-2.17248	-2.18839	0	1	1	1	1	1	1	1	1	1	1	1	1	1	1	1	1	1	1	1
ASV179 - Ephelotidae	0	-0.175907	0	0	-0.175907	0	0	0.175907	0.175907	0	0.909725	0.958907	1.33557	1.32933	0.869584	1.07545	1.06768	1.08492	1.07722	1.14467	0	-0.183445	0	0	-0.202288	0	0	0.162138	0.163296	0	1	1	1	1	1	1	1	1	1	1	1	1	1	1	1	1	1	1	1
ASV18 - Warnowiaceae	0	-1.84967	0	-2.88387	-1.84967	0	-2.88387	1.84967	-1.03421	-2.88387	0.927589	1.0034	1.29196	1.28553	0.986401	1.10306	1.09552	1.13959	1.1323	1.14006	0	-1.84339	0	-2.24333	-1.87517	0	-2.63241	1.6231	-0.91337	-2.52958	1	1	1	1	1	1	1	1	1	1	1	1	1	1	1	1	1	1	1
ASV180 - Dino-Group-I-Clade-1	0.425168	0.312505	-0.201121	0.549724	-0.112663	-0.626289	0.124556	-0.513626	0.237219	0.750845	0.866831	0.937309	1.2467	1.24007	0.912343	1.06524	1.05748	1.09745	1.08991	1.13517	0.490485	0.333407	-0.161323	0.443301	-0.123487	-0.587931	0.117786	-0.468018	0.217649	0.661436	1	1	1	1	1	1	1	1	1	1	1	1	1	1	1	1	1	1	1
ASV181 - Chaetocerotaceae	-2.31457	-0.0075658	0	0	2.30701	2.31457	2.31457	0.0075658	0.0075658	0	0.927467	0.945165	1.32481	1.31853	0.887002	1.09363	1.08601	1.07679	1.06905	1.14354	-2.49559	-0.00800474	0	0	2.60091	2.1164	2.13126	0.00702624	0.00707714	0	1	1	1	1	1	1	1	1	1	1	1	1	1	1	1	1	1	1	1
ASV182 - Corallicolidae	0	-0.725585	0	0	-0.725585	0	0	0.725585	0.725585	0	0.867485	0.91639	1.25818	1.2516	0.877813	1.06261	1.05482	1.07571	1.06801	1.13642	0	-0.791786	0	0	-0.826582	0	0	0.674519	0.679381	0	1	1	1	1	1	1	1	1	1	1	1	1	1	1	1	1	1	1	1
ASV185 - Licnophoridae	-0.84748	-1.47559	0	0	-0.628111	0.84748	0.84748	1.47559	1.47559	0	0.870597	0.908965	1.27348	1.26698	0.848047	1.05772	1.04987	1.06116	1.05334	1.13808	-0.973447	-1.62337	0	0	-0.740656	0.801235	0.80722	1.39055	1.40086	0	1	1	1	1	1	1	1	1	1	1	1	1	1	1	1	1	1	1	1
ASV186 - Dino-Group-I-Clade-1	0.706058	0.111616	0.931922	1.38135	-0.594441	0.225865	0.67529	0.820306	1.26973	0.449425	0.84575	0.858724	1.18648	1.17311	0.882461	1.0694	1.05455	1.05768	1.04266	1.13447	0.83483	0.129979	0.785448	1.17751	-0.673618	0.211207	0.640361	0.775571	1.21778	0.396155	1	1	1	1	1	1	1	1	1	1	1	1	1	1	1	1	1	1	1
ASV187 - Ephelotidae	0	-3.22232	0	0	-3.22232	0	0	3.22232	3.22232	0	0.899252	0.953479	1.33557	1.32933	0.852555	1.0666	1.05877	1.08012	1.0724	1.14467	0	-3.37954	0	0	-3.77961	0	0	2.98329	3.00479	0	1	1	1	1	1	1	1	1	1	1	1	1	1	1	1	1	1	1	1
ASV188 - Licnophoridae	-0.474828	-0.608969	-1.32138	0	-0.134141	-0.84655	0.474828	-0.712408	0.608969	1.32138	0.846504	0.883734	1.22339	1.21665	0.865054	1.05513	1.04731	1.06005	1.05227	1.13261	-0.560928	-0.689086	-1.0801	0	-0.155067	-0.802317	0.453377	-0.672052	0.578721	1.16667	1	1	1	1	1	1	1	1	1	1	1	1	1	1	1	1	1	1	1
ASV19 - Licnophoridae	2.34602	2.61986	0	0	0.273843	-2.34602	-2.34602	-2.61986	-2.61986	0	0.828218	0.781549	1.01148	1.00352	0.926425	1.06526	1.05771	1.01919	1.01129	1.1072	2.83261	3.35214	0	0	0.295591	-2.2023	-2.21802	-2.57055	-2.59061	0	0.00804378	0.0021241	1	1	0.769513	0.0352099	0.0340128	0.0151787	0.0144728	1	0.461396	0.123964	1	1	1	1	1	0.8403	0.815694
ASV190 - Dino-Group-I-Clade-1	-1.16679	-0.4136	0	-0.89929	0.753191	1.16679	0.2675	0.4136	-0.48569	-0.89929	0.757492	0.808238	1.04958	1.04204	0.874319	1.01578	1.00798	1.04085	1.03325	1.11229	-1.54033	-0.511731	0	-0.863008	0.861459	1.14867	0.265382	0.397366	-0.470062	-0.808503	1	1	1	1	1	1	1	1	1	1	1	1	1	1	1	1	1	1	1
ASV191 - Ostreobiaceae	-1.60333	-0.89625	0	0	0.707076	1.60333	1.60333	0.89625	0.89625	0	0.907511	0.939425	1.32481	1.31853	0.859848	1.07676	1.06902	1.07176	1.06398	1.14354	-1.76673	-0.954041	0	0	0.822327	1.48902	1.49981	0.836243	0.842358	0	1	1	1	1	1	1	1	1	1	1	1	1	1	1	1	1	1	1	1
ASV192 - Dino-Group-I-Clade-1	0.638449	1.04804	1.55168	0	0.409587	0.913229	-0.638449	0.503643	-1.04804	-1.55168	0.857579	0.89899	1.3	1.24007	0.863741	1.12006	1.04991	1.12685	1.05714	1.19347	0.744479	1.16579	1.19359	0	0.4742	0.815336	-0.608101	0.446948	-0.991387	-1.30014	1	1	1	1	1	1	1	1	1	1	1	1	1	1	1	1	1	1	1
ASV194 - Ostreobiaceae	0.790434	1.0088	0	0	0.218367	-0.790434	-0.790434	-1.0088	-1.0088	0	0.901326	0.944664	1.3169	1.31058	0.84672	1.06249	1.05464	1.06895	1.06116	1.14271	0.876967	1.06789	0	0	0.257898	-0.743948	-0.74948	-0.943727	-0.950659	0	1	1	1	1	1	1	1	1	1	1	1	1	1	1	1	1	1	1	1
ASV197 - Cymatosiraceae	0	-0.220988	2.07275	2.04607	-0.220988	2.07275	2.04607	2.29374	2.26706	-0.0266769	0.878811	0.925067	1.36742	1.41363	0.842399	1.13746	1.19262	1.14501	1.19982	1.33848	0	-0.238889	1.51581	1.44739	-0.262332	1.82226	1.71561	2.00324	1.8895	-0.0199307	1	1	1	1	1	1	1	1	1	1	1	1	1	1	1	1	1	1	1
ASV199 - Cymatosiraceae	0	-3.12052	0	0	-3.12052	0	0	3.12052	3.12052	0	0.928897	0.97482	1.35566	1.34949	0.847892	1.06893	1.0611	1.07638	1.06861	1.14676	0	-3.20112	0	0	-3.68032	0	0	2.89908	2.92017	0	1	1	1	1	1	1	1	1	1	1	1	1	1	1	1	1	1	1	1
ASV2 - Corallicolidae	5.11379	3.48094	-2.31406	-0.533553	-1.63285	-7.42785	-5.64735	-5.795	-4.0145	1.7805	0.866996	0.951781	1.10859	1.09822	1.00124	1.11642	1.10612	1.1783	1.16855	1.25165	5.89829	3.6573	-2.08738	-0.485833	-1.63082	-6.6533	-5.10554	-4.91811	-3.43545	1.42252	1.16725e-06	0.000854257	0.0444201	0.630202	0.112158	1.23672e-07	1.25342e-05	2.19284e-05	0.00157655	0.163985	6.6954e-05	0.046438	1	1	1	7.21758e-06	0.000706436	0.00121397	0.084126
ASV20 - Licnophoridae	-0.434446	0.683824	-0.564191	-0.789405	1.11827	-0.129744	-0.354959	-1.24801	-1.47323	-0.225215	0.704544	0.733797	0.950312	0.864083	0.910433	1.07157	0.995901	1.08783	1.01337	1.14972	-0.616635	0.931899	-0.59369	-0.913576	1.22828	-0.121078	-0.35642	-1.14725	-1.45379	-0.195886	1	1	1	1	1	1	1	1	1	1	1	1	1	1	1	1	1	1	1
ASV201 - Corallicolidae	0	1.13496	0	0	1.13496	0	0	-1.13496	-1.13496	0	0.898918	0.932347	1.31396	1.30763	0.857168	1.07272	1.06496	1.06958	1.06179	1.1424	0	1.21732	0	0	1.32409	0	0	-1.06113	-1.06891	0	1	1	1	1	1	1	1	1	1	1	1	1	1	1	1	1	1	1	1
ASV202 - Corallicolidae																															1	1	1	1	1	1	1	1	1	1	1	1	1	1	1	1	1	1	1
ASV203 - Dino-Group-I-Clade-1	-0.385271	0.304657	0	-1.04024	0.689928	0.385271	-0.654973	-0.304657	-1.3449	-1.04024	0.817593	0.87867	1.15916	1.15225	0.85848	1.02391	1.01607	1.05447	1.04686	1.12551	-0.471226	0.346725	0	-0.902798	0.803662	0.376276	-0.644616	-0.288918	-1.2847	-0.924246	1	1	1	1	1	1	1	1	1	1	1	1	1	1	1	1	1	1	1
ASV205 - Corallicolidae	0.907176	0.504009	0	0	-0.403168	-0.907176	-0.907176	-0.504009	-0.504009	0	0.81313	0.840317	1.15036	1.14325	0.873549	1.0476	1.03979	1.04826	1.04046	1.12434	1.11566	0.599784	0	0	-0.461528	-0.865959	-0.872464	-0.480804	-0.484411	0	1	1	1	1	1	1	1	1	1	1	1	1	1	1	1	1	1	1	1
ASV206 - Dino-Group-I-Clade-1	0	0.979235	0.116457	0.201733	0.979235	0.116457	0.201733	-0.862779	-0.777503	0.085276	0.846612	0.883579	1.22339	1.3011	0.865	1.05522	1.1444	1.05992	1.14874	1.22288	0	1.10826	0.0951918	0.155048	1.13206	0.110363	0.176277	-0.814004	-0.67683	0.069734	1	1	1	1	1	1	1	1	1	1	1	1	1	1	1	1	1	1	1
ASV208 - Licnophoridae	-0.353773	0.510625	-0.947186	0.300889	0.864398	-0.593413	0.654661	-1.45781	-0.209736	1.24807	0.824469	0.865562	1.18051	1.17356	0.850009	1.03575	1.02782	1.04734	1.0395	1.1278	-0.429092	0.589935	-0.802353	0.25639	1.01693	-0.57293	0.63694	-1.39191	-0.201766	1.10664	1	1	1	1	1	1	1	1	1	1	1	1	1	1	1	1	1	1	1
ASV210 - Warnowiaceae	0	-2.72259	0	0	-2.72259	0	0	2.72259	2.72259	0	0.901045	0.932276	1.31396	1.30763	0.859321	1.07451	1.06676	1.06952	1.06173	1.1424	0	-2.92037	0	0	-3.16831	0	0	2.54563	2.5643	0	1	1	1	1	1	1	1	1	1	1	1	1	1	1	1	1	1	1	1
ASV216 - Warnowiaceae	0	0.913506	0	0	0.913506	0	0	-0.913506	-0.913506	0	0.908867	0.939425	1.32481	1.31853	0.861278	1.07791	1.07017	1.07176	1.06398	1.14354	0	0.972409	0	0	1.06064	0	0	-0.852343	-0.858576	0	1	1	1	1	1	1	1	1	1	1	1	1	1	1	1	1	1	1	1
ASV22 - Licnophoridae	-0.259851	0.347675	-0.0381899	-0.282574	0.607526	0.221661	-0.0227231	-0.385865	-0.630249	-0.244384	0.814667	0.853684	0.989372	0.984936	0.948003	1.03421	1.02997	1.05948	1.05534	1.11438	-0.318965	0.407264	-0.0386001	-0.286896	0.640848	0.214328	-0.0220619	-0.364203	-0.597201	-0.2193	1	1	1	1	1	1	1	1	1	1	1	1	1	1	1	1	1	1	1
ASV220 - Dino-Group-I-Clade-1	1.71968	1.37694	0	0	-0.342742	-1.71968	-1.71968	-1.37694	-1.37694	0	0.805968	0.870722	1.17528	1.1683	0.868951	1.03574	1.02781	1.06502	1.05732	1.12721	2.13369	1.58138	0	0	-0.394432	-1.66035	-1.67315	-1.29287	-1.30229	0	0.0486955	0.133355	1	1	0.69847	0.116312	0.113733	0.214413	0.211251	1	1	1	1	1	1	1	1	1	1
ASV221 - Ostreobiaceae	0	-0.360839	0	0	-0.360839	0	0	0.360839	0.360839	0	0.901737	0.946516	1.33557	1.32933	0.847405	1.0687	1.06089	1.07398	1.06621	1.14467	0	-0.381228	0	0	-0.425816	0	0	0.335982	0.338431	0	1	1	1	1	1	1	1	1	1	1	1	1	1	1	1	1	1	1	1
ASV222 - Corallicolidae	0	-0.578866	0	0	-0.578866	0	0	0.578866	0.578866	0	0.841748	0.858314	1.17526	1.16828	0.890327	1.06384	1.05613	1.05493	1.04715	1.12721	0	-0.674422	0	0	-0.650172	0	0	0.548726	0.552802	0	1	1	1	1	1	1	1	1	1	1	1	1	1	1	1	1	1	1	1
ASV225 - Corallicolidae	0	-1.40331	0	0	-1.40331	0	0	1.40331	1.40331	0	0.893044	0.917796	1.29196	1.28553	0.863497	1.07417	1.06643	1.06499	1.05718	1.14006	0	-1.529	0	0	-1.62515	0	0	1.31768	1.32741	0	1	1	1	1	1	1	1	1	1	1	1	1	1	1	1	1	1	1	1
ASV226 - Dino-Group-I-Clade-1	0	-0.02298	-0.232334	-0.436378	-0.02298	-0.232334	-0.436378	-0.209354	-0.413398	-0.204045	0.850601	0.907186	1.38911	1.24007	0.865409	1.21747	1.04422	1.23458	1.06412	1.28996	0	-0.0253311	-0.167254	-0.351898	-0.0265539	-0.190833	-0.4179	-0.169574	-0.388488	-0.15818	1	1	1	1	1	1	1	1	1	1	1	1	1	1	1	1	1	1	1
ASV228 - Dino-Group-I-Clade-1	-0.707919	-0.514529	0.42872	0.558728	0.193391	1.13664	1.26665	0.943249	1.07326	0.130008	0.785651	0.82653	1.134	1.11584	0.838226	1.03337	1.01341	1.04746	1.02777	1.1372	-0.901061	-0.622517	0.378059	0.500724	0.230714	1.09993	1.24989	0.90051	1.04426	0.114324	1	1	1	1	1	1	1	1	1	1	1	1	1	1	1	1	1	1	1
ASV229 - Ostreobiaceae	0.555893	0.328309	0	0	-0.227584	-0.555893	-0.555893	-0.328309	-0.328309	0	0.911959	0.953003	1.32286	1.31657	0.849715	1.06483	1.057	1.06967	1.06188	1.14334	0.609559	0.3445	0	0	-0.267835	-0.522048	-0.525915	-0.306925	-0.309178	0	1	1	1	1	1	1	1	1	1	1	1	1	1	1	1	1	1	1	1
ASV23 - Ostreobiaceae	-2.28351	-2.67041	-0.511563	0	-0.386893	1.77195	2.28351	2.15884	2.67041	0.511563	0.874953	0.919722	1.29349	1.2869	0.842903	1.05788	1.04982	1.06536	1.05735	1.1404	-2.60987	-2.90349	-0.395491	0	-0.459001	1.67499	2.17516	2.02639	2.52557	0.448582	0.0476774	0.0336536	0.708791	1	0.665497	0.154787	0.0816102	0.0985633	0.0528148	0.672505	1	1	1	1	1	1	1	1	1
ASV233 - Naviculaceae	0	-0.0407026	0.278683	0.588278	-0.0407026	0.278683	0.588278	0.319386	0.628981	0.309595	0.86828	0.917285	1.40157	1.27433	0.85161	1.2004	1.04903	1.21068	1.06078	1.27317	0	-0.0443729	0.198836	0.461637	-0.0477949	0.232158	0.560781	0.263808	0.592944	0.243168	1	1	1	1	1	1	1	1	1	1	1	1	1	1	1	1	1	1	1
ASV235 - Thraustochytriaceae	0	0	0.0289095	-0.0696842	0	0.0289095	-0.0696842	0.0289095	-0.0696842	-0.0985937	0.899252	0.946516	1.43164	1.32933	0.84476	1.18469	1.05877	1.19134	1.06621	1.25543	0	0	0.0201933	-0.0524206	0	0.0244026	-0.0658159	0.0242664	-0.065357	-0.0785336	1	1	0.985723	0.962958	1	0.982747	0.953511	0.982844	0.953835	0.944554	1	1	1	1	1	1	1	1	1
ASV24 - Licnophoridae	0.14699	1.22339	0.311688	-1.4678	1.0764	0.164697	-1.61479	-0.911707	-2.69119	-1.77949	0.752329	0.755532	0.943034	0.918423	0.903551	1.03296	1.01054	1.03024	1.00776	1.10883	0.19538	1.61925	0.330516	-1.59817	1.1913	0.159442	-1.59794	-0.88495	-2.67048	-1.60483	0.846225	0.114371	0.742981	0.118995	0.24155	0.874237	0.119047	0.382223	0.011412	0.117519	1	1	1	1	1	1	1	1	0.666013
ASV240 - Licnophoridae	-1.50842	-1.06572	0	0	0.442699	1.50842	1.50842	1.06572	1.06572	0	0.896016	0.939991	1.31283	1.30649	0.847952	1.06257	1.05473	1.06938	1.0616	1.14228	-1.68348	-1.13376	0	0	0.52208	1.4196	1.43015	0.996578	1.00389	0	1	1	1	1	1	1	1	1	1	1	1	1	1	1	1	1	1	1	1
ASV243 - Dino-Group-I-Clade-1	0	-1.00235	0	0	-1.00235	0	0	1.00235	1.00235	0	0.833047	0.873867	1.18749	1.18058	0.883673	1.05385	1.04605	1.06371	1.05599	1.12859	0	-1.14702	0	0	-1.1343	0	0	0.942308	0.949201	0	1	1	1	1	1	1	1	1	1	1	1	1	1	1	1	1	1	1	1
ASV246 - Licnophoridae	-0.50601	-1.04325	-1.47898	0	-0.537237	-0.972966	0.50601	-0.435729	1.04325	1.47898	0.821694	0.865427	1.21577	1.18443	0.854484	1.06888	1.0331	1.08051	1.04513	1.15479	-0.615814	-1.20547	-1.21649	0	-0.628727	-0.910264	0.489799	-0.403261	0.998203	1.28073	1	1	1	1	1	1	1	1	1	1	1	1	1	1	1	1	1	1	1
ASV248 - Ostreobiaceae	0	0.249139	0	0	0.249139	0	0	-0.249139	-0.249139	0	0.904438	0.946516	1.33557	1.32933	0.850278	1.07098	1.06318	1.07398	1.06621	1.14467	0	0.263217	0	0	0.293009	0	0	-0.231977	-0.233668	0	1	1	1	1	1	1	1	1	1	1	1	1	1	1	1	1	1	1	1
ASV252 - Ostreobiaceae	0	0.418636	0	0	0.418636	0	0	-0.418636	-0.418636	0	0.914018	0.946516	1.33557	1.32933	0.860462	1.07908	1.07134	1.07398	1.06621	1.14467	0	0.442291	0	0	0.486524	0	0	-0.389797	-0.392639	0	1	1	1	1	1	1	1	1	1	1	1	1	1	1	1	1	1	1	1
ASV253 - Dino-Group-I-Clade-1	0	-0.600463	0	0	-0.600463	0	0	0.600463	0.600463	0	0.862743	0.883829	1.2351	1.22842	0.867221	1.06507	1.05732	1.05615	1.04833	1.1339	0	-0.679388	0	0	-0.692399	0	0	0.568541	0.572783	0	1	1	1	1	1	1	1	1	1	1	1	1	1	1	1	1	1	1	1
ASV254 - Dino-Group-I-Clade-4	0	1.31191	-0.195089	0	1.31191	-0.195089	0	-1.507	-1.31191	0.195089	0.906355	0.932276	1.31734	1.30763	0.864887	1.08308	1.07124	1.07367	1.06173	1.14628	0	1.40721	-0.148094	0	1.51686	-0.180125	0	-1.4036	-1.23564	0.170193	1	1	1	1	1	1	1	1	1	1	1	1	1	1	1	1	1	1	1
ASV256 - Corallicolidae	0	-0.720166	0	0	-0.720166	0	0	0.720166	0.720166	0	0.815046	0.85024	1.17526	1.16828	0.857115	1.04284	1.03497	1.04837	1.04054	1.12721	0	-0.847015	0	0	-0.840221	0	0	0.68694	0.692107	0	1	1	1	1	1	1	1	1	1	1	1	1	1	1	1	1	1	1	1
ASV259 - Pelagomonadaceae	0	-0.0361978	0	0	-0.0361978	0	0	0.0361978	0.0361978	0	0.91267	0.962044	1.33225	1.32599	0.850608	1.0638	1.05596	1.07531	1.06755	1.14432	0	-0.0376259	0	0	-0.0425552	0	0	0.0336627	0.0339075	0	1	0.971442	1	1	0.967703	1	1	0.974449	0.974263	1	1	1	1	1	1	1	1	1	1
ASV26 - Stenosemellidae	0	-0.0208244	0	0	-0.0208244	0	0	0.0208244	0.0208244	0	0.962115	1.00542	1.36656	1.36044	0.851237	1.06771	1.05987	1.07576	1.06798	1.14789	0	-0.0207121	0	0	-0.0244637	0	0	0.0193578	0.0194989	0	1	0.984276	1	1	0.981429	1	1	0.985304	0.985197	1	1	1	1	1	1	1	1	1	1
ASV260 - Licnophoridae	-0.922992	-0.420641	0	0	0.50235	0.922992	0.922992	0.420641	0.420641	0	0.849728	0.876643	1.22543	1.2187	0.855472	1.0556	1.04778	1.05202	1.04417	1.13284	-1.08622	-0.479832	0	0	0.58722	0.874375	0.880899	0.399842	0.402846	0	1	1	1	1	1	1	1	1	1	1	1	1	1	1	1	1	1	1	1
ASV262 - Licnophoridae	-0.0307631	1.38487	0	0	1.41564	0.0307631	0.0307631	-1.38487	-1.38487	0	0.902311	0.948788	1.33142	1.32516	0.845032	1.06492	1.05708	1.07256	1.06478	1.14423	-0.0340937	1.45962	0	0	1.67525	0.0288878	0.029102	-1.29119	-1.30062	0	1	1	1	1	1	1	1	1	1	1	1	1	1	1	1	1	1	1	1
ASV263 - Corallicolidae	0	0.53	0	0	0.53	0	0	-0.53	-0.53	0	0.911215	0.939425	1.32481	1.31853	0.863756	1.07989	1.07217	1.07176	1.06398	1.14354	0	0.564174	0	0	0.613599	0	0	-0.494514	-0.498131	0	1	1	1	1	1	1	1	1	1	1	1	1	1	1	1	1	1	1	1
ASV264 - Chloropicaceae	0	-2.09148	-3.18076	-0.680431	-2.09148	-3.18076	-0.680431	-1.08928	1.41105	2.50033	0.885681	0.932276	1.32757	1.30814	0.843197	1.07846	1.05445	1.08619	1.06236	1.1586	0	-2.24341	-2.39593	-0.520152	-2.48042	-2.94936	-0.645297	-1.00284	1.32822	2.15805	1	1	1	1	1	1	1	1	1	1	1	1	1	1	1	1	1	1	1
ASV266 - Holostichidae	0	0	0	-2.51487	0	0	-2.51487	0	-2.51487	-2.51487	0.90038	0.947591	1.33633	1.37975	0.84488	1.06669	1.12062	1.07407	1.12765	1.2021	0	0	0	-1.82269	0	0	-2.24419	0	-2.2302	-2.09207	1	1	1	1	1	1	1	1	1	1	1	1	1	1	1	1	1	1	1
ASV267 - Licnophoridae	0.7538	0.784838	0	-0.793479	0.0310378	-0.7538	-1.54728	-0.784838	-1.57832	-0.793479	0.777414	0.845416	1.12925	1.12202	0.862903	1.02219	1.0142	1.05601	1.04828	1.12187	0.969625	0.928346	0	-0.707187	0.035969	-0.737438	-1.52561	-0.743214	-1.50563	-0.707282	1	1	1	1	1	1	1	1	1	1	1	1	1	1	1	1	1	1	1
ASV27 - Dino-Group-I-Clade-1	0.0399532	-0.0691059	-0.995978	0.278044	-0.109059	-1.03593	0.238091	-0.926872	0.34715	1.27402	0.756313	0.776489	1.17687	1.02914	0.931678	1.23518	1.09534	1.23993	1.1007	1.34237	0.0528263	-0.0889979	-0.846296	0.270171	-0.117057	-0.838691	0.217366	-0.747522	0.315391	0.949086	1	1	1	1	1	1	1	1	1	1	1	1	1	1	1	1	1	1	1
ASV272 - Exobasidiomycetes	-1.4898	-2.78282	0	-3.04281	-1.29302	1.4898	-1.55301	2.78282	-0.259992	-3.04281	0.906334	0.946516	1.33557	1.32933	0.852295	1.07258	1.0648	1.07398	1.06621	1.14467	-1.64376	-2.94006	0	-2.28898	-1.5171	1.38899	-1.4585	2.59112	-0.243847	-2.65824	1	1	1	1	1	1	1	1	1	1	1	1	1	1	1	1	1	1	1
ASV277 - Dino-Group-I-Clade-1	-0.733999	-0.334777	0	-0.647781	0.399222	0.733999	0.0862179	0.334777	-0.313004	-0.647781	0.836665	0.900409	1.22179	1.21505	0.859318	1.03975	1.03181	1.06749	1.05976	1.13243	-0.877291	-0.371806	0	-0.533132	0.46458	0.70594	0.0835596	0.313612	-0.295353	-0.572025	1	1	1	1	1	1	1	1	1	1	1	1	1	1	1	1	1	1	1
ASV278 - Licnophoridae	1.12092	-0.00200888	0	0	-1.12293	-1.12092	-1.12092	0.00200888	0.00200888	0	0.868748	0.903667	1.2592	1.25263	0.862961	1.06255	1.05476	1.0638	1.05602	1.13653	1.29027	-0.00222303	0	0	-1.30125	-1.05493	-1.06273	0.0018884	0.00190232	0	1	1	1	1	1	1	1	1	1	1	1	1	1	1	1	1	1	1	1
ASV279 - Corallicolidae	0	-1.22055	0	0	-1.22055	0	0	1.22055	1.22055	0	0.883459	0.925259	1.29196	1.28553	0.861599	1.06621	1.05842	1.07142	1.06367	1.14006	0	-1.31915	0	0	-1.41662	0	0	1.13919	1.1475	0	1	1	1	1	1	1	1	1	1	1	1	1	1	1	1	1	1	1	1
ASV28 - Dino-Group-I-Clade-1	-2.76295	-2.01351	0	-2.69303	0.749432	2.76295	0.0699175	2.01351	-0.679514	-2.69303	0.845489	0.917106	1.16771	1.16069	0.902694	1.03784	1.02994	1.07855	1.07095	1.12634	-3.26787	-2.19551	0	-2.32019	0.830217	2.6622	0.0678848	1.86687	-0.634495	-2.39095	0.00404778	0.0407483	1	0.0316151	0.416727	0.0153924	0.946587	0.0774296	0.533324	0.0273141	0.236231	1	1	1	1	0.882918	1	1	1
ASV284 - Bacillariaceae	-1.57662	0	-2.1741	0.270929	1.57662	-0.597481	1.84754	-2.1741	0.270929	2.44503	0.908067	0.954923	1.3415	1.33529	0.845697	1.0673	1.05947	1.0747	1.06692	1.14529	-1.73623	0	-1.62064	0.2029	1.86428	-0.559808	1.74384	-2.02299	0.253935	2.13485	1	1	1	1	1	1	1	1	1	1	1	1	1	1	1	1	1	1	1
ASV286 - Endomyxa_XX	-0.795704	-1.42032	0	0	-0.624612	0.795704	0.795704	1.42032	1.42032	0	0.881771	0.927117	1.29173	1.2853	0.844656	1.05603	1.04816	1.06513	1.05732	1.14004	-0.902393	-1.53197	0	0	-0.739487	0.753488	0.759146	1.33347	1.34331	0	1	1	1	1	1	1	1	1	1	1	1	1	1	1	1	1	1	1	1
ASV289 - Corallicolidae	0	0.18982	0	0	0.18982	0	0	-0.18982	-0.18982	0	0.879544	0.926124	1.30301	1.29663	0.844324	1.05977	1.05191	1.06818	1.06039	1.14124	0	0.204961	0	0	0.224818	0	0	-0.177704	-0.17901	0	1	1	1	1	1	1	1	1	1	1	1	1	1	1	1	1	1	1	1
ASV29 - Licnophoridae	0	0.45394	0	0	0.45394	0	0	-0.45394	-0.45394	0	0.90623	0.942452	1.31396	1.30763	0.875716	1.07886	1.07114	1.0784	1.07068	1.1424	0	0.481658	0	0	0.518364	0	0	-0.420939	-0.423975	0	1	1	1	1	1	1	1	1	1	1	1	1	1	1	1	1	1	1	1
ASV290 - Licnophoridae	0.130609	-0.00317805	0	0	-0.133787	-0.130609	-0.130609	0.00317805	0.00317805	0	0.869883	0.905606	1.26163	1.25508	0.859364	1.06088	1.05307	1.06285	1.05505	1.1368	0.150145	-0.0035093	0	0	-0.155681	-0.123114	-0.124027	0.00299013	0.00301222	0	0.883961	0.997277	1	1	0.87972	0.904722	0.90402	0.997679	0.997662	1	1	1	1	1	1	1	1	1	1
ASV294 - Corallicolidae	0	0.292812	0	0	0.292812	0	0	-0.292812	-0.292812	0	0.888795	0.917796	1.29196	1.28553	0.859101	1.07064	1.06288	1.06499	1.05718	1.14006	0	0.319038	0	0	0.340835	0	0	-0.274945	-0.276974	0	1	1	1	1	1	1	1	1	1	1	1	1	1	1	1	1	1	1	1
ASV296 - Dino-Group-I-Clade-1	0.250804	0.773118	0	0	0.522314	-0.250804	-0.250804	-0.773118	-0.773118	0	0.802199	0.841862	1.14147	1.13431	0.869475	1.0386	1.03073	1.0498	1.04201	1.12331	0.312645	0.918343	0	0	0.600724	-0.241483	-0.243327	-0.736446	-0.741949	0	1	1	1	1	1	1	1	1	1	1	1	1	1	1	1	1	1	1	1
ASV298 - Licnophoridae	0	1.37569	0	0	1.37569	0	0	-1.37569	-1.37569	0	0.900141	0.925067	1.30301	1.29663	0.864629	1.07692	1.0692	1.06726	1.05946	1.14124	0	1.48713	0	0	1.59108	0	0	-1.28899	-1.29848	0	1	1	1	1	1	1	1	1	1	1	1	1	1	1	1	1	1	1	1
ASV3 - Dino-Group-I-Clade-1	-2.44172	-1.81665	2.41925	2.71716	0.625074	4.86097	5.15888	4.2359	4.53381	0.297911	0.757918	0.842242	0.947384	0.94065	0.995927	1.03837	1.03223	1.09429	1.08846	1.10277	-3.22162	-2.15692	2.55361	2.8886	0.62763	4.68134	4.99779	3.87091	4.16533	0.270148	0.00292584	0.0386287	0.0156273	0.00688812	0.5347	5.00553e-05	1.99996e-05	0.000502629	0.000219616	0.788781	0.159051	1	0.818254	0.367555	1	0.0028712	0.00116719	0.0278259	0.0123777
ASV30 - Ostreobiaceae	0	-0.795823	0	0.191358	-0.795823	0	0.191358	0.795823	0.987181	0.191358	0.925903	1.00476	1.32481	1.39769	0.948729	1.09231	1.17965	1.12947	1.21413	1.23399	0	-0.79205	0	0.13691	-0.83883	0	0.162217	0.704601	0.813075	0.155073	1	1	1	1	1	1	1	1	1	1	1	1	1	1	1	1	1	1	1
ASV302 - Stenosemellidae	0	1.17576	0	0	1.17576	0	0	-1.17576	-1.17576	0	0.904308	0.951336	1.33897	1.33274	0.845298	1.067	1.05917	1.07439	1.06662	1.14502	0	1.23591	0	0	1.39094	0	0	-1.09435	-1.10233	0	1	1	1	1	1	1	1	1	1	1	1	1	1	1	1	1	1	1	1
ASV307 - Licnophoridae	0.257838	0.393836	-0.494709	0	0.135999	-0.752547	-0.257838	-0.888546	-0.393836	0.494709	0.817845	0.8696	1.2005	1.19365	0.84854	1.03776	1.02982	1.05534	1.04754	1.13006	0.315265	0.452894	-0.412086	0	0.160274	-0.725168	-0.25037	-0.841953	-0.375963	0.437772	1	1	1	1	1	1	1	1	1	1	1	1	1	1	1	1	1	1	1
ASV308 - Corallicolidae	2.34549	2.25116	0	0	-0.0943281	-2.34549	-2.34549	-2.25116	-2.25116	0	0.886598	0.937815	1.31396	1.30763	0.850272	1.06242	1.05458	1.07435	1.0666	1.1424	2.6455	2.40043	0	0	-0.110939	-2.20768	-2.2241	-2.09537	-2.11061	0	1	1	1	1	1	1	1	1	1	1	1	1	1	1	1	1	1	1	1
ASV31 - Warnowiaceae	0	0.00408117	0	0	0.00408117	0	0	-0.00408117	-0.00408117	0	0.961154	0.939425	1.32481	1.31853	0.916285	1.12235	1.11492	1.07176	1.06398	1.14354	0	0.00434433	0	0	0.00445404	0	0	-0.00380792	-0.00383577	0	1	0.996742	1	1	0.996659	1	1	0.997144	0.997123	1	1	1	1	1	1	1	1	1	1
ASV312 - Ostreobiaceae	-2.34309	0	-0.752894	0	2.34309	1.5902	2.34309	-0.752894	0	0.752894	0.899198	0.933677	1.31494	1.30862	0.856019	1.07186	1.06409	1.06964	1.06185	1.1425	-2.60576	0	-0.572567	0	2.73719	1.48359	2.20197	-0.703877	0	0.658988	1	1	1	1	1	1	1	1	1	1	1	1	1	1	1	1	1	1	1
ASV313 - Dino-Group-I-Clade-1	-1.31605	-0.830029	0	-1.39573	0.486025	1.31605	-0.079671	0.830029	-0.565696	-1.39573	0.826988	0.883429	1.21294	1.20616	0.85609	1.04129	1.03337	1.06233	1.05457	1.13145	-1.59138	-0.939553	0	-1.15717	0.567726	1.26387	-0.077098	0.781329	-0.536422	-1.23357	1	1	1	1	1	1	1	1	1	1	1	1	1	1	1	1	1	1	1
ASV314 - Corallicolidae	0	-0.725186	0	0	-0.725186	0	0	0.725186	0.725186	0	0.875599	0.917796	1.29196	1.28553	0.845442	1.05971	1.05187	1.06499	1.05718	1.14006	0	-0.790139	0	0	-0.85776	0	0	0.680936	0.685962	0	1	1	1	1	1	1	1	1	1	1	1	1	1	1	1	1	1	1	1
ASV315 - Corallicolidae	1.35093	0.904258	0	0	-0.446668	-1.35093	-1.35093	-0.904258	-0.904258	0	0.830197	0.873759	1.20156	1.19472	0.861851	1.04643	1.03856	1.05769	1.04991	1.13018	1.62723	1.03491	0	0	-0.518266	-1.29099	-1.30077	-0.854937	-0.861274	0	1	1	1	1	1	1	1	1	1	1	1	1	1	1	1	1	1	1	1
ASV32 - Corallicolidae	0	0.782275	0	0	0.782275	0	0	-0.782275	-0.782275	0	0.929055	0.903062	1.26954	1.26302	0.912552	1.11041	1.10295	1.06038	1.05256	1.13765	0	0.866247	0	0	0.857239	0	0	-0.737731	-0.743211	0	1	1	1	1	1	1	1	1	1	1	1	1	1	1	1	1	1	1	1
ASV320 - Licnophoridae	0.00992271	-0.0166103	-0.0190086	0.71824	-0.026533	-0.0289313	0.708317	-0.0023983	0.73485	0.737249	0.821174	0.870327	1.20238	1.19554	0.847454	1.03844	1.03051	1.05402	1.04621	1.13027	0.0120836	-0.0190851	-0.0158091	0.600765	-0.031309	-0.0278604	0.687347	-0.00227537	0.70239	0.652276	1	1	1	1	1	1	1	1	1	1	1	1	1	1	1	1	1	1	1
ASV322 - Ostreobiaceae	0	0.580743	0	0	0.580743	0	0	-0.580743	-0.580743	0	0.900585	0.946516	1.33557	1.32933	0.846178	1.06773	1.05991	1.07398	1.06621	1.14467	0	0.613559	0	0	0.686313	0	0	-0.540738	-0.54468	0	1	1	1	1	1	1	1	1	1	1	1	1	1	1	1	1	1	1	1
ASV325 - Corallicolidae	0.872572	0.554997	0	0	-0.317575	-0.872572	-0.872572	-0.554997	-0.554997	0	0.850448	0.874652	1.21189	1.20509	0.872735	1.0611	1.05333	1.05613	1.04833	1.13133	1.02601	0.634535	0	0	-0.363884	-0.82233	-0.828392	-0.525501	-0.529412	0	1	1	1	1	1	1	1	1	1	1	1	1	1	1	1	1	1	1	1
ASV326 - Prasino-Clade-9_XX	0	0	1.09618	1.60703	0	1.09618	1.60703	1.09618	1.60703	0.510858	0.87901	0.925067	1.3117	1.30379	0.842608	1.07	1.06029	1.07786	1.06821	1.15921	0	0	0.835691	1.23259	0	1.02447	1.51566	1.017	1.50441	0.440695	1	1	1	1	1	1	1	1	1	1	1	1	1	1	1	1	1	1	1
ASV33 - Corallicolidae	2.84901	2.80744	0	0	-0.0415711	-2.84901	-2.84901	-2.80744	-2.80744	0	0.751437	0.788486	1.05812	1.05048	0.866681	1.02246	1.01454	1.03494	1.02712	1.11322	3.79141	3.56054	0	0	-0.0479659	-2.78644	-2.80818	-2.71265	-2.7333	0	0.000844846	0.00151636	1	1	0.962125	0.0100234	0.0095251	0.0119042	0.0113467	1	0.0493058	0.0869792	1	1	1	0.554903	0.536841	0.635213	0.616815
ASV331 - Corallicolidae	0	-0.723338	0	0	-0.723338	0	0	0.723338	0.723338	0	0.844386	0.858276	1.19959	1.19273	0.865289	1.05972	1.05196	1.04696	1.0391	1.12996	0	-0.84278	0	0	-0.83595	0	0	0.690891	0.696117	0	1	1	1	1	1	1	1	1	1	1	1	1	1	1	1	1	1	1	1
ASV334 - Ostreobiaceae	0	0.188382	0	0	0.188382	0	0	-0.188382	-0.188382	0	0.908363	0.946516	1.33557	1.32933	0.854452	1.07429	1.06652	1.07398	1.06621	1.14467	0	0.199027	0	0	0.220472	0	0	-0.175406	-0.176684	0	1	1	1	1	1	1	1	1	1	1	1	1	1	1	1	1	1	1	1
ASV34 - Exobasidiomycetes	-0.00764977	-1.37127	-0.0132538	-0.651846	-1.36362	-0.00560401	-0.644196	1.35802	0.719424	-0.638592	0.965701	0.984748	1.29768	1.25689	0.917586	1.11837	1.07077	1.11394	1.06614	1.17492	-0.00792146	-1.39251	-0.0102135	-0.518618	-1.48609	-0.00501088	-0.601618	1.21912	0.674792	-0.543519	1	1	1	1	1	1	1	1	1	1	1	1	1	1	1	1	1	1	1
ASV341 - Corallicolidae	0	-0.367449	0	0	-0.367449	0	0	0.367449	0.367449	0	0.889001	0.93743	1.31396	1.30763	0.852354	1.06443	1.0566	1.07401	1.06626	1.1424	0	-0.391975	0	0	-0.431099	0	0	0.342128	0.344616	0	1	1	1	1	1	1	1	1	1	1	1	1	1	1	1	1	1	1	1
ASV342 - Ostreobiaceae	-0.458649	0	0	0	0.458649	0.458649	0.458649	0	0	0	0.914887	0.960559	1.33979	1.33356	0.846609	1.0661	1.05827	1.07356	1.06578	1.14511	-0.501318	0	0	0	0.541748	0.430211	0.433396	0	0	0	1	1	1	1	1	1	1	1	1	1	1	1	1	1	1	1	1	1	1
ASV347 - Ephelotidae	0	0.31464	0	0	0.31464	0	0	-0.31464	-0.31464	0	0.903385	0.947408	1.33557	1.32933	0.850153	1.07009	1.06229	1.07477	1.067	1.14467	0	0.332106	0	0	0.370098	0	0	-0.292751	-0.294882	0	1	1	1	1	1	1	1	1	1	1	1	1	1	1	1	1	1	1	1
ASV35 - Dino-Group-I-Clade-1	-1.81306	-2.28253	-2.52183	-0.605119	-0.469465	-0.708763	1.20794	-0.239298	1.67741	1.91671	0.75127	0.797287	1.03823	1.06044	0.863967	1.01504	1.03775	1.03787	1.06009	1.14983	-2.41333	-2.86287	-2.42896	-0.570632	-0.543383	-0.698259	1.16401	-0.230566	1.58233	1.66695	0.0228655	0.00801903	0.0220759	0.572968	0.591324	0.490986	0.254604	0.81939	0.125218	0.107084	1	0.467996	1	1	1	1	1	1	1
ASV352 - Licnophoridae	0	-0.144178	0	0	-0.144178	0	0	0.144178	0.144178	0	0.838468	0.876938	1.21155	1.20476	0.864281	1.05187	1.04403	1.05837	1.05058	1.1313	0	-0.164411	0	0	-0.166819	0	0	0.136227	0.137237	0	1	0.871758	1	1	0.869898	1	1	0.893581	0.892798	1	1	1	1	1	1	1	1	1	1
ASV354 - Dino-Group-I-Clade-1	1.37304	1.13705	0	0	-0.23599	-1.37304	-1.37304	-1.13705	-1.13705	0	0.820871	0.854211	1.18857	1.18166	0.849657	1.04316	1.03528	1.04653	1.03868	1.12872	1.67266	1.33111	0	0	-0.277748	-1.31624	-1.32625	-1.08649	-1.09471	0	1	1	1	1	1	1	1	1	1	1	1	1	1	1	1	1	1	1	1
ASV356 - Corallicolidae	0	-0.977	0	0	-0.977	0	0	0.977	0.977	0	0.90005	0.910462	1.2808	1.27433	0.876897	1.08314	1.07548	1.06269	1.05488	1.13887	0	-1.07308	0	0	-1.11416	0	0	0.919363	0.926171	0	1	1	1	1	1	1	1	1	1	1	1	1	1	1	1	1	1	1	1
ASV357 - Licnophoridae	0	1.89429	0	0	1.89429	0	0	-1.89429	-1.89429	0	0.908775	0.946516	1.33557	1.32933	0.85489	1.07464	1.06687	1.07398	1.06621	1.14467	0	2.00133	0	0	2.21583	0	0	-1.7638	-1.77666	0	1	1	1	1	1	1	1	1	1	1	1	1	1	1	1	1	1	1	1
ASV36 - Warnowiaceae	0	1.00893	0	0	1.00893	0	0	-1.00893	-1.00893	0	0.911772	0.932276	1.31396	1.30763	0.870562	1.08352	1.07583	1.06952	1.06173	1.1424	0	1.08223	0	0	1.15895	0	0	-0.943354	-0.950274	0	1	1	1	1	1	1	1	1	1	1	1	1	1	1	1	1	1	1	1
ASV364 - Dino-Group-I-Clade-1	-0.152562	0.139351	0.844533	0.831479	0.291913	0.997096	0.984041	0.705183	0.692128	-0.0130544	0.841522	0.887808	1.25875	1.2252	0.841131	1.0738	1.03426	1.08585	1.04677	1.16268	-0.181293	0.15696	0.67093	0.678649	0.347049	0.928569	0.951443	0.649429	0.661204	-0.0112279	1	1	1	1	1	1	1	1	1	1	1	1	1	1	1	1	1	1	1
ASV367 - Symbiodiniaceae	-1.0655	0	-0.413918	0.443648	1.0655	0.651581	1.50915	-0.413918	0.443648	0.857567	0.878656	0.920379	1.33285	1.27067	0.843299	1.1257	1.05134	1.13347	1.05966	1.21543	-1.21265	0	-0.310552	0.349145	1.26349	0.578823	1.43545	-0.365177	0.418669	0.705567	1	1	1	1	1	1	1	1	1	1	1	1	1	1	1	1	1	1	1
ASV368 - Ephelotidae	0	0.108125	0	0	0.108125	0	0	-0.108125	-0.108125	0	0.895451	0.94087	1.32481	1.31853	0.848711	1.06662	1.0588	1.07302	1.06525	1.14354	0	0.114921	0	0	0.127399	0	0	-0.100767	-0.101502	0	1	0.914046	1	1	0.904772	1	1	0.924584	0.924036	1	1	1	1	1	1	1	1	1	1
ASV369 - Dino-Group-I-Clade-1	0.84628	0.724002	0	0	-0.122278	-0.84628	-0.84628	-0.724002	-0.724002	0	0.813638	0.867519	1.17802	1.17106	0.865873	1.03896	1.03105	1.0597	1.05196	1.12752	1.04012	0.834566	0	0	-0.141219	-0.814549	-0.820791	-0.683214	-0.688245	0	1	1	1	1	1	1	1	1	1	1	1	1	1	1	1	1	1	1	1
ASV37 - Ostreobiaceae	0	-0.760984	0	-2.056	-0.760984	0	-2.056	0.760984	-1.29502	-2.056	0.920398	0.939425	1.32481	1.31853	0.873438	1.08765	1.07998	1.07176	1.06398	1.14354	0	-0.810052	0	-1.55932	-0.871251	0	-1.90374	0.710033	-1.21715	-1.79793	1	1	1	1	1	1	1	1	1	1	1	1	1	1	1	1	1	1	1
ASV370 - Corallicolidae	0	0.687163	0	0	0.687163	0	0	-0.687163	-0.687163	0	0.89545	0.941038	1.32481	1.31853	0.848896	1.06662	1.0588	1.07317	1.0654	1.14354	0	0.730218	0	0	0.809478	0	0	-0.64031	-0.64498	0	1	1	1	1	1	1	1	1	1	1	1	1	1	1	1	1	1	1	1
ASV377 - Paradinidae	0	0	0.567496	0.594542	0	0.567496	0.594542	0.567496	0.594542	0.0270461	0.878811	0.925067	1.31677	1.36444	0.842399	1.07605	1.13388	1.08402	1.14145	1.23245	0	0	0.430976	0.435742	0	0.527391	0.524344	0.52351	0.520866	0.021945	1	1	1	1	1	1	1	1	1	1	1	1	1	1	1	1	1	1	1
ASV38 - Dino-Group-I-Clade-1	-1.8759	-1.59341	-0.865563	-0.489433	0.282494	1.01034	1.38647	0.727843	1.10397	0.37613	0.793264	0.844822	1.10038	1.07491	0.883241	1.04158	1.01464	1.06758	1.04131	1.13367	-2.36479	-1.88609	-0.786607	-0.455327	0.319837	0.970002	1.36646	0.681769	1.06018	0.33178	0.0264678	0.0714424	0.43921	0.652967	0.751859	0.34172	0.18446	0.501912	0.299617	0.742936	1	1	1	1	1	1	1	1	1
ASV381 - Warnowiaceae																															1	1	1	1	1	1	1	1	1	1	1	1	1	1	1	1	1	1	1
ASV386 - Ostreobiaceae	0	1.09503	0	0	1.09503	0	0	-1.09503	-1.09503	0	0.901082	0.946516	1.33557	1.32933	0.846708	1.06815	1.06033	1.07398	1.06621	1.14467	0	1.1569	0	0	1.29328	0	0	-1.01959	-1.02703	0	1	1	1	1	1	1	1	1	1	1	1	1	1	1	1	1	1	1	1
ASV389 - Naviculaceae	0.901831	-0.420078	0	-1.23812	-1.32191	-0.901831	-2.13995	0.420078	-0.818043	-1.23812	0.892654	0.928449	1.30301	1.29663	0.86048	1.07067	1.0629	1.07019	1.06242	1.14124	1.01028	-0.452452	0	-0.954877	-1.53625	-0.842304	-2.01331	0.392526	-0.769982	-1.08489	1	1	1	1	1	1	1	1	1	1	1	1	1	1	1	1	1	1	1
ASV39 - Cephaloidophoridae	-0.551944	-2.50314	0	0	-1.95119	0.551944	0.551944	2.50314	2.50314	0	0.904198	0.951232	1.3389	1.33267	0.845287	1.06699	1.05916	1.07438	1.06661	1.14502	-0.610424	-2.63147	0	0	-2.30832	0.51729	0.521113	2.32983	2.34681	0	1	1	1	1	1	1	1	1	1	1	1	1	1	1	1	1	1	1	1
ASV390 - Ephelotidae	0	0.409956	0	0	0.409956	0	0	-0.409956	-0.409956	0	0.899639	0.939665	1.32481	1.31853	0.851799	1.07014	1.06234	1.07197	1.06419	1.14354	0	0.436279	0	0	0.481282	0	0	-0.382433	-0.385228	0	1	1	1	1	1	1	1	1	1	1	1	1	1	1	1	1	1	1	1
ASV391 - Ostreobiaceae	-1.05876	-1.6771	-1.39437	0	-0.61834	-0.335602	1.05876	0.282739	1.6771	1.39437	0.913324	0.952166	1.32805	1.32178	0.852716	1.06912	1.06132	1.07123	1.06344	1.14388	-1.15924	-1.76136	-1.04993	0	-0.725142	-0.313905	0.997593	0.263939	1.57706	1.21898	1	1	1	1	1	1	1	1	1	1	1	1	1	1	1	1	1	1	1
ASV395 - Heterocapsaceae	0.521714	1.51541	1.28313	2.08474	0.993695	0.761418	1.56303	-0.232278	0.569334	0.801612	0.878722	0.917796	1.34826	1.2913	0.848676	1.1301	1.0615	1.13263	1.06419	1.20966	0.59372	1.65114	0.951693	1.61445	1.17088	0.673761	1.47248	-0.205078	0.534992	0.662677	1	1	1	1	1	1	1	1	1	1	1	1	1	1	1	1	1	1	1
ASV397 - Abeoformidae_Group_MAIP_1	0	-2.26332	0	0	-2.26332	0	0	2.26332	2.26332	0	0.89761	0.946416	1.32825	1.32198	0.846892	1.06454	1.05671	1.07404	1.06627	1.1439	0	-2.39146	0	0	-2.6725	0	0	2.1073	2.12265	0	1	1	1	1	1	1	1	1	1	1	1	1	1	1	1	1	1	1	1
ASV4 - Ephelotidae	4.72054	2.46898	0	0	-2.25156	-4.72054	-4.72054	-2.46898	-2.46898	0	0.99791	1.20109	1.30816	1.3018	1.17152	1.12092	1.1135	1.28219	1.2757	1.14178	4.73042	2.05562	0	0	-1.92192	-4.21129	-4.23937	-1.92559	-1.93538	0	0.00107326	0.0699745	1	1	0.086789	0.00226848	0.00217632	0.0862799	0.0849363	1	0.0626362	1	1	1	1	0.127853	0.124835	1	1
ASV40 - Licnophoridae	-0.0781208	0.480983	-0.269928	-1.10656	0.559103	-0.191807	-1.02844	-0.750911	-1.58754	-0.836633	0.672205	0.74692	0.931531	0.979012	0.875394	0.987095	1.03202	1.03185	1.0749	1.14388	-0.116216	0.643954	-0.289768	-1.13028	0.638688	-0.194315	-0.996528	-0.727736	-1.47692	-0.731399	1	1	1	1	1	1	1	1	1	1	1	1	1	1	1	1	1	1	1
ASV401 - Ostreobiaceae	0	0.0347906	0	0	0.0347906	0	0	-0.0347906	-0.0347906	0	0.906784	0.946516	1.33557	1.32933	0.852773	1.07296	1.06518	1.07398	1.06621	1.14467	0	0.0367565	0	0	0.040797	0	0	-0.032394	-0.0326302	0	1	0.972988	1	1	0.970021	1	1	0.976193	0.976019	1	1	1	1	1	1	1	1	1	1
ASV404 - Dino-Group-I-Clade-1	0.431904	0.544773	0	1.43689	0.112869	-0.431904	1.00499	-0.544773	0.892116	1.43689	0.879213	0.942675	1.29196	1.28553	0.876013	1.0627	1.05488	1.0865	1.07885	1.14006	0.491239	0.577902	0	1.11774	0.128844	-0.406422	0.952703	-0.501403	0.826913	1.26036	1	1	1	1	1	1	1	1	1	1	1	1	1	1	1	1	1	1	1
ASV407 - Corallicolidae	0	0.461141	0	0	0.461141	0	0	-0.461141	-0.461141	0	0.904953	0.926199	1.30301	1.29663	0.87084	1.08095	1.07325	1.06824	1.06045	1.14124	0	0.497885	0	0	0.529535	0	0	-0.431682	-0.434853	0	1	1	1	1	1	1	1	1	1	1	1	1	1	1	1	1	1	1	1
ASV409 - Dino-Group-I-Clade-4	-0.428754	0	0.84545	1.21217	0.428754	1.2742	1.64092	0.84545	1.21217	0.366718	0.899252	0.946516	1.33557	1.33336	0.84476	1.0666	1.06384	1.07398	1.07123	1.14935	-0.47679	0	0.633025	0.909107	0.507545	1.19464	1.54246	0.787211	1.13156	0.319066	1	1	1	1	1	1	1	1	1	1	1	1	1	1	1	1	1	1	1
ASV413 - Corallicolidae	0	-1.13476	0	0	-1.13476	0	0	1.13476	1.13476	0	0.892571	0.932276	1.31396	1.30763	0.85043	1.06741	1.05961	1.06952	1.06173	1.1424	0	-1.21719	0	0	-1.33434	0	0	1.061	1.06878	0	1	1	1	1	1	1	1	1	1	1	1	1	1	1	1	1	1	1	1
ASV416 - Corallicolidae	0	-1.81266	0	0	-1.81266	0	0	1.81266	1.81266	0	0.882753	0.925067	1.30301	1.29663	0.846512	1.06243	1.0546	1.06726	1.05946	1.14124	0	-1.95949	0	0	-2.14133	0	0	1.69843	1.71092	0	1	1	1	1	1	1	1	1	1	1	1	1	1	1	1	1	1	1	1
ASV418 - Corallicolidae	0.207596	0.209251	0	0	0.00165505	-0.207596	-0.207596	-0.209251	-0.209251	0	0.839311	0.853363	1.1884	1.18149	0.867105	1.0579	1.05013	1.04602	1.03816	1.1287	0.247341	0.245207	0	0	0.00190871	-0.196233	-0.197685	-0.200045	-0.201559	0	1	1	1	1	1	1	1	1	1	1	1	1	1	1	1	1	1	1	1
ASV42 - Licnophoridae	2.32194	2.13384	0	0	-0.188101	-2.32194	-2.32194	-2.13384	-2.13384	0	0.771707	0.767243	1.00926	1.00129	0.885709	1.03313	1.02534	1.01874	1.01084	1.1069	3.00884	2.78118	0	0	-0.212373	-2.24749	-2.26455	-2.09459	-2.11095	0	0.0052714	0.00926951	1	1	0.833252	0.0321173	0.0309274	0.0447564	0.0432196	1	0.307642	0.531705	1	1	1	1	1	1	1
ASV420 - Corallicolidae	0	-1.53341	0	0	-1.53341	0	0	1.53341	1.53341	0	0.892067	0.925067	1.30301	1.29663	0.85622	1.07018	1.06241	1.06726	1.05946	1.14124	0	-1.65762	0	0	-1.79091	0	0	1.43677	1.44734	0	1	1	1	1	1	1	1	1	1	1	1	1	1	1	1	1	1	1	1
ASV43 - Symbiodiniaceae	-2.95665	-1.97045	1.00991	1.91796	0.986202	3.96657	4.87461	2.98036	3.88841	0.908048	0.851363	0.900369	1.24746	1.23223	0.846302	1.0594	1.04142	1.07513	1.05742	1.15797	-3.47285	-2.18849	0.809576	1.5565	1.16531	3.74417	4.68074	2.7721	3.67728	0.784172	0.00521375	0.0511024	0.435347	0.147875	0.268542	0.00324261	0.000670757	0.0181585	0.00364308	0.449496	0.288637	1	1	1	1	0.185998	0.0391458	0.987109	0.205326
ASV436 - Corallicolidae																															1	1	1	1	1	1	1	1	1	1	1	1	1	1	1	1	1	1	1
ASV44 - Ephelotidae	0	0.746619	0	0	0.746619	0	0	-0.746619	-0.746619	0	0.899902	0.940253	1.32481	1.31853	0.852725	1.07036	1.06257	1.07248	1.06471	1.14354	0	0.794062	0	0	0.875569	0	0	-0.696159	-0.701243	0	1	1	1	1	1	1	1	1	1	1	1	1	1	1	1	1	1	1	1
ASV441 - Thalassiosiraceae																															1	1	1	1	1	1	1	1	1	1	1	1	1	1	1	1	1	1	1
ASV447 - Corallicolidae	0.511202	0.165229	0	0	-0.345973	-0.511202	-0.511202	-0.165229	-0.165229	0	0.88241	0.910773	1.2808	1.27433	0.859111	1.06853	1.06076	1.06296	1.05515	1.13887	0.579324	0.181416	0	0	-0.40271	-0.478417	-0.481921	-0.155443	-0.156593	0	1	1	1	1	1	1	1	1	1	1	1	1	1	1	1	1	1	1	1
ASV449 - Corallicolidae	0	-0.336038	0	0	-0.336038	0	0	0.336038	0.336038	0	0.826085	0.873435	1.19959	1.19273	0.862789	1.0452	1.03733	1.05943	1.05166	1.12996	0	-0.384731	0	0	-0.389478	0	0	0.317188	0.319531	0	1	1	1	1	1	1	1	1	1	1	1	1	1	1	1	1	1	1	1
ASV45 - Endomyxa_XX	-2.63481	-2.46759	-1.64789	0.384215	0.167216	0.986923	3.01902	0.819707	2.85181	2.0321	0.857404	0.91099	1.16667	1.18129	0.927798	1.05854	1.07464	1.08326	1.09899	1.14927	-3.07301	-2.70869	-1.41247	0.32525	0.180229	0.932345	2.80935	0.756705	2.59493	1.76817	0.00689158	0.0149021	0.175856	0.748961	0.859104	0.364212	0.0120656	0.459586	0.018877	0.0949725	0.402197	0.839891	1	1	1	1	0.692092	1	1
ASV452 - Licnophoridae	0.723443	0.409742	0	0	-0.313701	-0.723443	-0.723443	-0.409742	-0.409742	0	0.819291	0.871093	1.19959	1.19273	0.853898	1.03984	1.03192	1.0575	1.04972	1.12996	0.883011	0.470377	0	0	-0.367375	-0.695726	-0.701061	-0.387464	-0.390336	0	1	1	1	1	1	1	1	1	1	1	1	1	1	1	1	1	1	1	1
ASV459 - Corallicolidae	0	-0.930209	0	0	-0.930209	0	0	0.930209	0.930209	0	0.837763	0.877788	1.22339	1.21665	0.850364	1.04813	1.04026	1.0551	1.04728	1.13261	0	-1.05972	0	0	-1.09389	0	0	0.881634	0.888216	0	1	1	1	1	1	1	1	1	1	1	1	1	1	1	1	1	1	1	1
ASV46 - Ephelotidae	1.65818	2.363	0	0	0.704821	-1.65818	-1.65818	-2.363	-2.363	0	0.896376	0.93849	1.31396	1.30763	0.861199	1.0706	1.06281	1.07494	1.06719	1.1424	1.84986	2.51787	0	0	0.818417	-1.54883	-1.56017	-2.19826	-2.21422	0	1	1	1	1	1	1	1	1	1	1	1	1	1	1	1	1	1	1	1
ASV460 - Pelagomonadaceae	0	0.593926	0	0	0.593926	0	0	-0.593926	-0.593926	0	0.899252	0.951671	1.33557	1.32933	0.850532	1.0666	1.05877	1.07853	1.07079	1.14467	0	0.624087	0	0	0.698299	0	0	-0.550681	-0.554662	0	1	1	1	1	1	1	1	1	1	1	1	1	1	1	1	1	1	1	1
ASV464 - Dino-Group-I-Clade-1	-0.0506653	-0.434543	0.705658	0.154951	-0.383878	0.756323	0.205616	1.1402	0.589494	-0.550707	0.832675	0.87564	1.21022	1.20342	0.843012	1.03946	1.03153	1.0504	1.04255	1.13115	-0.0608464	-0.496258	0.583084	0.12876	-0.455365	0.727615	0.199332	1.0855	0.565433	-0.486857	1	1	1	1	1	1	1	1	1	1	1	1	1	1	1	1	1	1	1
ASV465 - Corallicolidae	0	-1.05408	0	0	-1.05408	0	0	1.05408	1.05408	0	0.883139	0.91995	1.29196	1.28553	0.855564	1.06595	1.05815	1.06684	1.05905	1.14006	0	-1.14581	0	0	-1.23203	0	0	0.988042	0.995309	0	1	1	1	1	1	1	1	1	1	1	1	1	1	1	1	1	1	1	1
ASV466 - Corallicolidae	0	0.263212	0	0	0.263212	0	0	-0.263212	-0.263212	0	0.891916	0.925067	1.30301	1.29663	0.856063	1.07006	1.06228	1.06726	1.05946	1.14124	0	0.284533	0	0	0.307469	0	0	-0.246624	-0.248439	0	1	1	1	1	1	1	1	1	1	1	1	1	1	1	1	1	1	1	1
ASV467 - Corallicolidae	0	-0.311073	0	0	-0.311073	0	0	0.311073	0.311073	0	0.89155	0.932276	1.31396	1.30763	0.84936	1.06656	1.05875	1.06952	1.06173	1.1424	0	-0.333671	0	0	-0.366244	0	0	0.290854	0.292987	0	1	1	1	1	1	1	1	1	1	1	1	1	1	1	1	1	1	1	1
ASV47 - Ostreobiaceae	-1.44926	-1.1495	0.972507	0	0.299759	2.42177	1.44926	2.12201	1.1495	-0.972507	1.0099	1.05025	1.41242	1.38277	0.856	1.0982	1.05981	1.10666	1.06857	1.17858	-1.43506	-1.09451	0.688541	0	0.350186	2.20521	1.36748	1.91749	1.07574	-0.825153	1	1	1	1	1	1	1	1	1	1	1	1	1	1	1	1	1	1	1
ASV473 - Corallicolidae	1.38373	1.02883	0	0	-0.354902	-1.38373	-1.38373	-1.02883	-1.02883	0	0.866634	0.911238	1.26962	1.26309	0.857409	1.05866	1.05083	1.06727	1.05951	1.13766	1.59667	1.12905	0	0	-0.413923	-1.30706	-1.3168	-0.963979	-0.971046	0	1	1	1	1	1	1	1	1	1	1	1	1	1	1	1	1	1	1	1
ASV474 - Dino-Group-I-Clade-1	0.464776	0.64945	0	0	0.184674	-0.464776	-0.464776	-0.64945	-0.64945	0	0.856599	0.895508	1.24678	1.24015	0.858923	1.05685	1.04902	1.06189	1.0541	1.13518	0.542583	0.725231	0	0	0.215006	-0.439775	-0.443056	-0.6116	-0.616119	0	1	1	1	1	1	1	1	1	1	1	1	1	1	1	1	1	1	1	1
ASV476 - Dino-Group-II-Clade-10-and-11	0	0.145503	0	0	0.145503	0	0	-0.145503	-0.145503	0	0.885544	0.929795	1.30301	1.29663	0.854567	1.06475	1.05694	1.07136	1.06359	1.14124	0	0.156489	0	0	0.170265	0	0	-0.135811	-0.136803	0	1	1	1	1	1	1	1	1	1	1	1	1	1	1	1	1	1	1	1
ASV478 - Holostichidae	0	0	0	-1.76348	0	0	-1.76348	0	-1.76348	-1.76348	0.904167	0.951202	1.33887	1.36064	0.845283	1.06699	1.09418	1.07438	1.10139	1.17748	0	0	0	-1.29606	0	0	-1.61169	0	-1.60114	-1.49767	1	1	1	1	1	1	1	1	1	1	1	1	1	1	1	1	1	1	1
ASV48 - Warnowiaceae	0	-3.92707	-1.96867	0	-3.92707	-1.96867	0	1.95841	3.92707	1.96867	0.953393	0.93228	1.33044	1.30763	0.914065	1.13809	1.11132	1.08971	1.06173	1.16132	0	-4.21233	-1.4797	0	-4.29627	-1.7298	0	1.79718	3.69874	1.69519	1	0.0135607	0.213049	1	0.012683	0.158719	1	0.146719	0.0208584	0.165283	1	0.777853	1	1	0.740186	1	1	1	1
ASV480 - Corallicolidae	0	-0.917734	0	0	-0.917734	0	0	0.917734	0.917734	0	0.881562	0.918976	1.29196	1.28553	0.852888	1.06464	1.05684	1.066	1.05821	1.14006	0	-0.998648	0	0	-1.07603	0	0	0.860912	0.867254	0	1	1	1	1	1	1	1	1	1	1	1	1	1	1	1	1	1	1	1
ASV485 - Ostreobiaceae	-1.20989	-2.4891	-1.51322	0	-1.27922	-0.303329	1.20989	0.975886	2.4891	1.51322	0.88728	0.926215	1.30382	1.29744	0.850116	1.0653	1.05749	1.06736	1.05956	1.14132	-1.36359	-2.68739	-1.1606	0	-1.50475	-0.284737	1.14411	0.914299	2.34918	1.32584	1	1	1	1	1	1	1	1	1	1	1	1	1	1	1	1	1	1	1
ASV486 - Dino-Group-I-Clade-1	0	0.656992	0	0.020048	0.656992	0	0.020048	-0.656992	-0.636944	0.020048	0.894157	0.939425	1.32481	1.37831	0.845741	1.06553	1.13136	1.07176	1.13723	1.21199	0	0.699355	0	0.0145453	0.776824	0	0.0177202	-0.613004	-0.560086	0.0165414	1	1	1	1	1	1	1	1	1	1	1	1	1	1	1	1	1	1	1
ASV487 - Corallicolidae	0	-0.69794	0	0	-0.69794	0	0	0.69794	0.69794	0	0.860008	0.902108	1.25818	1.2516	0.855375	1.05652	1.04868	1.06357	1.05578	1.13642	0	-0.773677	0	0	-0.815946	0	0	0.656226	0.661066	0	1	1	1	1	1	1	1	1	1	1	1	1	1	1	1	1	1	1	1
ASV488 - Dino-Group-I-Clade-1	-0.772283	0.0813863	0	0	0.853669	0.772283	0.772283	-0.0813863	-0.0813863	0	0.838368	0.886722	1.2365	1.22983	0.842118	1.04394	1.03602	1.0571	1.04929	1.13406	-0.921174	0.0917833	0	0	1.01372	0.73978	0.745431	-0.0769901	-0.0775636	0	1	1	1	1	1	1	1	1	1	1	1	1	1	1	1	1	1	1	1
ASV49 - Warnowiaceae	0	-2.79305	0	0	-2.79305	0	0	2.79305	2.79305	0	0.923368	0.899244	1.25818	1.2516	0.916244	1.1087	1.10124	1.06114	1.05333	1.13642	0	-3.106	0	0	-3.04837	0	0	2.63212	2.65162	0	1	0.0111364	1	1	0.0122859	1	1	0.0250706	0.0242454	1	1	0.649926	1	1	0.704729	1	1	1	1
ASV490 - Dino-Group-I-Clade-1	-0.489428	-0.203952	0	0	0.285477	0.489428	0.489428	0.203952	0.203952	0	0.858752	0.901362	1.24739	1.24076	0.84769	1.04885	1.04096	1.05798	1.05016	1.13525	-0.56993	-0.22627	0	0	0.33677	0.466634	0.470169	0.192774	0.194209	0	1	1	1	1	1	1	1	1	1	1	1	1	1	1	1	1	1	1	1
ASV492 - Corallicolidae	0	-0.368514	0	0	-0.368514	0	0	0.368514	0.368514	0	0.868743	0.910709	1.2808	1.27433	0.844998	1.05727	1.04942	1.0629	1.05509	1.13887	0	-0.404645	0	0	-0.436112	0	0	0.346705	0.349271	0	1	1	1	1	1	1	1	1	1	1	1	1	1	1	1	1	1	1	1
ASV494 - Licnophoridae	0	-1.01453	0	0	-1.01453	0	0	1.01453	1.01453	0	0.899252	0.95999	1.33557	1.32933	0.859831	1.0666	1.05877	1.08588	1.07819	1.14467	0	-1.05681	0	0	-1.17992	0	0	0.934296	0.940957	0	1	1	1	1	1	1	1	1	1	1	1	1	1	1	1	1	1	1	1
ASV50 - Thalassiosiraceae	-2.53535	-2.09267	-0.249822	-0.968706	0.442677	2.28552	1.56664	1.84285	1.12396	-0.718884	0.86823	0.92642	1.31457	1.23668	0.860726	1.13252	1.0411	1.15607	1.06668	1.2257	-2.92013	-2.25888	-0.190041	-0.78331	0.514307	2.01809	1.50479	1.59406	1.05371	-0.586511	0.0128372	0.0432986	0.852454	0.448629	0.616377	0.0665082	0.158237	0.136907	0.312773	0.568401	0.749187	1	1	1	1	1	1	1	1
ASV500 - Dino-Group-I-Clade-1	1.05932	1.03572	0	0.229002	-0.0235974	-1.05932	-0.83032	-1.03572	-0.806722	0.229002	0.819157	0.870799	1.19959	1.19273	0.853469	1.03973	1.03182	1.05725	1.04947	1.12996	1.29318	1.18939	0	0.191997	-0.0276489	-1.01884	-0.804715	-0.979635	-0.768694	0.202664	1	1	1	1	1	1	1	1	1	1	1	1	1	1	1	1	1	1	1
ASV507 - Dino-Group-I-Clade-1	-1.04868	-1.30702	0	0	-0.258341	1.04868	1.04868	1.30702	1.30702	0	0.892704	0.938324	1.31239	1.30605	0.843899	1.06027	1.05242	1.06841	1.06061	1.14223	-1.17473	-1.39293	0	0	-0.306128	0.989069	0.996452	1.22334	1.23233	0	1	1	1	1	1	1	1	1	1	1	1	1	1	1	1	1	1	1	1
ASV514 - Chlorodendraceae																															1	1	1	1	1	1	1	1	1	1	1	1	1	1	1	1	1	1	1
ASV519 - Dino-Group-I-Clade-1	0	-0.212054	0	0	-0.212054	0	0	0.212054	0.212054	0	0.880789	0.903336	1.26954	1.26302	0.86365	1.07035	1.06261	1.06061	1.0528	1.13765	0	-0.234746	0	0	-0.245533	0	0	0.199936	0.20142	0	1	1	1	1	1	1	1	1	1	1	1	1	1	1	1	1	1	1	1
ASV52 - Corallicolidae	0	2.2121	0	0	2.2121	0	0	-2.2121	-2.2121	0	0.939169	0.918322	1.29196	1.28553	0.911648	1.11281	1.10535	1.06544	1.05764	1.14006	0	2.40885	0	0	2.42649	0	0	-2.07624	-2.09155	0	1	1	1	1	1	1	1	1	1	1	1	1	1	1	1	1	1	1	1
ASV520 - Corallicolidae	0	-0.798729	0	0	-0.798729	0	0	0.798729	0.798729	0	0.84417	0.886129	1.2351	1.22842	0.851141	1.05008	1.04222	1.05807	1.05027	1.1339	0	-0.901369	0	0	-0.938422	0	0	0.754891	0.760502	0	1	1	1	1	1	1	1	1	1	1	1	1	1	1	1	1	1	1	1
ASV522 - Licnophoridae	0.734437	-0.411598	-0.714763	0	-1.14604	-1.4492	-0.734437	-0.303166	0.411598	0.714763	0.872258	0.913183	1.28099	1.27452	0.850731	1.05995	1.05212	1.06482	1.05703	1.13889	0.841996	-0.450729	-0.557978	0	-1.34712	-1.36723	-0.698053	-0.28471	0.389393	0.627599	1	1	1	1	1	1	1	1	1	1	1	1	1	1	1	1	1	1	1
ASV524 - Licnophoridae	0	-0.0796377	0	0	-0.0796377	0	0	0.0796377	0.0796377	0	0.855675	0.903573	1.25818	1.2516	0.852572	1.05299	1.04513	1.06481	1.05703	1.13642	0	-0.0881364	0	0	-0.0934088	0	0	0.0747905	0.0753408	0	1	0.931508	1	1	0.927424	1	1	0.941856	0.941429	1	1	1	1	1	1	1	1	1	1
ASV53 - Ostreobiaceae	-0.393023	-2.06448	1.61541	0	-1.67146	2.00843	0.393023	3.67989	2.06448	-1.61541	0.876683	0.919782	1.32257	1.28694	0.844641	1.09454	1.05121	1.10044	1.05735	1.17324	-0.448307	-2.24453	1.22142	0	-1.9789	1.83496	0.373877	3.34402	1.9525	-1.37688	1	1	1	1	1	1	1	1	1	1	1	1	1	1	1	1	1	1	1
ASV532 - Dino-Group-I-Clade-1	0	-0.897027	0	0	-0.897027	0	0	0.897027	0.897027	0	0.880884	0.9202	1.29196	1.28553	0.853506	1.06408	1.05627	1.06706	1.05927	1.14006	0	-0.974818	0	0	-1.05099	0	0	0.840655	0.846836	0	1	1	1	1	1	1	1	1	1	1	1	1	1	1	1	1	1	1	1
ASV533 - Corallicolidae	0	-0.212669	0	0	-0.212669	0	0	0.212669	0.212669	0	0.84015	0.877278	1.22339	1.21665	0.852192	1.05004	1.04218	1.05467	1.04685	1.13261	0	-0.242419	0	0	-0.249555	0	0	0.201644	0.203151	0	1	1	1	1	1	1	1	1	1	1	1	1	1	1	1	1	1	1	1
ASV537 - Ostreobiaceae	-0.473767	-1.02752	0.420039	0	-0.55375	0.893806	0.473767	1.44756	1.02752	-0.420039	0.88456	0.930405	1.30678	1.30041	0.843165	1.05973	1.05188	1.06772	1.05993	1.14164	-0.535596	-1.10438	0.321432	0	-0.656752	0.843424	0.4504	1.35574	0.969422	-0.367927	1	1	1	1	1	1	1	1	1	1	1	1	1	1	1	1	1	1	1
ASV54 - Corallicolidae	1.75515	1.64837	0	0	-0.106772	-1.75515	-1.75515	-1.64837	-1.64837	0	0.774525	0.78563	1.07181	1.06425	0.87057	1.03658	1.02876	1.02894	1.02106	1.11493	2.26609	2.09816	0	0	-0.122646	-1.6932	-1.70608	-1.60201	-1.61437	0	0.0327448	0.0465985	1	1	0.903409	0.103359	0.100904	0.122235	0.119519	1	1	1	1	1	1	1	1	1	1
ASV546 - Dothideomycetes	-1.60117	-1.15029	0	0	0.450876	1.60117	1.60117	1.15029	1.15029	0	0.895468	0.941725	1.32643	1.32015	0.844837	1.0648	1.05697	1.07195	1.06417	1.14371	-1.78808	-1.22147	0	0	0.533684	1.50372	1.51487	1.07308	1.08092	0	1	1	1	1	1	1	1	1	1	1	1	1	1	1	1	1	1	1	1
ASV549 - Dino-Group-I-Clade-1	1.40994	0.148995	0	0	-1.26095	-1.40994	-1.40994	-0.148995	-0.148995	0	0.879421	0.917797	1.29196	1.28553	0.849401	1.06287	1.05505	1.06499	1.05718	1.14006	1.60326	0.16234	0	0	-1.48451	-1.32654	-1.33637	-0.139903	-0.140936	0	1	1	1	1	1	1	1	1	1	1	1	1	1	1	1	1	1	1	1
ASV55 - Warnowiaceae	0	-3.44655	0	0	-3.44655	0	0	3.44655	3.44655	0	0.942208	0.910647	1.2808	1.27433	0.920299	1.11842	1.111	1.06285	1.05504	1.13887	0	-3.78473	0	0	-3.74504	0	0	3.24275	3.26675	0	1	0.00535188	1	1	0.00566434	1	1	0.0118289	0.0114115	1	1	0.312339	1	1	0.32491	1	1	0.654853	0.643159
ASV56 - Warnowiaceae	0	-0.871525	0	-1.06618	-0.871525	0	-1.06618	0.871525	-0.194657	-1.06618	0.898727	0.939425	1.32481	1.31853	0.850572	1.06937	1.06157	1.07176	1.06398	1.14354	0	-0.927721	0	-0.808617	-1.02463	0	-1.00434	0.813173	-0.182952	-0.932351	1	1	1	1	1	1	1	1	1	1	1	1	1	1	1	1	1	1	1
ASV563 - Corallicolidae																															1	1	1	1	1	1	1	1	1	1	1	1	1	1	1	1	1	1	1
ASV571 - Corallicolidae	0	-0.464253	0	0	-0.464253	0	0	0.464253	0.464253	0	0.837598	0.877347	1.22339	1.21665	0.849747	1.048	1.04013	1.05473	1.04691	1.13261	0	-0.529155	0	0	-0.546342	0	0	0.440162	0.443451	0	1	1	1	1	1	1	1	1	1	1	1	1	1	1	1	1	1	1	1
ASV573 - Dino-Group-I-Clade-1	-0.872348	-1.43759	0	0	-0.565239	0.872348	0.872348	1.43759	1.43759	0	0.896164	0.942924	1.32728	1.321	0.844376	1.06443	1.05659	1.07206	1.06428	1.1438	-0.973425	-1.52461	0	0	-0.669416	0.819546	0.825625	1.34096	1.35076	0	1	1	1	1	1	1	1	1	1	1	1	1	1	1	1	1	1	1	1
ASV574 - Warnowiaceae	0	-0.160198	0	0	-0.160198	0	0	0.160198	0.160198	0	0.899323	0.939425	1.32481	1.31853	0.851201	1.06987	1.06208	1.07176	1.06398	1.14354	0	-0.170528	0	0	-0.188202	0	0	0.149472	0.150565	0	1	1	1	1	1	1	1	1	1	1	1	1	1	1	1	1	1	1	1
ASV58 - Corallicolidae	2.93063	2.38672	0	0	-0.543917	-2.93063	-2.93063	-2.38672	-2.38672	0	0.7439	0.774764	1.03425	1.02645	0.86635	1.01929	1.01138	1.02857	1.02072	1.11018	3.93956	3.08057	0	0	-0.627826	-2.87516	-2.89767	-2.32042	-2.33826	0	0.0005192	0.00471152	1	1	0.535392	0.00778481	0.0073726	0.0281156	0.0270297	1	0.0303008	0.270256	1	1	1	0.430972	0.415525	1	1
ASV582 - Licnophoridae	0.916867	-0.154674	0	0	-1.07154	-0.916867	-0.916867	0.154674	0.154674	0	0.881831	0.929678	1.29829	1.29189	0.846424	1.05787	1.05001	1.06832	1.06053	1.14073	1.03973	-0.166374	0	0	-1.26596	-0.866709	-0.873198	0.144783	0.145846	0	1	1	1	1	1	1	1	1	1	1	1	1	1	1	1	1	1	1	1
ASV584 - Dino-Group-I-Clade-1	0.420466	0	0	0.284363	-0.420466	-0.420466	-0.136103	0	0.284363	0.284363	0.914016	0.946516	1.33557	1.32933	0.860459	1.07908	1.07134	1.07398	1.06621	1.14467	0.460021	0	0	0.213915	-0.488653	-0.389653	-0.12704	0	0.266705	0.248424	1	1	1	1	1	1	1	1	1	1	1	1	1	1	1	1	1	1	1
ASV585 - Dino-Group-I-Clade-1	0	-0.460902	0	0	-0.460902	0	0	0.460902	0.460902	0	0.882599	0.932348	1.29919	1.2928	0.847517	1.05751	1.04964	1.06965	1.06187	1.14083	0	-0.494346	0	0	-0.543826	0	0	0.430892	0.434047	0	1	1	1	1	1	1	1	1	1	1	1	1	1	1	1	1	1	1	1
ASV587 - Ephelotidae	0	-0.786212	0	0	-0.786212	0	0	0.786212	0.786212	0	0.914909	0.948619	1.33557	1.32933	0.863718	1.07984	1.0721	1.07584	1.06808	1.14467	0	-0.828796	0	0	-0.910264	0	0	0.730791	0.736101	0	1	1	1	1	1	1	1	1	1	1	1	1	1	1	1	1	1	1	1
ASV59 - Warnowiaceae	0	-2.31296	0	0	-2.31296	0	0	2.31296	2.31296	0	0.93817	0.948462	1.32481	1.31853	0.901656	1.10273	1.09517	1.07969	1.07196	1.14354	0	-2.43865	0	0	-2.56524	0	0	2.14225	2.15769	0	1	1	1	1	1	1	1	1	1	1	1	1	1	1	1	1	1	1	1
ASV595 - Thalassiosiraceae	0	-0.32007	0	0	-0.32007	0	0	0.32007	0.32007	0	0.895564	0.942535	1.32062	1.31431	0.845186	1.06244	1.0546	1.07106	1.06328	1.1431	0	-0.339584	0	0	-0.378698	0	0	0.298835	0.301022	0	1	1	1	1	1	1	1	1	1	1	1	1	1	1	1	1	1	1	1
ASV596 - Abeoformidae_Group_MAIP_2	0.37822	0.660577	0.729709	2.84478	0.282358	0.351489	2.46656	0.0691316	2.1842	2.11507	0.899252	0.946516	1.33557	1.32933	0.84476	1.0666	1.05877	1.07398	1.06621	1.14467	0.420594	0.697904	0.546365	2.14001	0.334246	0.329541	2.32963	0.0643694	2.04857	1.84775	1	1	1	1	1	1	1	1	1	1	1	1	1	1	1	1	1	1	1
ASV6 - Holostichidae	-3.98055	-4.61034	0	-2.97094	-0.629781	3.98055	1.00962	4.61034	1.6394	-2.97094	0.994588	1.03534	1.36565	1.73904	0.855605	1.06263	1.51275	1.0728	1.51992	1.57904	-4.00221	-4.45298	0	-1.70838	-0.736065	3.74596	0.667403	4.29747	1.07861	-1.88148	0.00517531	0.00296097	1	0.131318	0.48562	0.00720619	0.525897	0.00357768	0.316521	0.101944	0.291684	0.172804	1	1	1	0.398939	1	0.205218	1
ASV60 - Corallicolidae	3.73845	4.17366	0	0	0.435213	-3.73845	-3.73845	-4.17366	-4.17366	0	0.892516	0.903062	1.26954	1.26302	0.875324	1.08002	1.07235	1.06038	1.05256	1.13765	4.18867	4.62168	0	0	0.497202	-3.46145	-3.48622	-3.93601	-3.96525	0	0.00304331	0.00170646	1	1	0.632422	0.00854956	0.00824396	0.00432006	0.00414645	1	0.174566	0.0995903	1	1	1	0.45621	0.448147	0.239162	0.233697
ASV609 - Dino-Group-II-Clade-16	0	0.70396	0.544171	0	0.70396	0.544171	0	-0.15979	-0.70396	-0.544171	0.874603	0.92602	1.29196	1.28553	0.853342	1.05889	1.05104	1.07208	1.06433	1.14006	0	0.7602	0.421199	0	0.824945	0.513908	0	-0.149046	-0.661412	-0.477318	1	1	1	1	1	1	1	1	1	1	1	1	1	1	1	1	1	1	1
ASV61 - Warnowiaceae	0	1.66744	0	-3.5409	1.66744	0	-3.5409	-1.66744	-5.20834	-3.5409	0.929202	0.917796	1.29196	1.28553	0.900841	1.10441	1.09689	1.06499	1.05718	1.14006	0	1.81679	0	-2.75442	1.85098	0	-3.22812	-1.56569	-4.92663	-3.10589	1	0.119149	1	0.0330973	0.113635	1	0.0179528	0.168459	0.00263915	0.0209584	1	1	1	1	1	1	1	1	0.154022
ASV610 - Colpodellaceae:plas																															1	1	1	1	1	1	1	1	1	1	1	1	1	1	1	1	1	1	1
ASV611 - Warnowiaceae	0	1.10247	0	0	1.10247	0	0	-1.10247	-1.10247	0	0.908244	0.946516	1.33557	1.32933	0.854326	1.07419	1.06642	1.07398	1.06621	1.14467	0	1.16477	0	0	1.29046	0	0	-1.02653	-1.03401	0	1	1	1	1	1	1	1	1	1	1	1	1	1	1	1	1	1	1	1
ASV615 - Peronosporomycetes_XX	0	0	0	-0.482771	0	0	-0.482771	0	-0.482771	-0.482771	0.899252	0.946516	1.35445	1.33368	0.84476	1.09014	1.06424	1.09736	1.07164	1.1716	0	0	0	-0.361983	0	0	-0.45363	0	-0.450499	-0.412063	1	1	1	1	1	1	1	1	1	1	1	1	1	1	1	1	1	1	1
ASV625 - Dino-Group-I-Clade-1	-0.486929	0.284855	0	0	0.771785	0.486929	0.486929	-0.284855	-0.284855	0	0.873078	0.925648	1.29196	1.28553	0.851374	1.05763	1.04977	1.07176	1.064	1.14006	-0.557715	0.307736	0	0	0.906517	0.460397	0.463843	-0.265783	-0.26772	0	1	1	1	1	1	1	1	1	1	1	1	1	1	1	1	1	1	1	1
ASV626 - Corallicolidae	0	-0.147039	0	0	-0.147039	0	0	0.147039	0.147039	0	0.887993	0.917796	1.29196	1.28553	0.858271	1.06997	1.06221	1.06499	1.05718	1.14006	0	-0.160208	0	0	-0.17132	0	0	0.138066	0.139086	0	1	1	1	1	1	1	1	1	1	1	1	1	1	1	1	1	1	1	1
ASV627 - Licnophoridae	-0.157576	0.814152	0	0	0.971728	0.157576	0.157576	-0.814152	-0.814152	0	0.881508	0.922806	1.2955	1.28909	0.846717	1.0607	1.05286	1.06542	1.05762	1.14044	-0.178757	0.882257	0	0	1.14764	0.148558	0.149664	-0.764159	-0.769797	0	1	1	1	1	1	1	1	1	1	1	1	1	1	1	1	1	1	1	1
ASV628 - Calcihaptophycidae_X	0	0.826054	0	0	0.826054	0	0	-0.826054	-0.826054	0	0.902637	0.957792	1.33557	1.32933	0.860924	1.06946	1.06165	1.08393	1.07623	1.14467	0	0.862456	0	0	0.959496	0	0	-0.762089	-0.767543	0	1	1	1	1	1	1	1	1	1	1	1	1	1	1	1	1	1	1	1
ASV63 - Licnophoridae	1.56663	1.51266	0	0	-0.0539716	-1.56663	-1.56663	-1.51266	-1.51266	0	0.774726	0.790859	1.06419	1.05658	0.875438	1.03431	1.02648	1.03135	1.0235	1.11398	2.02217	1.91268	0	0	-0.061651	-1.51466	-1.52622	-1.46667	-1.47793	0	0.0539827	0.0673115	1	1	0.951331	0.1424	0.139509	0.154933	0.151916	1	1	1	1	1	1	1	1	1	1
ASV637 - Dino-Group-I-Clade-1	-0.827423	-0.863892	0	0	-0.0364694	0.827423	0.827423	0.863892	0.863892	0	0.883273	0.928665	1.29965	1.29325	0.842828	1.05756	1.0497	1.06593	1.05813	1.14088	-0.936769	-0.930251	0	0	-0.0432702	0.782387	0.78825	0.810456	0.816433	0	1	1	1	1	1	1	1	1	1	1	1	1	1	1	1	1	1	1	1
ASV638 - Ostreobiaceae	-1.84354	0	-0.805552	0	1.84354	1.03798	1.84354	-0.805552	0	0.805552	0.900251	0.947468	1.33624	1.33	0.844866	1.06668	1.05885	1.07406	1.06629	1.14474	-2.0478	0	-0.602849	0	2.18204	0.973097	1.74107	-0.750004	0	0.703699	1	1	1	1	1	1	1	1	1	1	1	1	1	1	1	1	1	1	1
ASV64 - Ephelotidae	-2.31247	-4.09669	0	0	-1.78421	2.31247	2.31247	4.09669	4.09669	0	0.893421	0.94602	1.32543	1.31915	0.850441	1.06421	1.05637	1.07685	1.0691	1.14361	-2.58833	-4.33044	0	0	-2.09799	2.17294	2.18906	3.80433	3.83189	0	1	1	1	1	1	1	1	1	1	1	1	1	1	1	1	1	1	1	1
ASV649 - Licnophoridae	0.150746	-1.08829	0.411112	0	-1.23904	0.260367	-0.150746	1.4994	1.08829	-0.411112	0.879741	0.925874	1.30637	1.2972	0.842579	1.06273	1.05144	1.07074	1.05953	1.14449	0.171352	-1.17542	0.314698	0	-1.47053	0.244997	-0.143371	1.40034	1.02714	-0.359211	1	1	1	1	1	1	1	1	1	1	1	1	1	1	1	1	1	1	1
ASV650 - Licnophoridae	-0.855371	-1.22637	-0.261793	0	-0.370997	0.593578	0.855371	0.964575	1.22637	0.261793	0.895134	0.939874	1.3076	1.30124	0.844322	1.05865	1.05079	1.06694	1.05914	1.14172	-0.955578	-1.30482	-0.200209	0	-0.439402	0.560693	0.814029	0.904054	1.15789	0.229296	1	1	1	1	1	1	1	1	1	1	1	1	1	1	1	1	1	1	1
ASV66 - Ephelotidae	3.65938	3.72953	0	0	0.0701572	-3.65938	-3.65938	-3.72953	-3.72953	0	0.893034	0.934888	1.31396	1.30763	0.853778	1.0678	1.06	1.07179	1.06402	1.1424	4.09769	3.98928	0	0	0.0821727	-3.42703	-3.45225	-3.47971	-3.50512	0	0.0148812	0.0162746	1	1	0.938457	0.026608	0.026001	0.0253587	0.0247809	1	0.868475	0.933523	1	1	1	1	1	1	1
ASV665 - Licnophoridae	0.625078	-0.0657628	0	-0.318475	-0.690841	-0.625078	-0.943553	0.0657628	-0.252712	-0.318475	0.866999	0.917479	1.28101	1.27454	0.849917	1.05561	1.04774	1.06849	1.06072	1.13889	0.720968	-0.0716777	0	-0.249875	-0.812833	-0.592151	-0.900558	0.0615477	-0.238247	-0.279637	1	1	1	1	1	1	1	1	1	1	1	1	1	1	1	1	1	1	1
ASV666 - Dino-Group-I-Clade-1	0	-1.08416	0	0	-1.08416	0	0	1.08416	1.08416	0	0.908542	0.954737	1.33564	1.3294	0.845694	1.06541	1.05757	1.07307	1.06529	1.14468	0	-1.13556	0	0	-1.28198	0	0	1.01034	1.01772	0	1	1	1	1	1	1	1	1	1	1	1	1	1	1	1	1	1	1	1
ASV677 - Dino-Group-I-Clade-1	-0.570434	0.0867588	-0.765058	0	0.657193	-0.194623	0.570434	-0.851817	-0.0867588	0.765058	0.868395	0.916089	1.28316	1.2767	0.843638	1.05439	1.04652	1.06495	1.05716	1.13912	-0.656884	0.0947056	-0.596228	0	0.778999	-0.184584	0.54508	-0.799864	-0.0820681	0.671622	1	1	1	1	1	1	1	1	1	1	1	1	1	1	1	1	1	1	1
ASV678 - Heterocapsaceae	0	-0.124096	0	0	-0.124096	0	0	0.124096	0.124096	0	0.883152	0.925279	1.30301	1.29663	0.847158	1.06276	1.05493	1.06744	1.05965	1.14124	0	-0.134117	0	0	-0.146485	0	0	0.116255	0.11711	0	1	0.897696	1	1	0.888337	1	1	0.911244	0.910594	1	1	1	1	1	1	1	1	1	1
ASV68 - Noelaerhabdaceae	-0.618206	-1.38919	1.48134	1.72107	-0.770987	2.09955	2.33928	2.87054	3.11027	0.239728	0.844355	0.892838	1.30369	1.26603	0.842575	1.11312	1.06877	1.12506	1.0812	1.22329	-0.732164	-1.55593	1.13627	1.35942	-0.915037	1.88618	2.18875	2.55145	2.87667	0.19597	0.484963	0.158336	0.288732	0.211089	0.386922	0.0959883	0.0600378	0.0340977	0.0206166	0.84952	1	1	1	1	1	1	1	1	1
ASV680 - Dino-Group-I-Clade-1	0	-0.175148	0	-0.776606	-0.175148	0	-0.776606	0.175148	-0.601459	-0.776606	0.874489	0.911498	1.2808	1.27433	0.851749	1.06199	1.05418	1.06358	1.05577	1.13887	0	-0.192154	0	-0.609424	-0.205633	0	-0.736694	0.164678	-0.569685	-0.681912	1	1	1	1	1	1	1	1	1	1	1	1	1	1	1	1	1	1	1
ASV681 - Licnophoridae	-0.238251	0.403454	0	0	0.641705	0.238251	0.238251	-0.403454	-0.403454	0	0.864971	0.921085	1.2808	1.27433	0.852343	1.05417	1.0463	1.07181	1.06406	1.13887	-0.275445	0.43802	0	0	0.752872	0.226009	0.22771	-0.376424	-0.379164	0	1	1	1	1	1	1	1	1	1	1	1	1	1	1	1	1	1	1	1
ASV687 - Licnophoridae	0	-0.329165	0	0	-0.329165	0	0	0.329165	0.329165	0	0.896007	0.942776	1.32717	1.3209	0.844362	1.06442	1.05658	1.07205	1.06427	1.14379	0	-0.349145	0	0	-0.38984	0	0	0.307044	0.309289	0	1	1	1	1	1	1	1	1	1	1	1	1	1	1	1	1	1	1	1
ASV69 - Labyrinthulaceae	-2.13549	-2.99788	-3.05747	0	-0.862385	-0.921978	2.13549	-0.0595931	2.99788	3.05747	0.919906	0.964962	1.34565	1.33097	0.846843	1.07497	1.05653	1.08283	1.06453	1.15469	-2.32143	-3.10673	-2.27212	0	-1.01835	-0.857681	2.02123	-0.0550345	2.81614	2.64787	1	1	1	1	1	1	1	1	1	1	1	1	1	1	1	1	1	1	1
ASV696 - Dino-Group-I-Clade-1	0.918359	0.261594	0	0	-0.656765	-0.918359	-0.918359	-0.261594	-0.261594	0	0.841401	0.885872	1.23662	1.22994	0.843923	1.04625	1.03835	1.05627	1.04844	1.13407	1.09146	0.295295	0	0	-0.778228	-0.877761	-0.884437	-0.247659	-0.249507	0	1	1	1	1	1	1	1	1	1	1	1	1	1	1	1	1	1	1	1
ASV699 - Ostreobiaceae	-0.702167	0	-0.579202	0	0.702167	0.122965	0.702167	-0.579202	0	0.579202	0.902912	0.949362	1.33183	1.32557	0.845096	1.06496	1.05713	1.07261	1.06483	1.14428	-0.777669	0	-0.434892	0	0.830872	0.115464	0.664222	-0.539994	0	0.506173	1	1	1	1	1	1	1	1	1	1	1	1	1	1	1	1	1	1	1
ASV7 - Ostreobiaceae	0.479938	-1.31163	0	0	-1.79157	-0.479938	-0.479938	1.31163	1.31163	0	1.0822	1.13239	1.37884	1.37277	1.0272	1.13052	1.1231	1.15249	1.14522	1.14916	0.443483	-1.15828	0	0	-1.74413	-0.42453	-0.427333	1.13809	1.14531	0	1	1	1	1	1	1	1	1	1	1	1	1	1	1	1	1	1	1	1
ASV701 - Dino-Group-I-Clade-1	-0.0105491	0.0327188	0	0	0.0432679	0.0105491	0.0105491	-0.0327188	-0.0327188	0	0.876489	0.924954	1.29196	1.28553	0.85412	1.06045	1.05261	1.07116	1.0634	1.14006	-0.0120356	0.0353735	0	0	0.0506579	0.00994776	0.0100218	-0.0305452	-0.0307681	0	0.990787	0.972929	1	1	0.961242	0.992385	0.992329	0.976623	0.976452	1	1	1	1	1	1	1	1	1	1
ASV702 - Dino-Group-I-Clade-1	0	-0.103961	0.423476	0	-0.103961	0.423476	0	0.527438	0.103961	-0.423476	0.878494	0.92621	1.30179	1.29001	0.844621	1.06376	1.04931	1.07388	1.05957	1.14664	0	-0.112244	0.325304	0	-0.123086	0.398095	0	0.49115	0.0981161	-0.36932	1	1	1	1	1	1	1	1	1	1	1	1	1	1	1	1	1	1	1
ASV704 - Dino-Group-I-Clade-1	0	0.478058	0	0	0.478058	0	0	-0.478058	-0.478058	0	0.903103	0.95086	1.32481	1.31853	0.86774	1.07305	1.06528	1.0818	1.07409	1.14354	0	0.502764	0	0	0.550923	0	0	-0.441912	-0.445083	0	1	1	1	1	1	1	1	1	1	1	1	1	1	1	1	1	1	1	1
ASV715 - Corallicolidae	0	-0.262942	0	0	-0.262942	0	0	0.262942	0.262942	0	0.872091	0.910806	1.2808	1.27433	0.848544	1.06002	1.05219	1.06299	1.05518	1.13887	0	-0.288691	0	0	-0.309874	0	0	0.247361	0.249192	0	1	1	1	1	1	1	1	1	1	1	1	1	1	1	1	1	1	1	1
ASV717 - Symbiodiniaceae	0	-0.917831	-1.25416	-0.195433	-0.917831	-1.25416	-0.195433	-0.336334	0.722398	1.05873	0.895312	0.942112	1.32671	1.32043	0.844285	1.06436	1.05652	1.07199	1.06421	1.14374	0	-0.974227	-0.945323	-0.148008	-1.08711	-1.17833	-0.184978	-0.313747	0.678813	0.925675	1	1	1	1	1	1	1	1	1	1	1	1	1	1	1	1	1	1	1
ASV72 - Dino-Group-II-Clade-4	0	-2.64003	0	0	-2.64003	0	0	2.64003	2.64003	0	0.949406	0.939425	1.32481	1.31853	0.903954	1.1123	1.10481	1.07176	1.06398	1.14354	0	-2.81026	0	0	-2.92054	0	0	2.46327	2.48129	0	1	1	1	1	1	1	1	1	1	1	1	1	1	1	1	1	1	1	1
ASV720 - Ephelotidae	0.347894	1.65119	0	0	1.30329	-0.347894	-0.347894	-1.65119	-1.65119	0	0.898942	0.939425	1.32481	1.31853	0.850798	1.06955	1.06175	1.07176	1.06398	1.14354	0.387004	1.75766	0	0	1.53185	-0.325271	-0.32766	-1.54064	-1.5519	0	1	1	1	1	1	1	1	1	1	1	1	1	1	1	1	1	1	1	1
ASV724 - Dino-Group-I-Clade-1	0	-1.1288	0	0	-1.1288	0	0	1.1288	1.1288	0	0.888002	0.932302	1.31396	1.30763	0.845663	1.06359	1.05576	1.06954	1.06175	1.1424	0	-1.21077	0	0	-1.33482	0	0	1.05541	1.06315	0	1	1	1	1	1	1	1	1	1	1	1	1	1	1	1	1	1	1	1
ASV73 - Corallicolidae	-2.69425	-1.69088	0	0	1.00338	2.69425	2.69425	1.69088	1.69088	0	0.911192	0.957905	1.34361	1.3374	0.846028	1.06754	1.05971	1.07495	1.06718	1.14551	-2.95684	-1.76518	0	0	1.18599	2.52379	2.54243	1.57298	1.58444	0	1	1	1	1	1	1	1	1	1	1	1	1	1	1	1	1	1	1	1
ASV733 - Thalassiosiraceae	0	-0.179419	1.15107	0	-0.179419	1.15107	0	1.33049	0.179419	-1.15107	0.890347	0.937748	1.3171	1.31078	0.844834	1.06203	1.05418	1.0708	1.06301	1.14273	0	-0.19133	0.873948	0	-0.212372	1.08384	0	1.24253	0.168783	-1.0073	1	1	1	1	1	1	1	1	1	1	1	1	1	1	1	1	1	1	1
ASV734 - Labyrinthulaceae	0.518867	0.371424	0	0.892767	-0.147443	-0.518867	0.3739	-0.371424	0.521343	0.892767	0.899252	0.949227	1.33557	1.32933	0.847796	1.0666	1.05877	1.07637	1.06862	1.14467	0.576999	0.391292	0	0.671593	-0.173913	-0.486468	0.353144	-0.345071	0.487867	0.779935	1	1	1	1	1	1	1	1	1	1	1	1	1	1	1	1	1	1	1
ASV736 - Corallicolidae	0	0.184562	0	0	0.184562	0	0	-0.184562	-0.184562	0	0.882727	0.925432	1.30301	1.29663	0.846883	1.06241	1.05458	1.06758	1.05978	1.14124	0	0.199434	0	0	0.217931	0	0	-0.17288	-0.174151	0	1	1	1	1	1	1	1	1	1	1	1	1	1	1	1	1	1	1	1
ASV74 - Licnophoridae	0.075019	1.02141	-0.240706	0	0.946392	-0.315725	-0.075019	-1.26212	-1.02141	0.240706	0.741285	0.78577	1.02446	0.992319	0.877435	1.03258	1.0007	1.0551	1.02392	1.12757	0.101201	1.29989	-0.23496	0	1.07859	-0.305764	-0.0749666	-1.19621	-0.997547	0.213474	1	1	1	1	1	1	1	1	1	1	1	1	1	1	1	1	1	1	1
ASV749 - Thalassiosiraceae	0	-0.645731	0	0	-0.645731	0	0	0.645731	0.645731	0	0.894515	0.942099	1.32617	1.31989	0.845033	1.0643	1.05646	1.07258	1.0648	1.14368	0	-0.685417	0	0	-0.764149	0	0	0.602036	0.606432	0	1	1	1	1	1	1	1	1	1	1	1	1	1	1	1	1	1	1	1
ASV75 - Ostreobiaceae	-3.40861	-2.46188	0	0	0.94673	3.40861	3.40861	2.46188	2.46188	0	0.931629	0.974527	1.33837	1.33214	0.849092	1.06424	1.05639	1.07152	1.06373	1.14496	-3.65876	-2.52623	0	0	1.11499	3.20287	3.22666	2.29755	2.31439	0	0.0146138	0.0527719	1	1	0.315557	0.0239184	0.0232923	0.0699858	0.0685312	1	0.852868	1	1	1	1	1	1	1	1
ASV750 - Corallicolidae	0	-0.280552	0	0	-0.280552	0	0	0.280552	0.280552	0	0.881553	0.92817	1.30301	1.29663	0.848655	1.06143	1.0536	1.06995	1.06217	1.14124	0	-0.302264	0	0	-0.330584	0	0	0.26221	0.26413	0	1	1	1	1	1	1	1	1	1	1	1	1	1	1	1	1	1	1	1
ASV751 - Ostreobiaceae	-1.79579	-1.00446	0	0	0.791329	1.79579	1.79579	1.00446	1.00446	0	0.900558	0.946516	1.33557	1.32933	0.84615	1.0677	1.05988	1.07398	1.06621	1.14467	-1.99409	-1.06122	0	0	0.935212	1.68192	1.69433	0.93527	0.942089	0	1	1	1	1	1	1	1	1	1	1	1	1	1	1	1	1	1	1	1
ASV758 - Corallicolidae	0	-0.110526	0	0	-0.110526	0	0	0.110526	0.110526	0	0.875447	0.920293	1.29196	1.28553	0.847995	1.05959	1.05174	1.06714	1.05935	1.14006	0	-0.120099	0	0	-0.130338	0	0	0.103573	0.104334	0	1	0.907779	1	1	0.899965	1	1	0.920414	0.919831	1	1	1	1	1	1	1	1	1	1
ASV768 - Corallicolidae	-1.28806	-0.754686	0	0	0.533374	1.28806	1.28806	0.754686	0.754686	0	0.902877	0.949971	1.33801	1.33177	0.845146	1.06689	1.05906	1.07428	1.0665	1.14492	-1.42662	-0.79443	0	0	0.631102	1.20731	1.21623	0.702507	0.707627	0	1	1	1	1	1	1	1	1	1	1	1	1	1	1	1	1	1	1	1
ASV769 - Dino-Group-I-Clade-1	1.03693	0.409532	0	0	-0.627395	-1.03693	-1.03693	-0.409532	-0.409532	0	0.877821	0.917956	1.29196	1.28553	0.847916	1.06155	1.05372	1.06512	1.05732	1.14006	1.18125	0.446134	0	0	-0.739926	-0.976807	-0.984064	-0.384492	-0.38733	0	1	1	1	1	1	1	1	1	1	1	1	1	1	1	1	1	1	1	1
ASV770 - Corallicolidae																															1	1	1	1	1	1	1	1	1	1	1	1	1	1	1	1	1	1	1
ASV771 - Dino-Group-I-Clade-1	-0.493587	-0.279195	0	0	0.214392	0.493587	0.493587	0.279195	0.279195	0	0.87264	0.918951	1.29196	1.28553	0.843634	1.05727	1.04941	1.06598	1.05818	1.14006	-0.565626	-0.30382	0	0	0.254129	0.466852	0.47035	0.261914	0.263844	0	1	1	1	1	1	1	1	1	1	1	1	1	1	1	1	1	1	1	1
ASV772 - Dino-Group-I-Clade-1	-1.4083	-0.594681	0	0	0.813622	1.4083	1.4083	0.594681	0.594681	0	0.897325	0.944153	1.32806	1.32179	0.844636	1.06452	1.05668	1.07226	1.06448	1.14388	-1.56945	-0.629856	0	0	0.963281	1.32295	1.33276	0.554605	0.558659	0	1	1	1	1	1	1	1	1	1	1	1	1	1	1	1	1	1	1	1
ASV778 - Corallicolidae	0	-0.627556	0	0	-0.627556	0	0	0.627556	0.627556	0	0.890469	0.932276	1.31396	1.30763	0.848224	1.06565	1.05784	1.06952	1.06173	1.1424	0	-0.673144	0	0	-0.739847	0	0	0.586765	0.59107	0	1	1	1	1	1	1	1	1	1	1	1	1	1	1	1	1	1	1	1
ASV78 - Corallicolidae	0	0.409095	0	0	0.409095	0	0	-0.409095	-0.409095	0	0.883963	0.910462	1.2808	1.27433	0.860377	1.06981	1.06205	1.06269	1.05488	1.13887	0	0.449327	0	0	0.475483	0	0	-0.384961	-0.387811	0	1	1	1	1	1	1	1	1	1	1	1	1	1	1	1	1	1	1	1
ASV788 - Dino-Group-I-Clade-1	0	-0.938943	0	0	-0.938943	0	0	0.938943	0.938943	0	0.894934	0.944241	1.32019	1.31389	0.847689	1.06239	1.05455	1.07304	1.06527	1.14305	0	-0.994389	0	0	-1.10765	0	0	0.875032	0.881413	0	1	1	1	1	1	1	1	1	1	1	1	1	1	1	1	1	1	1	1
ASV789 - Dino-Group-I-Clade-1	-0.077537	0.1951	0	0	0.272637	0.077537	0.077537	-0.1951	-0.1951	0	0.892686	0.940827	1.32494	1.31865	0.845361	1.06415	1.05632	1.07284	1.06507	1.14355	-0.0868581	0.207371	0	0	0.32251	0.0728627	0.0734032	-0.181853	-0.183181	0	1	1	1	1	1	1	1	1	1	1	1	1	1	1	1	1	1	1	1
ASV79 - Corallicolidae	0	-0.171432	0	0	-0.171432	0	0	0.171432	0.171432	0	0.782593	0.824598	1.09869	1.09129	0.885926	1.03656	1.02871	1.05137	1.04363	1.11822	0	-0.207898	0	0	-0.193506	0	0	0.163057	0.164265	0	1	1	1	1	1	1	1	1	1	1	1	1	1	1	1	1	1	1	1
ASV790 - Licnophoridae	-0.207503	0.166474	0	0	0.373977	0.207503	0.207503	-0.166474	-0.166474	0	0.88394	0.931735	1.30646	1.3001	0.844914	1.05957	1.05171	1.06923	1.06145	1.1416	-0.234747	0.178671	0	0	0.442621	0.195837	0.197299	-0.155695	-0.156837	0	1	1	1	1	1	1	1	1	1	1	1	1	1	1	1	1	1	1	1
ASV791 - Corallicolidae	0	1.02659	0	0	1.02659	0	0	-1.02659	-1.02659	0	0.898808	0.939425	1.32481	1.31853	0.850658	1.06944	1.06164	1.07176	1.06398	1.14354	0	1.09278	0	0	1.20682	0	0	-0.957855	-0.964859	0	1	1	1	1	1	1	1	1	1	1	1	1	1	1	1	1	1	1	1
ASV797 - Thalassiosiraceae	0	-0.955921	-0.927838	0	-0.955921	-0.927838	0	0.0280828	0.955921	0.927838	0.885901	0.932486	1.31414	1.30777	0.843221	1.06171	1.05383	1.06958	1.06175	1.14245	0	-1.02513	-0.706043	0	-1.13365	-0.873906	0	0.026256	0.900328	0.812148	1	1	1	1	1	1	1	1	1	1	1	1	1	1	1	1	1	1	1
ASV80 - Ephelotidae	0	0.540095	0	0	0.540095	0	0	-0.540095	-0.540095	0	0.90101	0.940463	1.32481	1.31853	0.854126	1.07129	1.06351	1.07267	1.06489	1.14354	0	0.574287	0	0	0.632337	0	0	-0.503507	-0.507182	0	1	1	1	1	1	1	1	1	1	1	1	1	1	1	1	1	1	1	1
ASV817 - Dino-Group-I-Clade-1	0.576971	1.82988	0	0	1.25291	-0.576971	-0.576971	-1.82988	-1.82988	0	0.892707	0.939666	1.32481	1.31853	0.844476	1.06432	1.05648	1.07197	1.06419	1.14354	0.646316	1.94737	0	0	1.48365	-0.542105	-0.546125	-1.70703	-1.71951	0	1	1	1	1	1	1	1	1	1	1	1	1	1	1	1	1	1	1	1
ASV818 - Licnophoridae	0	0.0288534	0	0	0.0288534	0	0	-0.0288534	-0.0288534	0	0.873232	0.919708	1.29196	1.28553	0.845071	1.05776	1.0499	1.06663	1.05884	1.14006	0	0.0313724	0	0	0.0341432	0	0	-0.0270509	-0.02725	0	1	0.975848	1	1	0.973716	1	1	0.979174	0.979021	1	1	1	1	1	1	1	1	1	1
ASV82 - Thalassiosiraceae	0	-1.15436	0.740373	0.63362	-1.15436	0.740373	0.63362	1.89474	1.78798	-0.106753	0.922882	0.972592	1.37109	1.29726	0.857247	1.14315	1.05347	1.15986	1.07157	1.23476	0	-1.18689	0.53999	0.488431	-1.34659	0.647659	0.601462	1.6336	1.66857	-0.086457	1	1	1	1	1	1	1	1	1	1	1	1	1	1	1	1	1	1	1
ASV820 - Licnophoridae	-0.402659	-0.470401	0	0	-0.067742	0.402659	0.402659	0.470401	0.470401	0	0.865274	0.910934	1.28101	1.27454	0.841074	1.05419	1.04632	1.06287	1.05506	1.13889	-0.465354	-0.516394	0	0	-0.0805423	0.38196	0.384835	0.442576	0.445852	0	1	1	1	1	1	1	1	1	1	1	1	1	1	1	1	1	1	1	1
ASV821 - Dino-Group-I-Clade-1	0.0426253	-0.0996778	0	-0.356711	-0.142303	-0.0426253	-0.399336	0.0996778	-0.257033	-0.356711	0.87272	0.919318	1.29252	1.2861	0.842469	1.05671	1.04884	1.06568	1.05788	1.14012	0.0488418	-0.108426	0	-0.277359	-0.168912	-0.0403378	-0.38074	0.0935348	-0.24297	-0.312871	1	1	1	1	1	1	1	1	1	1	1	1	1	1	1	1	1	1	1
ASV827 - Thalassiosiraceae	0	-0.422233	0	0	-0.422233	0	0	0.422233	0.422233	0	0.907483	0.954366	1.34111	1.33489	0.845635	1.06725	1.05942	1.07465	1.06688	1.14525	0	-0.442423	0	0	-0.499309	0	0	0.392903	0.395766	0	1	1	1	1	1	1	1	1	1	1	1	1	1	1	1	1	1	1	1
ASV83 - Corallicolidae	1.4319	1.61913	0	0	0.187231	-1.4319	-1.4319	-1.61913	-1.61913	0	0.781843	0.800906	1.05482	1.04715	0.877253	1.02944	1.02159	1.03056	1.02271	1.1128	1.83145	2.02163	0	0	0.213429	-1.39095	-1.40165	-1.57113	-1.58319	0	0.0780898	0.0532287	1	1	0.832596	0.175599	0.172412	0.1278	0.125024	1	1	1	1	1	1	1	1	1	1
ASV84 - Corallicolidae	1.70839	1.32558	0	0	-0.382805	-1.70839	-1.70839	-1.32558	-1.32558	0	0.762178	0.805317	1.06299	1.05537	0.880321	1.02603	1.01813	1.04355	1.03579	1.11383	2.24145	1.64604	0	0	-0.434848	-1.66505	-1.67796	-1.27027	-1.27978	0	0.0341158	0.112272	1	1	0.667404	0.108387	0.105815	0.215685	0.212371	1	1	1	1	1	1	1	1	1	1
ASV85 - Corallicolidae	0	-0.965734	0	0	-0.965734	0	0	0.965734	0.965734	0	0.82759	0.872085	1.19959	1.19273	0.862866	1.04639	1.03853	1.05831	1.05054	1.12996	0	-1.10738	0	0	-1.11922	0	0	0.912521	0.919274	0	1	1	1	1	1	1	1	1	1	1	1	1	1	1	1	1	1	1	1
ASV851 - Licnophoridae	0.20112	-0.192385	0	0	-0.393505	-0.20112	-0.20112	0.192385	0.192385	0	0.880842	0.929355	1.30437	1.298	0.845205	1.05932	1.05146	1.06947	1.06169	1.14138	0.228327	-0.207009	0	0	-0.465573	-0.189857	-0.191276	0.179888	0.181206	0	1	1	1	1	1	1	1	1	1	1	1	1	1	1	1	1	1	1	1
ASV852 - Corallicolidae	0	-0.239653	0	0	-0.239653	0	0	0.239653	0.239653	0	0.892697	0.941502	1.32481	1.31853	0.846508	1.06431	1.05647	1.07358	1.06581	1.14354	0	-0.254543	0	0	-0.283108	0	0	0.223228	0.224855	0	1	1	1	1	1	1	1	1	1	1	1	1	1	1	1	1	1	1	1
ASV87 - Licnophoridae	-0.126851	-0.0224389	-0.280083	0.386637	0.104412	-0.153232	0.513488	-0.257645	0.409076	0.666721	0.754694	0.799354	1.06593	1.01227	0.876229	1.05732	1.00321	1.07921	1.02624	1.15061	-0.168083	-0.0280713	-0.262761	0.381951	0.119161	-0.144924	0.511847	-0.238735	0.398615	0.579452	1	1	1	1	1	1	1	1	1	1	1	1	1	1	1	1	1	1	1
ASV879 - Dino-Group-I-Clade-1	0	-0.338539	0	0	-0.338539	0	0	0.338539	0.338539	0	0.900506	0.947067	1.33021	1.32394	0.84484	1.06477	1.05694	1.07241	1.06463	1.14411	0	-0.357461	0	0	-0.400714	0	0	0.31568	0.317987	0	1	1	1	1	1	1	1	1	1	1	1	1	1	1	1	1	1	1	1
ASV88 - Dino-Group-I-Clade-1	0	0.594935	1.48916	0.700719	0.594935	1.48916	0.700719	0.894224	0.105785	-0.788439	0.827896	0.885811	1.17526	1.16828	0.904163	1.05291	1.04512	1.07742	1.0698	1.12721	0	0.671627	1.26709	0.599787	0.657995	1.41432	0.670468	0.82997	0.0988825	-0.699464	1	1	1	1	1	1	1	1	1	1	1	1	1	1	1	1	1	1	1
ASV880 - Dino-Group-I-Clade-1	-0.166392	-0.258148	0	0	-0.0917561	0.166392	0.166392	0.258148	0.258148	0	0.887814	0.938731	1.31514	1.30882	0.849052	1.0621	1.05426	1.07383	1.06607	1.14252	-0.187418	-0.274997	0	0	-0.108069	0.156663	0.157828	0.240399	0.242148	0	1	1	1	1	1	1	1	1	1	1	1	1	1	1	1	1	1	1	1
ASV881 - Corallicolidae	0	-0.214705	0	0	-0.214705	0	0	0.214705	0.214705	0	0.872479	0.917943	1.29196	1.28553	0.842371	1.05713	1.04927	1.06511	1.05731	1.14006	0	-0.233898	0	0	-0.254882	0	0	0.20158	0.203068	0	1	1	1	1	1	1	1	1	1	1	1	1	1	1	1	1	1	1	1
ASV884 - Dino-Group-I-Clade-1	0	-0.384308	0	0	-0.384308	0	0	0.384308	0.384308	0	0.888866	0.932276	1.31396	1.30763	0.846541	1.06431	1.05649	1.06952	1.06173	1.1424	0	-0.412225	0	0	-0.453974	0	0	0.359328	0.361964	0	1	1	1	1	1	1	1	1	1	1	1	1	1	1	1	1	1	1	1
ASV886 - Thalassiosiraceae	0	-0.8921	-1.2071	0	-0.8921	-1.2071	0	-0.315001	0.8921	1.2071	0.900473	0.947709	1.33639	1.33015	0.844923	1.0667	1.05887	1.07411	1.06633	1.14475	0	-0.941323	-0.903254	0	-1.05584	-1.13162	0	-0.293268	0.836604	1.05446	1	1	1	1	1	1	1	1	1	1	1	1	1	1	1	1	1	1	1
ASV894 - Corallicolidae	0	0.193344	0	0	0.193344	0	0	-0.193344	-0.193344	0	0.895697	0.944281	1.32481	1.31853	0.852749	1.06682	1.05901	1.07602	1.06827	1.14354	0	0.204753	0	0	0.226731	0	0	-0.179685	-0.180989	0	1	1	1	1	1	1	1	1	1	1	1	1	1	1	1	1	1	1	1
ASV895 - Dino-Group-I-Clade-1	0	-0.535297	0	0	-0.535297	0	0	0.535297	0.535297	0	0.878817	0.926114	1.30301	1.29663	0.843543	1.05916	1.0513	1.06816	1.06037	1.14124	0	-0.578003	0	0	-0.634582	0	0	0.501138	0.504819	0	1	1	1	1	1	1	1	1	1	1	1	1	1	1	1	1	1	1	1
ASV90 - Dino-Group-I-Clade-1	-0.857665	-0.4257	0.476225	0.922479	0.431965	1.33389	1.78014	0.901925	1.34818	0.446254	0.772393	0.797535	1.0771	1.05013	0.858971	1.03967	1.0117	1.04523	1.01741	1.13156	-1.1104	-0.53377	0.442135	0.878442	0.502886	1.28299	1.75956	0.862897	1.32511	0.394371	1	1	1	1	1	1	1	1	1	1	1	1	1	1	1	1	1	1	1
ASV902 - Dino-Group-I-Clade-1	-0.512805	0.628349	0	0	1.14115	0.512805	0.512805	-0.628349	-0.628349	0	0.901805	0.946516	1.33557	1.32933	0.847477	1.06876	1.06094	1.07398	1.06621	1.14467	-0.568643	0.663855	0	0	1.34653	0.479815	0.483348	-0.585064	-0.58933	0	1	1	1	1	1	1	1	1	1	1	1	1	1	1	1	1	1	1	1
ASV92 - Corallicolidae	0	3.23073	0	0	3.23073	0	0	-3.23073	-3.23073	0	0.937238	0.946516	1.33557	1.32933	0.885087	1.09882	1.09122	1.07398	1.06621	1.14467	0	3.41329	0	0	3.65018	0	0	-3.00818	-3.03011	0	1	1	1	1	1	1	1	1	1	1	1	1	1	1	1	1	1	1	1
ASV930 - Dino-Group-I-Clade-1	0	-0.122158	0	0	-0.122158	0	0	0.122158	0.122158	0	0.873753	0.918168	1.29196	1.28553	0.843934	1.05819	1.05033	1.06531	1.0575	1.14006	0	-0.133045	0	0	-0.144748	0	0	0.114669	0.115515	0	1	0.897902	1	1	0.88899	1	1	0.911927	0.911281	1	1	1	1	1	1	1	1	1	1
ASV932 - Licnophoridae	0	0.458935	0	0	0.458935	0	0	-0.458935	-0.458935	0	0.902348	0.951417	1.33765	1.33142	0.84728	1.06685	1.05902	1.07596	1.0682	1.14489	0	0.482371	0	0	0.541658	0	0	-0.426537	-0.429636	0	1	1	1	1	1	1	1	1	1	1	1	1	1	1	1	1	1	1	1
ASV94 - Licnophoridae	-0.773213	0.178808	0.93999	0.269516	0.952022	1.7132	1.04273	0.761182	0.0907073	-0.670475	0.729431	0.783139	1.08039	1.16199	0.864876	1.07465	1.15665	1.10158	1.18171	1.31296	-1.06002	0.228322	0.870045	0.231943	1.10076	1.59419	0.901504	0.690994	0.0767594	-0.510659	1	1	1	1	1	1	1	1	1	1	1	1	1	1	1	1	1	1	1
ASV941 - Corallicolidae	0	-0.623623	0	0	-0.623623	0	0	0.623623	0.623623	0	0.899023	0.939425	1.32481	1.31853	0.850884	1.06962	1.06182	1.07176	1.06398	1.14354	0	-0.663834	0	0	-0.732912	0	0	0.581869	0.586124	0	1	1	1	1	1	1	1	1	1	1	1	1	1	1	1	1	1	1	1
ASV943 - Dino-Group-I-Clade-1	0	1.21269	-0.285291	0	1.21269	-0.285291	0	-1.49798	-1.21269	0.285291	0.901338	0.948504	1.33697	1.33073	0.844982	1.06677	1.05894	1.07415	1.06638	1.14482	0	1.27853	-0.213386	0	1.43516	-0.267435	0	-1.39457	-1.1372	0.249203	1	1	1	1	1	1	1	1	1	1	1	1	1	1	1	1	1	1	1
ASV95 - Licnophoridae	0.999247	0.906321	-1.37598	0	-0.0929262	-2.37523	-0.999247	-2.2823	-0.906321	1.37598	0.82346	0.867519	1.13864	1.13147	0.90336	1.0487	1.04091	1.06499	1.05732	1.12298	1.21347	1.04473	-1.20844	0	-0.102867	-2.26493	-0.959976	-2.14303	-0.857191	1.2253	0.239819	0.309259	0.241703	1	0.919146	0.0354012	0.349125	0.0452702	0.402023	0.235435	1	1	1	1	1	1	1	1	1
ASV96 - Corallicolidae	0	0.691724	0	0	0.691724	0	0	-0.691724	-0.691724	0	0.927015	0.910462	1.2808	1.27433	0.904552	1.10565	1.09814	1.06269	1.05488	1.13887	0	0.759751	0	0	0.764714	0	0	-0.650917	-0.655737	0	1	1	1	1	1	1	1	1	1	1	1	1	1	1	1	1	1	1	1
ASV97 - Licnophoridae	-1.2566	-0.647136	0	0	0.609462	1.2566	1.2566	0.647136	0.647136	0	0.869216	0.88879	1.23448	1.22779	0.862862	1.06198	1.05421	1.05271	1.04487	1.13383	-1.44567	-0.728109	0	0	0.706326	1.18326	1.19198	0.614732	0.619348	0	1	1	1	1	1	1	1	1	1	1	1	1	1	1	1	1	1	1	1
ASV978 - Licnophoridae	0	0.0702437	0	0	0.0702437	0	0	-0.0702437	-0.0702437	0	0.900387	0.948901	1.33557	1.32933	0.848635	1.06756	1.05974	1.07609	1.06833	1.14467	0	0.0740264	0	0	0.0827726	0	0	-0.0652771	-0.0657512	0	1	0.945649	1	1	0.939246	1	1	0.95206	0.951712	1	1	1	1	1	1	1	1	1	1
ASV98 - Ephelotidae	0	0.625249	0	0	0.625249	0	0	-0.625249	-0.625249	0	0.903287	0.940853	1.32481	1.31853	0.856957	1.07321	1.06544	1.07301	1.06524	1.14354	0	0.664555	0	0	0.729616	0	0	-0.582706	-0.586957	0	1	1	1	1	1	1	1	1	1	1	1	1	1	1	1	1	1	1	1
ASV980 - Corallicolidae	0	-0.573467	0	0	-0.573467	0	0	0.573467	0.573467	0	0.899481	0.946516	1.33557	1.32933	0.845003	1.0668	1.05897	1.07398	1.06621	1.14467	0	-0.605871	0	0	-0.678656	0	0	0.533963	0.537856	0	1	1	1	1	1	1	1	1	1	1	1	1	1	1	1	1	1	1	1
ASV981 - Corallicolidae	0	0.481385	0	0	0.481385	0	0	-0.481385	-0.481385	0	0.89393	0.939539	1.32481	1.31853	0.845627	1.06534	1.05751	1.07186	1.06408	1.14354	0	0.512363	0	0	0.569263	0	0	-0.449112	-0.452396	0	1	1	1	1	1	1	1	1	1	1	1	1	1	1	1	1	1	1	1
ASV982 - Licnophoridae	0	-0.361889	0	0	-0.361889	0	0	0.361889	0.361889	0	0.899716	0.947503	1.33557	1.32933	0.846359	1.06699	1.05917	1.07485	1.06709	1.14467	0	-0.38194	0	0	-0.427584	0	0	0.336687	0.339138	0	1	1	1	1	1	1	1	1	1	1	1	1	1	1	1	1	1	1	1
ASV989 - Dino-Group-I-Clade-1	0	0.412467	0	0	0.412467	0	0	-0.412467	-0.412467	0	0.899863	0.94665	1.33557	1.32933	0.84556	1.06712	1.05929	1.0741	1.06633	1.14467	0	0.435712	0	0	0.487803	0	0	-0.384011	-0.38681	0	1	1	1	1	1	1	1	1	1	1	1	1	1	1	1	1	1	1	1
ASV99 - Licnophoridae	0.0333523	1.0138	-0.450515	-0.612612	0.980446	-0.483867	-0.645964	-1.46431	-1.62641	-0.162098	0.719564	0.75074	1.03662	0.965507	0.872185	1.0816	1.01365	1.09545	1.02842	1.18819	0.0463507	1.3504	-0.434599	-0.634498	1.12413	-0.447362	-0.637267	-1.33672	-1.58147	-0.136424	1	1	1	1	1	1	1	1	1	1	1	1	1	1	1	1	1	1	1
[truncated: 11 more columns]

## Sheet: S9 - ANCOM-BC - Year
Table S9: Outputs of the ANCOM-BC test comparing the sampling years
ASV	lfc_Intercept	lfc_Year2023	se_Intercept	se_Year2023	W_Intercept	W_Year2023	p_Intercept	p_Year2023	q_Intercept	q_Year2023	diff_Intercept	diff_Year2023	ASV
ASV1	-0.0129268	1.0891	0.309474	0.503343	-0.0417703	2.16373	0.966871	0.0359564	1	0.248175	FALSE	FALSE	ASV1 - Licnophoridae
ASV10							1	1	1	1	FALSE	FALSE	ASV10 - Ostreobiaceae
ASV100							1	1	1	1	FALSE	FALSE	ASV100 - Corallicolidae
ASV1014							1	1	1	1	FALSE	FALSE	ASV1014 - Chaetocerotaceae
ASV102	0.265609	-0.3368	0.104916	0.382839	2.53163	-0.879743	0.0645528	0.428678	0.522291	1	FALSE	FALSE	ASV102 - Dothideomycetes
ASV1026							1	1	1	1	FALSE	FALSE	ASV1026 - Licnophoridae
ASV1030							1	1	1	1	FALSE	FALSE	ASV1030 - Naviculaceae
ASV104							1	1	1	1	FALSE	FALSE	ASV104 - Corallicolidae
ASV105	-0.134395	1.17161	0.112924	0.438079	-1.19014	2.67444	0.246131	0.0135408	1	0.130285	FALSE	FALSE	ASV105 - Dino-Group-I-Clade-1
ASV106	-0.18304	1.46466	0.0972168	0.421564	-1.8828	3.47434	0.0705443	0.00174476	0.523312	0.0365374	FALSE	TRUE	ASV106 - Dino-Group-I-Clade-1
ASV1063							1	1	1	1	FALSE	FALSE	ASV1063 - Corallicolidae
ASV1064							1	1	1	1	FALSE	FALSE	ASV1064 - Diplonemidae
ASV1065							1	1	1	1	FALSE	FALSE	ASV1065 - Corallicolidae
ASV1068							1	1	1	1	FALSE	FALSE	ASV1068 - Licnophoridae
ASV1069							1	1	1	1	FALSE	FALSE	ASV1069 - Dino-Group-I-Clade-1
ASV107	-2.3082	3.41259	2.11055e-17	0.411702	-1.09365e+17	8.28898	1.68593e-51	0.00367847	3.00096e-49	0.0515865	TRUE	FALSE	ASV107 - Dino-Group-II-Clade-16
ASV1073							1	1	1	1	FALSE	FALSE	ASV1073 - Corallicolidae
ASV1074							1	1	1	1	FALSE	FALSE	ASV1074 - Licnophoridae
ASV108	0.0910212	0.379751	0.110397	0.374257	0.824489	1.01468	0.417781	0.320379	1	1	FALSE	FALSE	ASV108 - Dino-Group-I-Clade-1
ASV109	0.166674	-0.773996	0.128556	0.357048	1.29651	-2.16776	0.210326	0.0430849	1	0.278877	FALSE	FALSE	ASV109 - Licnophoridae
ASV11	-0.0468895	1.20375	0.206453	0.590413	-0.22712	2.03882	0.821548	0.0484688	1	0.298662	FALSE	FALSE	ASV11 - Dino-Group-I-Clade-1
ASV1127							1	1	1	1	FALSE	FALSE	ASV1127 - Corallicolidae
ASV1131	-0.207409	0.274526	0.0119082	0.3697	-17.4174	0.742564	0.000412471	0.511603	0.00978931	1	TRUE	FALSE	ASV1131 - Thalassiosiraceae
ASV114							1	1	1	1	FALSE	FALSE	ASV114 - Licnophoridae
ASV1142							1	1	1	1	FALSE	FALSE	ASV1142 - Licnophoridae
ASV115	0.170908	-0.65501	0.137578	0.360357	1.24226	-1.81767	0.22264	0.0779356	1	0.42038	FALSE	FALSE	ASV115 - Licnophoridae
ASV117	-0.17293	1.40913	0.0952784	0.41987	-1.815	3.35612	0.0798807	0.00221991	0.557599	0.041594	FALSE	TRUE	ASV117 - Licnophoridae
ASV120							1	1	1	1	FALSE	FALSE	ASV120 - Licnophoridae
ASV121	0.11562	-0.591667	0.153011	0.34656	0.755631	-1.70726	0.456181	0.098842	1	0.509967	FALSE	FALSE	ASV121 - Licnophoridae
ASV1212							1	1	1	1	FALSE	FALSE	ASV1212 - Bacillariaceae
ASV122							1	1	1	1	FALSE	FALSE	ASV122 - Corallicolidae
ASV1225							1	1	1	1	FALSE	FALSE	ASV1225 - Dino-Group-I-Clade-1
ASV123							1	1	1	1	FALSE	FALSE	ASV123 - Ephelotidae
ASV124	-0.136052	2.95793	0.084394	0.617045	-1.61211	4.7937	0.127776	0.000236794	0.798037	0.00842988	FALSE	TRUE	ASV124 - Licnophoridae
ASV125							1	1	1	1	FALSE	FALSE	ASV125 - Warnowiaceae
ASV126	-0.119879	1.20612	0.111078	0.475839	-1.07924	2.53473	0.290394	0.0176131	1	0.139339	FALSE	FALSE	ASV126 - Dino-Group-I-Clade-1
ASV127							1	1	1	1	FALSE	FALSE	ASV127 - Thalassiosiraceae
ASV128							1	1	1	1	FALSE	FALSE	ASV128 - Licnophoridae
ASV129							1	1	1	1	FALSE	FALSE	ASV129 - Dino-Group-I-Clade-1
ASV13	-0.237668	2.95214	0.145729	0.389995	-1.63089	7.56969	0.137351	3.43323e-05	0.843053	0.00227489	FALSE	TRUE	ASV13 - Ostreobiaceae
ASV131							1	1	1	1	FALSE	FALSE	ASV131 - Warnowiaceae
ASV132							1	1	1	1	FALSE	FALSE	ASV132 - Corallicolidae
ASV133							1	1	1	1	FALSE	FALSE	ASV133 - Licnophoridae
ASV134	0.0891203	-0.0876445	0.125219	0.344416	0.711718	-0.254473	0.482326	0.800926	1	1	FALSE	FALSE	ASV134 - Licnophoridae
ASV135							1	1	1	1	FALSE	FALSE	ASV135 - Ephelotidae
ASV136							1	1	1	1	FALSE	FALSE	ASV136 - Dino-Group-I-Clade-1
ASV137							1	1	1	1	FALSE	FALSE	ASV137 - Licnophoridae
ASV139							1	1	1	1	FALSE	FALSE	ASV139 - Paradinidae
ASV141							1	1	1	1	FALSE	FALSE	ASV141 - Thalassiosiraceae
ASV143	0.117399	-1.26029	0.113516	0.356274	1.03421	-3.53742	0.315528	0.00253018	1	0.0450372	FALSE	TRUE	ASV143 - Licnophoridae
ASV146							1	1	1	1	FALSE	FALSE	ASV146 - Corallicolidae
ASV148							1	1	1	1	FALSE	FALSE	ASV148 - Licnophoridae
ASV149	0.732017	-0.931069	0.05608	0.373998	13.0531	-2.4895	0.000971022	0.0885231	0.0203343	0.463444	TRUE	FALSE	ASV149 - MAST-9
ASV150							1	1	1	1	FALSE	FALSE	ASV150 - Warnowiaceae
ASV153							1	1	1	1	FALSE	FALSE	ASV153 - Corallicolidae
ASV154							1	1	1	1	FALSE	FALSE	ASV154 - Corallicolidae
ASV155							1	1	1	1	FALSE	FALSE	ASV155 - Warnowiaceae
ASV156	-0.0354342	1.39785	0.108868	0.386158	-0.325477	3.61989	0.766199	0.0362503	1	0.248175	FALSE	FALSE	ASV156 - Exobasidiomycetes
ASV159							1	1	1	1	FALSE	FALSE	ASV159 - Corallicolidae
ASV160	0.235353	-0.893328	0.127041	0.329068	1.85258	-2.71472	0.0734852	0.0107399	0.523312	0.112453	FALSE	FALSE	ASV160 - Dino-Group-I-Clade-1
ASV161							1	1	1	1	FALSE	FALSE	ASV161 - Dino-Group-I-Clade-1
ASV162							1	1	1	1	FALSE	FALSE	ASV162 - Corallicolidae
ASV163							1	1	1	1	FALSE	FALSE	ASV163 - Ostreobiaceae
ASV164	-0.21267	1.94342	0.09924	0.359047	-2.14299	5.41272	0.04603	3.83409e-05	0.399675	0.00227489	FALSE	TRUE	ASV164 - Dino-Group-I-Clade-1
ASV167							1	1	1	1	FALSE	FALSE	ASV167 - Ostreobiaceae
ASV17	0.213839	-0.199728	0.192175	0.42439	1.11273	-0.470624	0.272306	0.640403	1	1	FALSE	FALSE	ASV17 - Licnophoridae
ASV170							1	1	1	1	FALSE	FALSE	ASV170 - Eurotiomycetes
ASV171	0.590318	-1.33952	0.0977107	0.427277	6.04149	-3.135	0.00179004	0.0258113	0.0335396	0.187527	TRUE	FALSE	ASV171 - Holostichidae
ASV172	0.516067	-2.10441	0.0695473	0.376395	7.42036	-5.59096	0.00506413	0.0113012	0.0654761	0.114244	FALSE	FALSE	ASV172 - Holostichidae
ASV173							1	1	1	1	FALSE	FALSE	ASV173 - Licnophoridae
ASV176							1	1	1	1	FALSE	FALSE	ASV176 - Ephelotidae
ASV177							1	1	1	1	FALSE	FALSE	ASV177 - Licnophoridae
ASV178							1	1	1	1	FALSE	FALSE	ASV178 - Ephelotidae
ASV179							1	1	1	1	FALSE	FALSE	ASV179 - Ephelotidae
ASV18	0.366848	-2.02711	0.181396	0.405913	2.02236	-4.99396	0.0828409	0.00157597	0.567142	0.0365374	FALSE	TRUE	ASV18 - Warnowiaceae
ASV180	0.0785308	0.417828	0.119505	0.374405	0.657136	1.11598	0.524604	0.288216	1	1	FALSE	FALSE	ASV180 - Dino-Group-I-Clade-1
ASV181							1	1	1	1	FALSE	FALSE	ASV181 - Chaetocerotaceae
ASV182							1	1	1	1	FALSE	FALSE	ASV182 - Corallicolidae
ASV185							1	1	1	1	FALSE	FALSE	ASV185 - Licnophoridae
ASV186	-0.0742862	1.24914	0.114611	0.365176	-0.648157	3.42066	0.525542	0.00325873	1	0.0504394	FALSE	FALSE	ASV186 - Dino-Group-I-Clade-1
ASV187							1	1	1	1	FALSE	FALSE	ASV187 - Ephelotidae
ASV188	0.182062	-0.238611	0.0793957	0.355775	2.2931	-0.67068	0.0391568	0.514164	0.357432	1	FALSE	FALSE	ASV188 - Licnophoridae
ASV19							1	1	1	1	FALSE	FALSE	ASV19 - Licnophoridae
ASV190	0.0912069	0.0191123	0.131475	0.336434	0.693719	0.0568084	0.493574	0.955101	1	1	FALSE	FALSE	ASV190 - Dino-Group-I-Clade-1
ASV191							1	1	1	1	FALSE	FALSE	ASV191 - Ostreobiaceae
ASV192	-0.164628	1.33773	0.0832226	0.400738	-1.97817	3.33817	0.0734989	0.00661476	0.523312	0.0784951	FALSE	FALSE	ASV192 - Dino-Group-I-Clade-1
ASV194							1	1	1	1	FALSE	FALSE	ASV194 - Ostreobiaceae
ASV197	-1.50724	2.66183	0.00409491	0.493496	-368.077	5.39383	2.71409e-14	0.00167361	2.41554e-12	0.0365374	TRUE	TRUE	ASV197 - Cymatosiraceae
ASV199							1	1	1	1	FALSE	FALSE	ASV199 - Cymatosiraceae
ASV2	0.610044	-4.3494	0.383505	0.58326	1.5907	-7.45705	0.120185	7.03557e-09	0.764035	1.25233e-06	FALSE	TRUE	ASV2 - Corallicolidae
ASV20	0.208933	-0.217737	0.176109	0.393637	1.18638	-0.553142	0.242469	0.583245	1	1	FALSE	FALSE	ASV20 - Licnophoridae
ASV201							1	1	1	1	FALSE	FALSE	ASV201 - Corallicolidae
ASV202							1	1	1	1	FALSE	FALSE	ASV202 - Corallicolidae
ASV203	0.137647	-0.731737	0.1053	0.343943	1.30718	-2.12749	0.205284	0.0453913	1	0.288559	FALSE	FALSE	ASV203 - Dino-Group-I-Clade-1
ASV205							1	1	1	1	FALSE	FALSE	ASV205 - Corallicolidae
ASV206	0.14016	0.189993	0.0916499	0.431482	1.52929	0.440326	0.150154	0.666934	0.906012	1	FALSE	FALSE	ASV206 - Dino-Group-I-Clade-1
ASV208	0.0286767	0.190497	0.0908477	0.358293	0.315657	0.531679	0.755894	0.601449	1	1	FALSE	FALSE	ASV208 - Licnophoridae
ASV210							1	1	1	1	FALSE	FALSE	ASV210 - Warnowiaceae
ASV216							1	1	1	1	FALSE	FALSE	ASV216 - Warnowiaceae
ASV22	0.120803	0.377062	0.202013	0.369563	0.597997	1.02029	0.553485	0.314217	1	1	FALSE	FALSE	ASV22 - Licnophoridae
ASV220							1	1	1	1	FALSE	FALSE	ASV220 - Dino-Group-I-Clade-1
ASV221							1	1	1	1	FALSE	FALSE	ASV221 - Ostreobiaceae
ASV222							1	1	1	1	FALSE	FALSE	ASV222 - Corallicolidae
ASV225							1	1	1	1	FALSE	FALSE	ASV225 - Corallicolidae
ASV226	0.142712	0.315059	0.0693642	0.469395	2.05744	0.671203	0.0641484	0.515939	0.522291	1	FALSE	FALSE	ASV226 - Dino-Group-I-Clade-1
ASV228	-0.194359	1.31787	0.0777055	0.350754	-2.50122	3.75724	0.0199402	0.00102594	0.215112	0.0304362	FALSE	TRUE	ASV228 - Dino-Group-I-Clade-1
ASV229							1	1	1	1	FALSE	FALSE	ASV229 - Ostreobiaceae
ASV23	-0.0411784	1.82931	0.0695795	0.36746	-0.591819	4.97826	0.572582	0.00160414	1	0.0365374	FALSE	TRUE	ASV23 - Ostreobiaceae
ASV233	-0.0516419	0.896664	0.04389	0.453754	-1.17662	1.9761	0.273168	0.0835511	1	0.443943	FALSE	FALSE	ASV233 - Naviculaceae
ASV235	-0.142703	0.712733	2.54963e-17	0.446146	-5597008879341710	1.59753	1.25777e-47	0.208434	1.49256e-45	1	TRUE	FALSE	ASV235 - Thraustochytriaceae
ASV24	0.159333	-0.0253792	0.187057	0.424823	0.851785	-0.0597407	0.39967	0.952675	1	1	FALSE	FALSE	ASV24 - Licnophoridae
ASV240							1	1	1	1	FALSE	FALSE	ASV240 - Licnophoridae
ASV243							1	1	1	1	FALSE	FALSE	ASV243 - Dino-Group-I-Clade-1
ASV246	0.0709546	-0.15948	0.0781853	0.368336	0.907519	-0.432973	0.377598	0.670814	1	1	FALSE	FALSE	ASV246 - Licnophoridae
ASV248							1	1	1	1	FALSE	FALSE	ASV248 - Ostreobiaceae
ASV252							1	1	1	1	FALSE	FALSE	ASV252 - Ostreobiaceae
ASV253							1	1	1	1	FALSE	FALSE	ASV253 - Dino-Group-I-Clade-1
ASV254	0.189599	0.314824	0.0819397	0.377928	2.31389	0.833028	0.0685742	0.442789	0.523312	1	FALSE	FALSE	ASV254 - Dino-Group-I-Clade-4
ASV256							1	1	1	1	FALSE	FALSE	ASV256 - Corallicolidae
ASV259							1	1	1	1	FALSE	FALSE	ASV259 - Pelagomonadaceae
ASV26							1	1	1	1	FALSE	FALSE	ASV26 - Stenosemellidae
ASV260							1	1	1	1	FALSE	FALSE	ASV260 - Licnophoridae
ASV262							1	1	1	1	FALSE	FALSE	ASV262 - Licnophoridae
ASV263							1	1	1	1	FALSE	FALSE	ASV263 - Corallicolidae
ASV264	0.424691	-0.064977	0.0359708	0.486097	11.8065	-0.133671	7.67146e-05	0.898876	0.0021008	1	TRUE	FALSE	ASV264 - Chloropicaceae
ASV266	1.01871	-2.10029	0.0140919	0.41202	72.2906	-5.09755	5.83345e-06	0.0145971	0.000230745	0.13548	TRUE	FALSE	ASV266 - Holostichidae
ASV267	0.0657104	-0.885756	0.09697	0.341296	0.677637	-2.59527	0.5054	0.0168898	1	0.139339	FALSE	FALSE	ASV267 - Licnophoridae
ASV27	0.118754	0.191553	0.161848	0.531288	0.733737	0.360544	0.468291	0.720738	1	1	FALSE	FALSE	ASV27 - Dino-Group-I-Clade-1
ASV272	0.565859	-1.40891	0.0602527	0.374687	9.39143	-3.76022	0.00255757	0.032885	0.0433569	0.234141	TRUE	FALSE	ASV272 - Exobasidiomycetes
ASV277	0.0374523	-0.00859385	0.0798354	0.353522	0.469119	-0.0243093	0.646207	0.980949	1	1	FALSE	FALSE	ASV277 - Dino-Group-I-Clade-1
ASV278							1	1	1	1	FALSE	FALSE	ASV278 - Licnophoridae
ASV279							1	1	1	1	FALSE	FALSE	ASV279 - Corallicolidae
ASV28	0.139248	-0.788259	0.20089	0.386678	0.693157	-2.03854	0.495807	0.0542844	1	0.322087	FALSE	FALSE	ASV28 - Dino-Group-I-Clade-1
ASV284	0.0637054	0.242514	0.0435969	0.417921	1.46124	0.580287	0.240097	0.602435	1	1	FALSE	FALSE	ASV284 - Bacillariaceae
ASV286							1	1	1	1	FALSE	FALSE	ASV286 - Endomyxa_XX
ASV289							1	1	1	1	FALSE	FALSE	ASV289 - Corallicolidae
ASV29							1	1	1	1	FALSE	FALSE	ASV29 - Licnophoridae
ASV290							1	1	1	1	FALSE	FALSE	ASV290 - Licnophoridae
ASV294							1	1	1	1	FALSE	FALSE	ASV294 - Corallicolidae
ASV296							1	1	1	1	FALSE	FALSE	ASV296 - Dino-Group-I-Clade-1
ASV298							1	1	1	1	FALSE	FALSE	ASV298 - Licnophoridae
ASV3	-0.760929	4.42692	0.246175	0.386179	-3.09101	11.4634	0.00389896	2.11636e-13	0.0578346	7.53426e-11	FALSE	TRUE	ASV3 - Dino-Group-I-Clade-1
ASV30	0.0925511	0.808917	0.152044	0.452321	0.608711	1.78837	0.57559	0.148232	1	0.753864	FALSE	FALSE	ASV30 - Ostreobiaceae
ASV302							1	1	1	1	FALSE	FALSE	ASV302 - Stenosemellidae
ASV307	0.0290885	-0.0905283	0.0555674	0.346085	0.523481	-0.261578	0.608287	0.797204	1	1	FALSE	FALSE	ASV307 - Licnophoridae
ASV308							1	1	1	1	FALSE	FALSE	ASV308 - Corallicolidae
ASV31							1	1	1	1	FALSE	FALSE	ASV31 - Warnowiaceae
ASV312	-0.0031976	1.56452	0.0852973	0.375425	-0.0374877	4.16732	0.971547	0.00876173	1	0.0974742	FALSE	FALSE	ASV312 - Ostreobiaceae
ASV313	0.068366	-0.276259	0.0806365	0.353716	0.847829	-0.781018	0.410794	0.447798	1	1	FALSE	FALSE	ASV313 - Dino-Group-I-Clade-1
ASV314							1	1	1	1	FALSE	FALSE	ASV314 - Corallicolidae
ASV315							1	1	1	1	FALSE	FALSE	ASV315 - Corallicolidae
ASV32							1	1	1	1	FALSE	FALSE	ASV32 - Corallicolidae
ASV320	-0.0418797	0.912987	0.0499498	0.34786	-0.838436	2.62458	0.414947	0.0191382	1	0.148113	FALSE	FALSE	ASV320 - Licnophoridae
ASV322							1	1	1	1	FALSE	FALSE	ASV322 - Ostreobiaceae
ASV325							1	1	1	1	FALSE	FALSE	ASV325 - Corallicolidae
ASV326	-0.831511	1.83961	0.0131151	0.383363	-63.401	4.79862	1.03521e-09	0.00300498	6.14225e-08	0.0486261	TRUE	TRUE	ASV326 - Prasino-Clade-9_XX
ASV33							1	1	1	1	FALSE	FALSE	ASV33 - Corallicolidae
ASV331							1	1	1	1	FALSE	FALSE	ASV331 - Corallicolidae
ASV334							1	1	1	1	FALSE	FALSE	ASV334 - Ostreobiaceae
ASV34	0.103362	0.881888	0.203839	0.431519	0.507078	2.04368	0.618614	0.0567988	1	0.331481	FALSE	FALSE	ASV34 - Exobasidiomycetes
ASV341							1	1	1	1	FALSE	FALSE	ASV341 - Corallicolidae
ASV342							1	1	1	1	FALSE	FALSE	ASV342 - Ostreobiaceae
ASV347							1	1	1	1	FALSE	FALSE	ASV347 - Ephelotidae
ASV35	0.0283232	0.579713	0.173915	0.440526	0.162857	1.31596	0.871723	0.198156	1	0.97977	FALSE	FALSE	ASV35 - Dino-Group-I-Clade-1
ASV352							1	1	1	1	FALSE	FALSE	ASV352 - Licnophoridae
ASV354							1	1	1	1	FALSE	FALSE	ASV354 - Dino-Group-I-Clade-1
ASV356							1	1	1	1	FALSE	FALSE	ASV356 - Corallicolidae
ASV357							1	1	1	1	FALSE	FALSE	ASV357 - Licnophoridae
ASV36							1	1	1	1	FALSE	FALSE	ASV36 - Warnowiaceae
ASV364	-0.158306	1.43782	0.0474132	0.377902	-3.33886	3.80475	0.00533372	0.00218751	0.0654761	0.041594	FALSE	TRUE	ASV364 - Dino-Group-I-Clade-1
ASV367	-0.114796	0.85897	0.0762734	0.432785	-1.50506	1.98475	0.160471	0.0726767	0.95213	0.404264	FALSE	FALSE	ASV367 - Symbiodiniaceae
ASV368							1	1	1	1	FALSE	FALSE	ASV368 - Ephelotidae
ASV369							1	1	1	1	FALSE	FALSE	ASV369 - Dino-Group-I-Clade-1
ASV37	0.484342	-1.53509	0.0878065	0.37824	5.51602	-4.0585	0.00527247	0.0153677	0.0654761	0.136773	FALSE	FALSE	ASV37 - Ostreobiaceae
ASV370							1	1	1	1	FALSE	FALSE	ASV370 - Corallicolidae
ASV377	-0.283077	0.952794	2.54963e-17	0.423412	-1.11026e+16	2.25028	3.60367e-95	0.0654164	1.28291e-92	0.375617	TRUE	FALSE	ASV377 - Paradinidae
ASV38	-0.0266176	0.989055	0.165668	0.364998	-0.160669	2.70976	0.87355	0.0115527	1	0.114244	FALSE	FALSE	ASV38 - Dino-Group-I-Clade-1
ASV381							1	1	1	1	FALSE	FALSE	ASV381 - Warnowiaceae
ASV386							1	1	1	1	FALSE	FALSE	ASV386 - Ostreobiaceae
ASV389	0.399505	-0.951343	0.0769709	0.371274	5.19034	-2.56238	0.0020338	0.0427717	0.0362016	0.278877	TRUE	FALSE	ASV389 - Naviculaceae
ASV39							1	1	1	1	FALSE	FALSE	ASV39 - Cephaloidophoridae
ASV390							1	1	1	1	FALSE	FALSE	ASV390 - Ephelotidae
ASV391	0.164343	-0.0486323	0.0720397	0.372458	2.28129	-0.130571	0.0714229	0.901205	0.523312	1	FALSE	FALSE	ASV391 - Ostreobiaceae
ASV395	-0.457645	1.67369	0.0530878	0.424158	-8.62052	3.9459	5.64027e-05	0.00556115	0.00167328	0.0707061	TRUE	FALSE	ASV395 - Heterocapsaceae
ASV397							1	1	1	1	FALSE	FALSE	ASV397 - Abeoformidae_Group_MAIP_1
ASV4							1	1	1	1	FALSE	FALSE	ASV4 - Ephelotidae
ASV40	0.205095	-0.328027	0.120376	0.399607	1.70379	-0.820873	0.0972842	0.417275	0.644599	1	FALSE	FALSE	ASV40 - Licnophoridae
ASV401							1	1	1	1	FALSE	FALSE	ASV401 - Ostreobiaceae
ASV404	0.0251895	1.32314	0.0828786	0.370387	0.303933	3.57233	0.770014	0.00906862	1	0.0978312	FALSE	FALSE	ASV404 - Dino-Group-I-Clade-1
ASV407							1	1	1	1	FALSE	FALSE	ASV407 - Corallicolidae
ASV409	-0.804977	1.83441	0.00850095	0.372544	-94.6926	4.924	2.59626e-06	0.0160516	0.000115534	0.137271	TRUE	FALSE	ASV409 - Dino-Group-I-Clade-4
ASV413							1	1	1	1	FALSE	FALSE	ASV413 - Corallicolidae
ASV416							1	1	1	1	FALSE	FALSE	ASV416 - Corallicolidae
ASV418							1	1	1	1	FALSE	FALSE	ASV418 - Corallicolidae
ASV42							1	1	1	1	FALSE	FALSE	ASV42 - Licnophoridae
ASV420							1	1	1	1	FALSE	FALSE	ASV420 - Corallicolidae
ASV43	-1.07419	3.08745	0.118626	0.404162	-9.05534	7.63914	3.14667e-07	2.33381e-06	1.6003e-05	0.000276945	TRUE	TRUE	ASV43 - Symbiodiniaceae
ASV436							1	1	1	1	FALSE	FALSE	ASV436 - Corallicolidae
ASV44							1	1	1	1	FALSE	FALSE	ASV44 - Ephelotidae
ASV441							1	1	1	1	FALSE	FALSE	ASV441 - Thalassiosiraceae
ASV447							1	1	1	1	FALSE	FALSE	ASV447 - Corallicolidae
ASV449							1	1	1	1	FALSE	FALSE	ASV449 - Corallicolidae
ASV45	-0.0679809	1.50586	0.201203	0.459343	-0.337873	3.27829	0.73898	0.00375897	1	0.0515865	FALSE	FALSE	ASV45 - Endomyxa_XX
ASV452							1	1	1	1	FALSE	FALSE	ASV452 - Licnophoridae
ASV459							1	1	1	1	FALSE	FALSE	ASV459 - Corallicolidae
ASV46							1	1	1	1	FALSE	FALSE	ASV46 - Ephelotidae
ASV460							1	1	1	1	FALSE	FALSE	ASV460 - Pelagomonadaceae
ASV464	-0.00480236	1.12694	0.0611387	0.356841	-0.0785486	3.1581	0.93843	0.00649781	1	0.0784951	FALSE	FALSE	ASV464 - Dino-Group-I-Clade-1
ASV465							1	1	1	1	FALSE	FALSE	ASV465 - Corallicolidae
ASV466							1	1	1	1	FALSE	FALSE	ASV466 - Corallicolidae
ASV467							1	1	1	1	FALSE	FALSE	ASV467 - Corallicolidae
ASV47	-0.107183	2.05823	0.141896	0.406581	-0.755358	5.0623	0.474678	0.0014596	1	0.0365374	FALSE	TRUE	ASV47 - Ostreobiaceae
ASV473							1	1	1	1	FALSE	FALSE	ASV473 - Corallicolidae
ASV474							1	1	1	1	FALSE	FALSE	ASV474 - Dino-Group-I-Clade-1
ASV476							1	1	1	1	FALSE	FALSE	ASV476 - Dino-Group-II-Clade-10-and-11
ASV478	0.718151	-1.3489	0.0247001	0.394353	29.0749	-3.42053	8.93453e-05	0.0418266	0.00227192	0.278877	TRUE	FALSE	ASV478 - Holostichidae
ASV48	0.213308	0.215398	0.175588	0.420446	1.21482	0.512308	0.27867	0.630256	1	1	FALSE	FALSE	ASV48 - Warnowiaceae
ASV480							1	1	1	1	FALSE	FALSE	ASV480 - Corallicolidae
ASV485	0.183944	0.248097	0.0617416	0.368232	2.97925	0.673751	0.0246604	0.52556	0.256275	1	FALSE	FALSE	ASV485 - Ostreobiaceae
ASV486	0.24254	0.0957726	0.0270198	0.413189	8.97637	0.231789	0.000852402	0.828077	0.0189659	1	TRUE	FALSE	ASV486 - Dino-Group-I-Clade-1
ASV487							1	1	1	1	FALSE	FALSE	ASV487 - Corallicolidae
ASV488							1	1	1	1	FALSE	FALSE	ASV488 - Dino-Group-I-Clade-1
ASV49							1	1	1	1	FALSE	FALSE	ASV49 - Warnowiaceae
ASV490							1	1	1	1	FALSE	FALSE	ASV490 - Dino-Group-I-Clade-1
ASV492							1	1	1	1	FALSE	FALSE	ASV492 - Corallicolidae
ASV494							1	1	1	1	FALSE	FALSE	ASV494 - Licnophoridae
ASV50	-0.134903	0.970632	0.140406	0.45521	-0.960807	2.13227	0.351882	0.0499223	1	0.301226	FALSE	FALSE	ASV50 - Thalassiosiraceae
ASV500	0.095392	-0.426628	0.065659	0.347979	1.45284	-1.22602	0.166867	0.239093	0.973847	1	FALSE	FALSE	ASV500 - Dino-Group-I-Clade-1
ASV507							1	1	1	1	FALSE	FALSE	ASV507 - Dino-Group-I-Clade-1
ASV514							1	1	1	1	FALSE	FALSE	ASV514 - Chlorodendraceae
ASV519							1	1	1	1	FALSE	FALSE	ASV519 - Dino-Group-I-Clade-1
ASV52							1	1	1	1	FALSE	FALSE	ASV52 - Corallicolidae
ASV520							1	1	1	1	FALSE	FALSE	ASV520 - Corallicolidae
ASV522	0.0855002	-0.0410196	0.0593843	0.36326	1.43978	-0.112921	0.187889	0.912876	1	1	FALSE	FALSE	ASV522 - Licnophoridae
ASV524							1	1	1	1	FALSE	FALSE	ASV524 - Licnophoridae
ASV53	-0.155188	2.74832	0.0462155	0.385474	-3.35792	7.12971	0.0121188	0.00018868	0.139171	0.00746335	FALSE	TRUE	ASV53 - Ostreobiaceae
ASV532							1	1	1	1	FALSE	FALSE	ASV532 - Dino-Group-I-Clade-1
ASV533							1	1	1	1	FALSE	FALSE	ASV533 - Corallicolidae
ASV537	0.0742669	1.39584	0.0315955	0.364135	2.35056	3.83329	0.0570151	0.00862604	0.483271	0.0974742	FALSE	FALSE	ASV537 - Ostreobiaceae
ASV54							1	1	1	1	FALSE	FALSE	ASV54 - Corallicolidae
ASV546							1	1	1	1	FALSE	FALSE	ASV546 - Dothideomycetes
ASV549							1	1	1	1	FALSE	FALSE	ASV549 - Dino-Group-I-Clade-1
ASV55							1	1	1	1	FALSE	FALSE	ASV55 - Warnowiaceae
ASV56	0.245049	-0.521545	0.0444123	0.370086	5.5176	-1.40925	0.00526704	0.231554	0.0654761	1	FALSE	FALSE	ASV56 - Warnowiaceae
ASV563							1	1	1	1	FALSE	FALSE	ASV563 - Corallicolidae
ASV571							1	1	1	1	FALSE	FALSE	ASV571 - Corallicolidae
ASV573							1	1	1	1	FALSE	FALSE	ASV573 - Dino-Group-I-Clade-1
ASV574							1	1	1	1	FALSE	FALSE	ASV574 - Warnowiaceae
ASV58							1	1	1	1	FALSE	FALSE	ASV58 - Corallicolidae
ASV582							1	1	1	1	FALSE	FALSE	ASV582 - Licnophoridae
ASV584	-0.216364	0.385125	0.0629731	0.375163	-3.43581	1.02656	0.0413623	0.380167	0.368125	1	FALSE	FALSE	ASV584 - Dino-Group-I-Clade-1
ASV585							1	1	1	1	FALSE	FALSE	ASV585 - Dino-Group-I-Clade-1
ASV587							1	1	1	1	FALSE	FALSE	ASV587 - Ephelotidae
ASV59							1	1	1	1	FALSE	FALSE	ASV59 - Warnowiaceae
ASV595							1	1	1	1	FALSE	FALSE	ASV595 - Thalassiosiraceae
ASV596	-0.61126	1.97222	0.0132752	0.401837	-46.0454	4.90801	2.25515e-05	0.0161949	0.000729847	0.137271	TRUE	FALSE	ASV596 - Abeoformidae_Group_MAIP_2
ASV6	0.541583	-0.762302	0.205058	0.680031	2.64112	-1.12098	0.0268643	0.291315	0.265658	1	FALSE	FALSE	ASV6 - Holostichidae
ASV60							1	1	1	1	FALSE	FALSE	ASV60 - Corallicolidae
ASV609	0.146797	0.780643	0.0564877	0.365057	2.59873	2.13841	0.0354905	0.0697977	0.33249	0.394412	FALSE	FALSE	ASV609 - Dino-Group-II-Clade-16
ASV61	0.52919	-3.32964	0.130588	0.384716	4.05236	-8.6548	0.00485631	5.49738e-05	0.0654761	0.00279581	FALSE	TRUE	ASV61 - Warnowiaceae
ASV610							1	1	1	1	FALSE	FALSE	ASV610 - Colpodellaceae:plas
ASV611							1	1	1	1	FALSE	FALSE	ASV611 - Warnowiaceae
ASV615							1	1	1	1	FALSE	FALSE	ASV615 - Peronosporomycetes_XX
ASV625							1	1	1	1	FALSE	FALSE	ASV625 - Dino-Group-I-Clade-1
ASV626							1	1	1	1	FALSE	FALSE	ASV626 - Corallicolidae
ASV627							1	1	1	1	FALSE	FALSE	ASV627 - Licnophoridae
ASV628							1	1	1	1	FALSE	FALSE	ASV628 - Calcihaptophycidae_X
ASV63							1	1	1	1	FALSE	FALSE	ASV63 - Licnophoridae
ASV637							1	1	1	1	FALSE	FALSE	ASV637 - Dino-Group-I-Clade-1
ASV638	-0.0264746	0.471096	0.0423932	0.372076	-0.624502	1.26613	0.576569	0.294849	1	1	FALSE	FALSE	ASV638 - Ostreobiaceae
ASV64							1	1	1	1	FALSE	FALSE	ASV64 - Ephelotidae
ASV649	-0.0219196	1.23435	0.0262391	0.365098	-0.835379	3.38087	0.4355	0.0148419	1	0.13548	FALSE	FALSE	ASV649 - Licnophoridae
ASV650	0.0869783	0.872426	0.0624181	0.366086	1.39348	2.38312	0.206119	0.0486585	1	0.298662	FALSE	FALSE	ASV650 - Licnophoridae
ASV66							1	1	1	1	FALSE	FALSE	ASV66 - Ephelotidae
ASV665	-0.0144555	-0.0145914	0.0427357	0.360752	-0.338253	-0.0404471	0.743878	0.968728	1	1	FALSE	FALSE	ASV665 - Licnophoridae
ASV666							1	1	1	1	FALSE	FALSE	ASV666 - Dino-Group-I-Clade-1
ASV677	0.0812187	-0.00691804	0.0320859	0.35957	2.53129	-0.0192397	0.0351845	0.985121	0.33249	1	FALSE	FALSE	ASV677 - Dino-Group-I-Clade-1
ASV678							1	1	1	1	FALSE	FALSE	ASV678 - Heterocapsaceae
ASV68	-1.18124	2.87068	0.0413441	0.411973	-28.5709	6.96813	1.13335e-11	2.36612e-05	8.06947e-10	0.00210585	TRUE	TRUE	ASV68 - Noelaerhabdaceae
ASV680	0.0948132	-0.332149	0.0505891	0.361836	1.87418	-0.917954	0.0977763	0.385482	0.644599	1	FALSE	FALSE	ASV680 - Dino-Group-I-Clade-1
ASV681							1	1	1	1	FALSE	FALSE	ASV681 - Licnophoridae
ASV687							1	1	1	1	FALSE	FALSE	ASV687 - Licnophoridae
ASV69	0.640946	-1.36096	0.102942	0.390367	6.2263	-3.48635	0.00156329	0.0175389	0.0309184	0.139339	TRUE	FALSE	ASV69 - Labyrinthulaceae
ASV696							1	1	1	1	FALSE	FALSE	ASV696 - Dino-Group-I-Clade-1
ASV699	0.245345	0.406979	0.0386767	0.3694	6.34347	1.10173	0.00316309	0.332414	0.0511846	1	FALSE	FALSE	ASV699 - Ostreobiaceae
ASV7							1	1	1	1	FALSE	FALSE	ASV7 - Ostreobiaceae
ASV701							1	1	1	1	FALSE	FALSE	ASV701 - Dino-Group-I-Clade-1
ASV702	-0.120448	1.09468	0.0346991	0.366503	-3.47121	2.98682	0.0103888	0.0203177	0.123281	0.153896	FALSE	FALSE	ASV702 - Dino-Group-I-Clade-1
ASV704							1	1	1	1	FALSE	FALSE	ASV704 - Dino-Group-I-Clade-1
ASV715							1	1	1	1	FALSE	FALSE	ASV715 - Corallicolidae
ASV717	0.0472315	0.0509789	0.0283544	0.373958	1.66575	0.136323	0.171092	0.898152	0.982398	1	FALSE	FALSE	ASV717 - Symbiodiniaceae
ASV72							1	1	1	1	FALSE	FALSE	ASV72 - Dino-Group-II-Clade-4
ASV720							1	1	1	1	FALSE	FALSE	ASV720 - Ephelotidae
ASV724							1	1	1	1	FALSE	FALSE	ASV724 - Dino-Group-I-Clade-1
ASV73							1	1	1	1	FALSE	FALSE	ASV73 - Corallicolidae
ASV733	-0.136472	1.86663	0.0259935	0.365947	-5.25021	5.10082	0.00332565	0.00376755	0.0514752	0.0515865	FALSE	FALSE	ASV733 - Thalassiosiraceae
ASV734	-0.0761111	0.976924	0.0270514	0.370549	-2.81357	2.63642	0.0670941	0.0778946	0.523312	0.42038	FALSE	FALSE	ASV734 - Labyrinthulaceae
ASV736							1	1	1	1	FALSE	FALSE	ASV736 - Corallicolidae
ASV74	0.098325	0.040361	0.147039	0.355089	0.668699	0.113664	0.508483	0.910214	1	1	FALSE	FALSE	ASV74 - Licnophoridae
ASV749							1	1	1	1	FALSE	FALSE	ASV749 - Thalassiosiraceae
ASV75							1	1	1	1	FALSE	FALSE	ASV75 - Ostreobiaceae
ASV750							1	1	1	1	FALSE	FALSE	ASV750 - Corallicolidae
ASV751							1	1	1	1	FALSE	FALSE	ASV751 - Ostreobiaceae
ASV758							1	1	1	1	FALSE	FALSE	ASV758 - Corallicolidae
ASV768							1	1	1	1	FALSE	FALSE	ASV768 - Corallicolidae
ASV769							1	1	1	1	FALSE	FALSE	ASV769 - Dino-Group-I-Clade-1
ASV770							1	1	1	1	FALSE	FALSE	ASV770 - Corallicolidae
ASV771							1	1	1	1	FALSE	FALSE	ASV771 - Dino-Group-I-Clade-1
ASV772							1	1	1	1	FALSE	FALSE	ASV772 - Dino-Group-I-Clade-1
ASV778							1	1	1	1	FALSE	FALSE	ASV778 - Corallicolidae
ASV78							1	1	1	1	FALSE	FALSE	ASV78 - Corallicolidae
ASV788							1	1	1	1	FALSE	FALSE	ASV788 - Dino-Group-I-Clade-1
ASV789							1	1	1	1	FALSE	FALSE	ASV789 - Dino-Group-I-Clade-1
ASV79							1	1	1	1	FALSE	FALSE	ASV79 - Corallicolidae
ASV790							1	1	1	1	FALSE	FALSE	ASV790 - Licnophoridae
ASV791							1	1	1	1	FALSE	FALSE	ASV791 - Corallicolidae
ASV797	-0.00185016	-0.0063647	0.0201206	0.365619	-0.0919534	-0.017408	0.930306	0.986784	1	1	FALSE	FALSE	ASV797 - Thalassiosiraceae
ASV80							1	1	1	1	FALSE	FALSE	ASV80 - Ephelotidae
ASV817							1	1	1	1	FALSE	FALSE	ASV817 - Dino-Group-I-Clade-1
ASV818							1	1	1	1	FALSE	FALSE	ASV818 - Licnophoridae
ASV82	-0.330872	1.65584	0.129459	0.442718	-2.5558	3.74018	0.0251956	0.00282103	0.256275	0.0478232	FALSE	TRUE	ASV82 - Thalassiosiraceae
ASV820							1	1	1	1	FALSE	FALSE	ASV820 - Licnophoridae
ASV821	0.199443	0.0870413	0.0173725	0.360809	11.4804	0.24124	8.55291e-06	0.816283	0.000304484	1	TRUE	FALSE	ASV821 - Dino-Group-I-Clade-1
ASV827							1	1	1	1	FALSE	FALSE	ASV827 - Thalassiosiraceae
ASV83							1	1	1	1	FALSE	FALSE	ASV83 - Corallicolidae
ASV84							1	1	1	1	FALSE	FALSE	ASV84 - Corallicolidae
ASV85							1	1	1	1	FALSE	FALSE	ASV85 - Corallicolidae
ASV851							1	1	1	1	FALSE	FALSE	ASV851 - Licnophoridae
ASV852							1	1	1	1	FALSE	FALSE	ASV852 - Corallicolidae
ASV87	0.0802883	0.496881	0.125505	0.370591	0.639723	1.34078	0.527052	0.189734	1	0.951344	FALSE	FALSE	ASV87 - Licnophoridae
ASV879							1	1	1	1	FALSE	FALSE	ASV879 - Dino-Group-I-Clade-1
ASV88	0.00604198	1.21495	0.126628	0.372325	0.0477145	3.26313	0.9625	0.00458031	1	0.0603922	FALSE	FALSE	ASV88 - Dino-Group-I-Clade-1
ASV880							1	1	1	1	FALSE	FALSE	ASV880 - Dino-Group-I-Clade-1
ASV881							1	1	1	1	FALSE	FALSE	ASV881 - Corallicolidae
ASV884							1	1	1	1	FALSE	FALSE	ASV884 - Dino-Group-I-Clade-1
ASV886	0.122852	-0.202612	0.0255416	0.370435	4.80988	-0.546958	0.0171121	0.622467	0.190372	1	FALSE	FALSE	ASV886 - Thalassiosiraceae
ASV894							1	1	1	1	FALSE	FALSE	ASV894 - Corallicolidae
ASV895							1	1	1	1	FALSE	FALSE	ASV895 - Dino-Group-I-Clade-1
ASV90	-0.111737	1.51365	0.112301	0.350356	-0.994975	4.32032	0.32827	0.000177074	1	0.00746335	FALSE	TRUE	ASV90 - Dino-Group-I-Clade-1
ASV902							1	1	1	1	FALSE	FALSE	ASV902 - Dino-Group-I-Clade-1
ASV92							1	1	1	1	FALSE	FALSE	ASV92 - Corallicolidae
ASV930							1	1	1	1	FALSE	FALSE	ASV930 - Dino-Group-I-Clade-1
ASV932							1	1	1	1	FALSE	FALSE	ASV932 - Licnophoridae
ASV94	-0.149461	1.24457	0.126885	0.524932	-1.17793	2.37091	0.24779	0.0241423	1	0.179055	FALSE	FALSE	ASV94 - Licnophoridae
ASV941							1	1	1	1	FALSE	FALSE	ASV941 - Corallicolidae
ASV943	-0.0846226	-0.0526741	0.0375225	0.371519	-2.25525	-0.14178	0.109406	0.896239	0.708152	1	FALSE	FALSE	ASV943 - Dino-Group-I-Clade-1
ASV95	0.116302	-1.37909	0.141222	0.357485	0.823541	-3.85777	0.419455	0.000912351	1	0.029527	FALSE	TRUE	ASV95 - Licnophoridae
ASV96							1	1	1	1	FALSE	FALSE	ASV96 - Corallicolidae
ASV97							1	1	1	1	FALSE	FALSE	ASV97 - Licnophoridae
ASV978							1	1	1	1	FALSE	FALSE	ASV978 - Licnophoridae
ASV98							1	1	1	1	FALSE	FALSE	ASV98 - Ephelotidae
ASV980							1	1	1	1	FALSE	FALSE	ASV980 - Corallicolidae
ASV981							1	1	1	1	FALSE	FALSE	ASV981 - Corallicolidae
ASV982							1	1	1	1	FALSE	FALSE	ASV982 - Licnophoridae
ASV989							1	1	1	1	FALSE	FALSE	ASV989 - Dino-Group-I-Clade-1
ASV99	0.170705	-0.370971	0.146017	0.4127	1.16908	-0.898887	0.250273	0.374856	1	1	FALSE	FALSE	ASV99 - Licnophoridae
