# Supplementary material for: Unveiling the Microeukaryotic Landscape of the Red Coral Corallium rubrum Across the Northwestern Mediterranean Sea
Source: Environ Microbiol Rep. 2025 Nov 25;17(6):e70227. doi: 10.1111/1758-2229.70227 (PMC12645308; doi:10.1111/1758-2229.70227)
Supplement: Supplementary file 3 — Data S2: Supporting Information 2. [file EMI4-17-e70227-s003.zip]

Archive with 1 entries (1 files):
- emi470227-sup-0003-DataS2.fasta
