# Supplementary material for: Unveiling the Microeukaryotic Landscape of the Red Coral Corallium rubrum Across the Northwestern Mediterranean Sea
Source: Environ Microbiol Rep. 2025 Nov 25;17(6):e70227. doi: 10.1111/1758-2229.70227 (PMC12645308; doi:10.1111/1758-2229.70227)
Supplement: Supplementary file 3 — Data S2: Supporting Information 2. [file EMI4-17-e70227-s003.zip › emi470227-sup-0003-DataS2.fasta]

>ASV1 _ Licnophoridae
AAGTCTGGTGCCAGCAGCCGCGGTAATTCCAGCTCCAATAGCGTATATTAAAGTTGTTGCAGTTAAAAAGCTCGTAGTTGGATTTCTGGGGACACGCCGACTTGGTATGATTACCACCGAAGCGTGGACTCATCGTTCCGCAGCGAAAGCTGACTTCACGGTTGGTTTCCCGCGCGGATGTTTTACCTTGAGGAAATTAGAGTGTTTCAGGCAGGCTTGGCCAGGATACGCTAGCATGGAATAATTAGGAGGACTTAGGCCTCACTCGTTGGTTTGGGGGTCCGAGTAATGGTTAATANNNNNNNNNNCCTGTGCGAAAGCATTTGCCAAGGATGTTTTCATTAATCAAGAACGAAAGTTAGGGGATCAAAGACGATCAGATACCGTCCTAGTCTTAACCATAAACTATGCCAACTGGGGATCGGGAGAGTTTCTCACTCTTTCGGCACCCTCCGAGAAATCAAAGTCTTTGGGTTCTGGGGGGAGTATGGTCGCAAGGCTGAAACTT

>ASV2 _ Corallicolidae
AAGTCTGGTGCCAGCAGCCGCGGTAATTCCAGCTCCAATAGCGTATATTAAAGTTGTTGCAGTTAAAAAGCTCGTAGTTGGATTTCTGTCAAGAACAAGCGGTCCGCTCCCTTGGAGTGTGTACTTGCGTCGTTTTTGACTTTCTTCTGAACTCAGATGTTTCCCCTTCACTGGGTGAGGCAGCTGGGCAGAACCTTTACTTTGAGAAAATTAGAGTGTTTCAAGCAGGCTAGCGCCTTGAATACTGCAGCATGGAATAATAAGATAGGATTTCAGTTCTATTTTATTGGTTCTAAGANNNNNNNNNNGCGAAAGCATTTGCCAAGAATGTTTTCATTAATCAAGAACGAAAGTTAGGGGATCGAAGACGATCAGATACCGTCGTAGTCTTAACCATAAACTATGCCGACTAGAGATTGGAGGTTTATTTTACCAGTTTCCTTCAGCACCTTATGAGAAATCAAAGTCTTTGGGTTCTGGGGGGAGTATGGTCGCAAGGCTGAAACTT

>ASV3 _ Dino-Group-I-Clade-1
AAGTCTGGTGCCAGCAGCCGCGGTAATTCCAGCTCCAATAGCGTATATTAAAGTTGTTGCGGTTAAAAAGCTCGTAGTTGGAGTTCTGCCAGGTGCCGCCTGTCCGCCCCAGTGGTGAGTACGTGGCGCGCATTTGGCCCTTTCAAGGGGAGCGTATCTGCACTTCATTGTGTGGTGCGGGATCCTTGACTTTTACTTTGAGGAAATAGGAGTGTTCCAAGCAGGCTCTCGTCGTGCACAGCTCAGCATGGAATAATAGCATTGGACCTCGATTCTAAGCTGTTGGTTGCCAGAAGCGNNNNNNNNNNCGAAAGCATCTGCCATGGATGTTTTCATTGATCAAGAACGAAAGTTAGGGGATCGAAGACGATCAGATACCGTCCTAGTCTTAACTATAAACCATGCCGGCTAGAGATCGGAGGTTGTTCGTTTTGTGACGCCTTCAGCATCTTGAGAGAAATCAAAGCCTTTGGGTTCCGGGGGGAGTATGGTCGCAAGGCTGAAACTT

>ASV4 _ Ephelotidae
AAGTCTGGTGCCAGCAGCCGCGGTAATTCCAGCTCCAATAGCGTATATTAATGTTGTTGCAGTTAAAAAGCTCGTAGTTGAATTTAGAAGGGGGAACTCTTCTGTTTGTCCTCATACATGCATCCGTTATTGTTGCTTGTGTGATCAAACTTTTACTGTGAGAAAACTAAAGTGCTCAAAGCAGGCTAACGCTTGAATATTAAAGCATGGAATAATAAAATAGGACTTTATTCATTTTATTGGTTATTGAATGAAGTAATGATTAACAGAAACAGTTGGGGGCATTCGTATTTAATTGNNNNNNNNNNAACCAGTGCGAAAGCATTTGCCAAGGATGTTTTCATTAATCAAGAACGAAAGTTAGGGGATCAAAGACGATTAGATACCGTCGTAGTCCTAACCATAAACTATGCCGACTAGGGATTGGTGAGGTGAACCCTCATCAGCACCTAATGAGAAATCAAAGTCTTTGGGTTCTGGGGGGAGTATGGTCGCAAGGCTGAAACTT

>ASV5 _ Ostreobiaceae
AAGTCTGGTGCCAGCAGCCGCGGTAATTCCAGCTCCAATAGCGTATATTTAAGTTGTTGCGGTTAAAACGCTCGTAGTTGGACTTTGGGTTCCGCTTCGTCGGTCCGCCCTCGCGGGCGCGCACCGCACGTTCGGCAACCTTTTTGGTCGGTCCCCGCGGCTGGGCTTCACTGTCTGGCCGCGCGTGTCCGTCTGGGTTACTTTGAGGAAAATAGAGTGTTCAAAGCACGCGGCTGCGCGAATACGCTAGCATGGAATAACACGAGAGGGCTGCGGGCCACACGTGGTTGGTCTGTGGNNNNNNNNNNGAAAGCGATTGCCAAGGACGTCTCCGTTGATCAAGAACGAAAGTTGGGGGATCGAAGATGCTTAGATACCGTCGTAGTCCCAACCGTAAACGATGCCGACTAGGGATCGGCGGGCGTTCCGTTTTGAGGCCCCGCCGGCACCTGACGAGAAATCGAAGTCTTTGGGTTCCGGGGGGAGTACGGTCGCAAGGCTGAAACTT

>ASV6 _ Holostichidae
AAGTCTGGTGCCAGCAGCCGCGGTAATTCCAGCTCCAATAGCGTATATTAAAGTTGTTGCAGTTAAAAAGCTCGTAGTTGGATTTCTGTGAGAGCGCCGGTGTCGGCTGATGCTTGTACGCAGGCGCTCTTACATCCTTCTGTTAACTGATCTTGGCATTTTATTGCTGGTTCAGGGCTCAGATATTTTACCTTGAGAAAATTAGAGTGTTTCAGGCAGGCTTATGCCGGAATACATTAGCATGGAATAATGGAACAGGACCTGTGCGTCTTTCGGGGCGCCGGTCTCCGTTGTTGGTNNNNNNNNNNTATGCGAAAGCATTTGCCAAGGATGTTTTCATTAATCAAGAACGAAAGTTAGGGGATCAAAGACGATCAGATACCGTCCTAGTCTTAACCATAAACTATGCCGACTAGGGATCGGAGGCGAGCTCTAACAGCCTTCGGAACCTTATGAGAAATCAAAGTCTTTGGGTTCTGGGGGGAGTATGGTCGCAAGGCTGAAACTT

>ASV7 _ Ostreobiaceae
AAGTCTGGTGCCAGCAGCCGCGGTAATTCCAGCTCCAATAGCGTATATTTAAGTTGTTGCGGTTAAAACGCTCGTAGTTGGACTTTGGGTTCCGCTTCGTCGGTCCGCCCTCGCGGGCGCGCACCGCACGTTCGGCAACCTTTTTGGTCGGTCCCCGTGGCTGGGCTTCACTGTCTGGCCGCGCGTGTCCGTCTGGGTTACTTTGAGGAAAATAGAGTGTTCAAAGCACGCGGCTGCGCGAATACGCTAGCATGGAATAACACGAGAGGGCTGCGGGCCACACGTGGTTGGTCTGTGGNNNNNNNNNNGAAAGCGATTGCCAAGGACGTCTCCGTTGATCAAGAACGAAAGTTGGGGGATCGAAGATGCTTAGATACCGTCGTAGTCCCAACCGTAAACGATGCCGACTAGGGATCGGCGGGCGTTCCGTTTTGAGGCCCCGCCGGCACCTGACGAGAAATCGAAGTCTTTGGGTTCCGGGGGGAGTACGGTCGCAAGGCTGAAACTT

>ASV8 _ Ostreobiaceae
AAGTCTGGTGCCAGCAGCCGCGGTAATTCCAGCTCCAATAGCGTATATTTAAGTTGTTGCGGTTAAAACGCTCGTAGTTGGACTTTGAGCGTCGCCGGGTCGGTCCGCCCTCACGGGCGCGCACCGCACTCGCGTCAGCTCTTCGGGTCGGTCCCGCCGGCTGGGCTTAACTGTCCGGTCGGCGGTGTTCCGACCGGGTTACTTTGAGGAAAATAGAGTGTTCAAAGCGTGCGATCGCGTGAATACGCTAGCATGGAATAACACGACAGGGCTGTGGGCCACACGTGGTTGGTCTGTGNNNNNNNNNNGAAAGCGATTGCCAAGGACGTTTCCGTTGATCAAGAACGAAAGTTGGGGGATCGAAGATGATTAGATACCGTCGTAGTCCCAACCGTAAACGATGCCGACTAGGGATCGGCGGGCGTTCATTCAAAAGGCTCCGCCGGCACCTTACGCGAAAGCAAAGTTTTTGGGTTCCGGGGGGAGTACGGTCGCAAGGCTGAAACTT

>ASV9 _ Warnowiaceae
AAGTCTGGTGCCAGCAGCCGCGGTAATTCCAGCTCCAATAGCATATATTAAAGTTGTTGCGGTTAAAAAGCTCGTAGTTGGATTTCTGCTGGGGACGATCGGTCCGCCCTCTGGGTGAGTATCTGGCTCGGCCTTTGCATCTTCTTGAAGAGCGTTACTGCACTTGACTGTGTGGTGCGGTATACAAGACTTTTACTTTGAGGAAATAAGAATGTTTGAAGCAGGCGCATGCCTTGAATACACTAGCATGGAATAATGAGATAGGACCTCGGTTCTATTTTGTTGGTTTCTAGAATTGNNNNNNNNNNCGAAAGCATTTGCCAAGGATGTTTTCATTGATCAAGAACGAAAGTTAGGGGATCGAAGACGATCAGATACCGTCCTAGTCTTAACCATAAACCATGCCGACTAGAGATTGGAGGTCGTTAATTACATGACTCCTTCAGCACCTTATGAGAAATCAAAGTCTTTGGGTTCCGGGGGGAGTATGGTCGCAAGGCTGAAACTT

>ASV10 _ Ostreobiaceae
AAGTCTGGTGCCAGCAGCCGCGGTAATTCCAGCTCCAATAGCATATATTTAAGTTGTTGCCATTAAAACGCTCATAGTTGGACTTTGGGTTCCGCTTCATCGGTCCGCCCTCGCGGGCGTGCACCGAACGTTCGGCAACCTTTTTAGTCAGTCCCCGCGGCTAGGCTTCACTGTCTAGCCGTGCGCGTCCGTCCAGGTTACTTTGAGGAAAATAGAGTGTTTAAAGCATGCGGCTGTGCAAATACGCTAGCATGGAATAACACGAGAGGGCTGTGGGCCACACGTGGTTGGTCTATGGNNNNNNNNNNGCTAGGCTTCACTGTCTAGCCGTGCGCGTCCGTCCAGGTTACTTTGAGGAAAATAGAGTGTTTAAAGCATGCGGCTGTGCAAATACGCTAGCATGGAATAACACGAGAGGGCTGTGGGCCACACGTGGTTGGTCTATGGTGTCCATAGCAATGATCGAGAGGAGGGTTCCGGGGGGAGTACGGTCGCAAGGCTGAAACTT

>ASV11 _ Dino-Group-I-Clade-1
AAGTCTGGTGCCAGCAGCCGCGGTAATTCCAGCTCCAATAGCGTATATTAAAGTTGTTGCGGTTAAAAAGCTCGTAGTTGGAGTTCTGCCAGGTGCCGCCTGTCCGCCCCAGTGGTGAGTACGTGGCGCGCATTTGGCCCTTTCAAGGGGAGCGTATCTGCACTTTATTGTGTGGTGCGGGATCCTTGACTTTTACTTTGAGGAAATAGGAGTGTTCCAAGCAGGCTCTCGTCGTGCACAGCTCAGCATGGAATAATAGCATTGGACCTCGATTCTAAGCTGTTGGTTGCCAGAAGCGNNNNNNNNNNCGAAAGCATCTGCCATGGATGTTTTCATTGATCAAGAACGAAAGTTAGGGGATCGAAGACGATCAGATACCGTCCTAGTCTTAACTATAAACCATGCCGGCTAGAGATCGGAGGTTGTTCGTTTTGTGACGCCTTCAGCATCTTGAGAGAAATCAAAGCCTTTGGGTTCCGGGGGGAGTATGGTCGCAAGGCTGAAACTT

>ASV12 _ Labyrinthulaceae
AAGTCTGGTGCCAGCAGCCGCGGTAATTCCAGCTCCAATAGCGTATATTAAAGTTGTTGCAGTTAAAAAGCTCGTAGTTGAAGTTTTGGAACTCTGAGCCTGACGCATCATTTGCCTCGGTTCAGTGTTTCATATTCACAAAGATGTCTTTGCCCATTAACTTGTGCTTGGACGGAGTTGTGTCATTTACTGTGAACAAATTAGGGTGTTTAAAGCAGGCCTTTGTTTGGATACATTAGCATGGAATAATAAGATATAACTTTGGTTGTATTTTGTTGGTGACTACCAAAGTAATGATNNNNNNNNNNGCGAAAGCATTTACCAAGGATGTTTTCATTAATCAAGAACGAAAGTTAGGGGATCGAAGATGATTAGATACCATCGTAGTCTTAACCATAAACAATGCCGACTAGGGATTGGTGGACGTGTCTTAGTTACGCCATCAGTACCTCGTGAGAAATCAAAGTCTTTGGGTTCTGGGGGGAGTATGGTCGCAAGGCTGAAACTT

>ASV13 _ Ostreobiaceae
AAGTCTGGTGCCAGCAGCCGCGGTAATTCCAGCTCCAATAGCGTATATTTAAGTTGTTGCGGTTAAAACGCTCGTAGTTGGACTTTGGGTTCCGTTTCGTCGGTCCGCCCTCGCGGGCGCGCACCGCACGTTCGGCAACCTTTTTGGTCGGTCCCCGCGGCTGGGCTTCACTGTCTGGCCGCGCGCGTCCGTCCGGGTTACTTTGAGGAAAATAGAGTGTTCAAAGCACGCGGCTGCGCGAATACGCTAGCATGGAATAACACGAGAGGGCTGTGGGCCACACGTGGTTGGTCTGTGGNNNNNNNNNNGAAAGCGATTGCCAAGGACGTCTCCGTTGATCAAGAACGAAAGTTGGGGGATCGAAGATGATTAGATACCGTCGTAGTCCCAACCGTAAACGATGCCGACTAGGGATCGGCGGGCGTTCCGTTTTGAGGCCCCGCCGGCACCTGACGAGAAATCGAAGTCTTTGGGTTCCGGGGGGAGTACGGTCGCAAGGCTGAAACTT

>ASV14 _ Cephaloidophoridae
AAGTCTGGTGCCAGCAGCCGCGGTAATACCAGCTGAGCTAAGGATGGGTAATACTGTTGCAGTAAAAACATTCGTAGTCACTTGATTTGTTCTATATATAGTTTAACTATTAATAGTGTTCAAAACTTATTTTTCGCGATTAAATTAAATTGATTAAATTGAATGATGTATAATAAAGCGCGAGAAACCTGATGATACCTTTTTGCGAATTTATCCGATTTTGTTAAAAGGAATAAATAGTAAAAATAAGAGAGGATGGTGGTACTTACCAGCTAGAGGTGAAATTCTTAGATTTGGTNNNNNNNNNNCAACTGCAAAAGCATCCGTCCAGCTTATTTTTGGTGATCAAGAATTAAAGTGTGGGGATCGAAGAGGATTAGATACCCTCGTAGTCCACACCCTAAACTATGTCAACTAGTGATTGGTAGAAATATAAATTCCATCAGAACCTTAGCAGATATGAAAGTTTTTGGACTCTGGGGGAAGTATGGTCGCAAGGCTGAAACTT

>ASV15 _ Dino-Group-I-Clade-7
AAGTCTGGTGCCAGCAGCCGCGGTAATTCCAGCTCCAATAGCGTATATTAAAGTTGTTGCGGTTAAAACGCTCGTAGTTGGAGATCTGTCAAAAAATACTGGTCCGCCCTCGTGGTGAGTACATGGTAAGTTTTTGTCATCATCTTGGGGAACTTGTTTGCACTTTACTGTGTGACTTGAGATCCAGGACTTTTACTTTGAGGAAATGAGAGTGTTTCAAGCAGGCGGAAGCCCTGAATACGTTAGCATGGAATAATAGCATCGGACCTCCTTCCAAAGCTGTTGGTTCATTGGAAAGNNNNNNNNNNGCGAAAGCATCTGCCAAGGATGTTTTCATTGATCAAGAACGAAAGTTAGGGGATCGAAGACGATCAGATACCGTCCTAGTCTTAACCATAAACTATGCCGACTAGAGATTGGGGGCCGTCTTTATATGACGCCCTCAGCATCTTGAGAGAAATCAGAGTCTTTGGGTTCCGGGGGGAGTATGGTCGCAAGGCTGAAACTT

>ASV16 _ Chytriodiniaceae
AAGTCTGGTGCCAGCAGCCGCGGTAATTCCAGCTCCAAAAGCGTATATTAAAGTTGTTGCGGTTAAAACGCTCGTAGTTGGATTTCTGTTAGGGACGACCGTTCCGCCCTCCGGGTGAGTATCTGGCTCGGCCTTGGCATCTTCTTGAAGAACGTTTCTGCACTTCATTGTGTGGTGCGGTATTCAGGACTTTTACTTTGAGGAAATTAGAGTGTTTCAAGCAGGCTTACGCCTTGAATACATTAGCATGGAATAATAAGATAGGACCTTGGTTCTATTTTGTTGGTTTCTAGAGCTGNNNNNNNNNNCGAAAGCATTTGCCAAGGATGTTTTCATTGATCAAGAACGAAAGTTAGGGGATCGAAGACGATCAGATACCGTCCTAGTCTTAACCATAAACCATGCCGACTAGAGATTGGAGGTCGTTACTTATACGACTCCTTCAGCACCTTATGAGAAATCAAAGTCTTTGGGTTCCGGGGGGAGTATGGTCGCAAGGCTGAAACTT

>ASV17 _ Licnophoridae
AAGTCTGGTGCCAGCAGCCGCGGTAATTCCAGCTCCAATAGCGTATATTAAAGTTGTTGCAGTTAAAAAGCTCGTAGTTGGATTTCTGGGGACACGCCGACTTGGTATGATTACCACCGAAGCGTGGACTCATCGTTCCGCAGCGAAAGCTGACTTCACGGTTGGTTTCCCGCGCGGATGTTTTACCTTGAGGAAATTAGAGTGTTTCAGGCAGGCTTGGCCAGGATACGCTAGCATGGAATAATTAGGAGGACTTAGGCCTCACTCGTTGGTTTGGGGGTCCGAGTAATGGTTAATANNNNNNNNNNGCGAAAGCATTTGCCAAGGATGTTTTCATTAATCAAGAACGAAAGTTAGAGGATCGAAGACGATCAGATACCGTCCTAGTTCTAACCATAAACGATGCCGACTAGGGATCAGCGGGTGTTATTGTATGACCCCGTTGGCACCTTAAGGGAAACCAAAGTTTTTGGGTTCCGGGGGAAGTATGGTTGCAAGGCTGAAACTT

>ASV18 _ Warnowiaceae
AAGTCTGGTGCCAGCAGCCGCGGTAATTCCAGCTCCAATAGCGTATATTAAAGTTGTTGCGGTTAAAAAGCTCGTAGTTGGATTTCTGCTGAGGACGACCGGTCCGCCCTCTGGGTGAGTATCTGGCTCGACCTTGGCATCTTCTTGAAGAACGTAACTGCACTTGACTGTGTGGTGCGGTACTCAAGACTTTTACTTTGAGGAAATTAGAGTGTTTGAAGCAGGCGCATGCCTTGAATACATTAGCATGGAATAATGAGATAGGACCTTTGTTCTATTTTGTTGGTTTCTAGAACTGNNNNNNNNNNCGAAAGCATTTGCCAAGGATGTTTTCATTGATCAAGAACGAAAGTTAGGGGATCGAAGACGATCAGATACCGTCCTAGTCTTAACCATAAACCATGCCGACTAGAGATTGGAGGTCGTTAATTATACGACCCCTTCAGCACCTTATGAGAAATCAAAGTCTTTGGGTTCCGGGGGGAGTATGGTCGCAAGGCTGAAACTT

>ASV19 _ Licnophoridae
AAGTCTGGTGCCAGCAGCCGCGGTAATTCCAGCTCCAATAGCGTATATTAAAGTTGTTGCAGTTAAAAAGCTCGTAGTTGGATTTCTGGGGACACGCCGACTTGGTATGATTACCACCGAAGCGTGGACTCATCGTTCCGCAGCGAAAGCTGACTTCACGGTTGGTTTCCCGCGCGGATGTTTTACCTTGAGGAAATTAGAGTGTTTCAGGCAGGCTTGGCCAGGATACGCTAGCATGGAATAATTAGGAGGACTTAGGCCTCACTCGTTGGTTTGGGGGTCCGAGTAATGGTTAATANNNNNNNNNNGCGAAAGCATTTGCCAAGGATGTTTTCATTAATCAAGAACGAAAGTTAGGGGATCGAAGACGATCAGATACCGTCGTAGTCTTAACCATAAACTATGCCGACTAGAGATTGGAGGTTTATTTTACCAGTTTCCTTCAGCACCTTATGAGAAATCAAAGTCTTTGGGTTCTGGGGGGAGTATGGTCGCAAGGCTGAAACTT

>ASV20 _ Licnophoridae
AAGTCTGGTGCCAGCAGCCGCGGTAATTCCAGCTCCAATAGCGTATATTAAAGTTGTTGCAGTTAAAAAGCTCGTAGTTGGATTTCTGGGGACACGCCGACTTGGTATGATTACCACCGAAGCGTGGACTCATCGTTCCGCAGCGAAAGCTGACTTCACGGTTGGTTTCCCGCGCGGATGTTTTACCTTGAGGAAATTAGAGTGTTTCAGGCAGGCTTGGCCAGGATACGCTAGCATGGAATAATTAGGAGGACTTAGGCCTCACTCGTTGGTTTGGGGGTCCGAGTAATGGTTAATANNNNNNNNNNGCGAAAGCATTTGCCAAGGATGTTTTCATTAATCAAGAACGAAAGTTAGGGGATCAAAGACGATCAGATACCGTCCTAGTTCTAACCATAAACGATGCCGACTAGGGATCAGCGGGTGTTATTGTATGACCCCGTTGGCACCTTAAGGGAAACCAAAGTTTTTGGGTTCCGGGGGAAGTATGGTTGCAAGGCTGAAACTT

>ASV21 _ Blastodiniaceae
AAGTCTGGTGCCAGCAGCCGCGGTAATTCCAGCTCCAATAGCGTATATTAAAGTTGTTGCGGTTAAAAAGCTCGTAGTTGGATTTCTGCTGAGGACGATCGGTCCGCCCTCTGGGTGTGTATCTGGCTCGGCCTGGGCATCTTCTTGGAGAATGATACTGCACTTGACTGTGTGGTTCAGAATCCAGGACTTTTACTTTGAGGAAATTAGAGTGTTTCAAGCAGGCACACGCCTTGAATATATTAGCATGGAATAATAAGATAGGACCTTGGTTCTATTTTGTTGGTTTCTAGAGCTGNNNNNNNNNNCGAAAGCATTTGCCAAGTATGTTTTCATTGATCAAGAACGAAAGTTAGGGGATCGAAGACGATCAGATACCGTCCTAGTCTTAACCATAAACGATGCCGACTAGCGATTGGAAGTCGTTATCTTTAGGACTCCTTCAGCACCTTATGAGAAATCAAAGTCTTTGGGTTCCGGGGGGAGTATGGTCGCAAGGCTGAAACTT

>ASV22 _ Licnophoridae
AAGTCTGGTGCCAGCAGCCGCGGTAATTCCAGCTCCAATAGCGTATATTAAAGTTGTTGCAGTTAAAAAGCTCGTAGTTGGATTTCTGGGGACACGCCGACTTGGTATGATTACCACCGAAGCGTGGACTCATCGTTCCGCAGCGAAAGCTGACTTCACGGTTGGTTTCCCGCGCGGATGTTTTACCTTGAGGAAATTAGAGTGTTTCAGGCAGGCTTGGCCAGGATACGCTAGCATGGAATAATTAGGAGGACTTAGGCCTCACTCGTTGGTTTGGGGGTCCGAGTAATGGTTAATANNNNNNNNNNGCGAAAGCATTTGCCAAGGATGTTTTCATTAATCAAGAACGAAAGTTAGAGGATCGAAGACGATCAGATACCGTCCTAGTTCTAACCATAAACGATGCCGACTAGGGATCAGCGGGTGTTATTGTATGACCCCGTTGGCACCTTATGGGAAACCAAAGTTTTTGGGTTCCGGGGGAAGTATGGTTGCAAGGCTGAAACTT

>ASV23 _ Ostreobiaceae
AAGTCTGGTGCCAGCAGCCGCGGTAATTCCAGCTCCAATAGCGTATATTTAAGTTGTTGCGGTTAAAACGCTCGTAGTTGGACTTTGGGTTCCGCTTCGTCGGTCCGCCCTCGCGGGCGCGCACCGCACGTTCGGCAACCTTTTTGGTCGGTCCCCGCGGCTGGGCTTGACTGTCTGGCCGCGCGCGTCCGTCCGGGTTACTTTGAGGAAAATAGAGTGTTCAAAGCACGCGGCTGCGCGAATACGCTAGCATGGAATAACACGAGAGGGCTGTGGGCCACACGTGGTTGGTCTGTGGNNNNNNNNNNGAAAGCGATTGCCAAGGACGTCTCCGTTGATCAAGAACGAAAGTTGGGGGATCGAAGATGATTAGATACCGTCGTAGTCCCAACCGTAAACGATGCCGACTAGGGATCGGCGGGCGTTCCGTTTTGAGGCCCCGCCGGCACCTGACGAGAAATCGAAGTCTTTGGGTTCCGGGGGGAGTACGGTCGCAAGGCTGAAACTT

>ASV24 _ Licnophoridae
AAGTCTGGTGCCAGCAGCCGCGGTAATTCCAGCTCCAATAGCGTATATTAAAGTTGTTGCAGTTAAAAAGCTCGTAGTTGGATTTCTGGGGACACGCCGACTTGGTATGATTACCACCGAAGCGTGGACTCATCGTTCCGCAGCGAAAGCTGACTTCACGGTTGGTTTCCCGCGCGGATGTTTTACCTTGAGGAAATTAGAGTGTTTCAGGCAGGCTTGGCCAGGATACGCTAGCATGGAATAATTAGGAGGACTTAGGCCTCACTCGTTGGTTTGGGGGTCCGAGTAATGGTTAATANNNNNNNNNNGCGAAAGCATTTGCCAAGGATGTTTTCATTGATCAAGAACGAAAGTTAGAGGATCGAAGACGATCAGATACCGTCCTAGTTCTAACCATAAACGATGCCGACTAGGGATCAGCGGGTGTTATTGTATGACCCCGTTGGCACCTTAAGGGAAACCAAAGTTTTTGGGTTCCGGGGGAAGTATGGTTGCAAGGCTGAAACTT

>ASV25 _ Asterionellopsidaceae
AAGTCTGGTGCCAGCAGCCGCGGTAATTCCAGCTCCAATAGCGTATATTAAAGTTGTTGCAGTTAAAAAGCTCGTAGTTGGATTTGTGGTTGGAGAGGTCCGCCGTTGCTATGCTTCGTGTTGGATCTTTCCGTCCATCCTTGGGTGGATCCTGTGTGGCATTCAGTTGTCGTGCAGGGGATGCCCATCGTTTACTGTGAAAAAATTAGAGTGTTCAAAGCAGGCTTACGCCTTGAATATATTAGCATGGAATAATAAGATAGGACCTGGGTACTATTTTGTTGGTTTGCGCACCGAGNNNNNNNNNNGCGAAAGCATTTACCAAGGATGTTTTCATTAATCAAGAACGAAAGTTAGGGGATCGAAGATGATTAGATACCATCGTAGTCTTAACCATAAACTATGCCGACAAGGGATTGGCGGTTGTTCGTTTTGACTCCGTCAGCACCTTATGAGAAATCACAAGTCTTTGGGTTCCGGGGGGAGTATGGTCGCAAGGCTGAAACTT

>ASV26 _ Stenosemellidae
AAGTCTGGTGCCAGCAGCCGCGGTAATTCCAGCTCCAATAGCGTATATTAAAGTTGTTGCAGTTAAAAAGCTCGTAGTTGGATTTCTGGTAGTGGGTTCGAGCGCACATGCGTGATGTCTCATGCCCGTTGCCATCCTTCTGTTAACCTATCAGGGCATTCATTTGTCAGTTAGGGGCTCAGATATTTTACCTTGAGAAAATTAGAGTGTTTCAGGCAGGCTTGTGCCCGGATACATTAGCATGGAATAATGGAATAGGACTTTAGCCTCTTCTGTTGGTCTGAGGGGTTGAAGTAATNNNNNNNNNNTATGCGAAAGCATTTGCCAAGGATGTTTTCATTAATCAAGAACGAAAGTTAGGGGATCAAAGACGATCAGATACCGTCCTAGTCTTAACCATAAACTATGCCGACTCGGGATCGGGGGCCAGAGTTAACTGCCTTCGGCACCGTATGAGAAATCAAAGTCTTTGGGTTCTGGGGGGAGTATGGTCGCAAGGCTGAAACTT

>ASV27 _ Dino-Group-I-Clade-1
AAGTCTGGTGCCAGCAGCCGCGGTAATTCCAGCTCCAATAGCGTATATTAAAGTTGTTGCGGTTAAAAAGCTCGTAGTTGGAGTTCTGCCAGGTGCCACCTGTCCGCCCCAGTGGTGAGTACGTGGTGCGCATTTGGCCCTTTCAAGGGGAGCGTATTTGCACTTAATTGTGTGGTGCGGGATCCTTGACTTTTACTTTGAGGAAATAAGAGTGTTCCAAGCAGGCTCTCGTCGTGCATAGCTCAGCATGGAATAATAGCATTGGACCTCGATTCTAAGCTGTTGGTTGCCAGAAGCGNNNNNNNNNNCGAAAGCATCTGCCATGGATGTTTTCATTGATCAAGAACGAAAGTTAGGGGATCGAAGACGATCAGATACCGTCCTAGTCTTAACTATAAACCATGCCGGCTAGAGATCGGAGGTTGTTCGTTTTGTGACGCCTTCAGCATCTTGAGAGAAATCAAAGCCTTTGGGTTCCGGGGGGAGTATGGTCGCAAGGCTGAAACTT

>ASV28 _ Dino-Group-I-Clade-1
AAGTCTGGTGCCAGCAGCCGCGGTAATTCCAGCTCCAATAGCGTATATTAAAGTTGTTGCGGTTAAAAAGCTCGTAGTTGGAGTTCTGCCAGGTGCCGCCTGTCCGCCCCAGTGGTGAGTACGTGGCGCGCATTTGGCCCTTTCAAGGGGAGCGTATCTGCACTTAACTGTGTGGTGCGGGATCCTTGACTTTTACTTTGAGGAAATAAGAGTGTTCCAAGCAGGCTCTCGTCGTGCATAGCTCAGCATGGAATAATAGCATTGGACCTCGATTCTAAGCTGTTGGTTGCCAGAAACGNNNNNNNNNNCGAAAGCATCTGCCATGGATGTTTTCATTGATCAAGAACGAAAGTTAGGGGATCGAAGACGATCAGATACCGTCCTAGTCTTAACTATAAACCATGCCGGCTAGAGATCGGAGGTTGTTCGTTTTGTGACGCCTTCAGCATCTTGAGAGAAATCAAAGCCTTTGGGTTCCGGGGGGAGTATGGTCGCAAGGCTGAAACTT

>ASV29 _ Licnophoridae
AAGTCTGGTGCCAGCAGCCGCGGTAATTCCAGCTCCAATAGCGTATATTAAAGTTGTTGCAGTTAAAAAGCTCGTAGTTGGATTTCTGGGGACACGCCGACTTGGTATGATTACCACCGAAGCGTGGACTCATCGTTCCGCAGCGAAAGCTGACTTCACGGTTGGTTTCCCGCGCGGATGTTTTACCTTGAGGAAATTAGAGTGTTTCAGGCAGGCTTGGCCAGGATACGCTAGCATGGAATAATTAGGAGGACTTAGGCCTCACTCGTTGGTTTGGGGGTCCGAGTAATGGTTAATANNNNNNNNNNAACCTGTGCGAAAGCATTTGCCAAGGATGTTTTCATTAATCAAGAACGAAAGTTAGGGGATCAAAGACGATTAGATACCGTCGTAGTCCTAACCATAAACTATGCCGACTAGGGATTGGTGAGGTGAACCCTCATCAGCACCTAATGAGAAATCAAAGTCTTTGGGTTCTGGGGGGAGTATGGTCGCAAGGCTGAAACTT

>ASV30 _ Ostreobiaceae
AAGTCTGGTGCCAGCAGCCGCGGTAATTCCAGCTCCAATAGCGTATATTTAAGTTGTTGCGGTTAAAACGCTCGTAGTTGGACTTTGGGTTCCGCTTCGTCGGTCCGCCCTCGCGGGCGCGCACCGCACGTTCGGCAACCTTTTTGGTCGGTCCCCGCGGCTGGGCTTCACTGTCTGGCCGCGCGTGTCCGTCTGGGTTACTTTGAGGAAAATAGAGTGTTCAAAGCACGCGGTTGCGCGAATACGCTAGCATGGAATAACACGAGAGGGCTGCGGGCCACACGTGGTTGGTCTGTGGNNNNNNNNNNGAAAGCGATTGCCAAGGACGTCTCCGTTGATCAAGAACGAAAGTTGGGGGATCGAAGATGCTTAGATACCGTCGTAGTCCCAACCGTAAACGATGCCGACTAGGGATCGGCGGGCGTTCCGTTTTGAGGCCCCGCCGGCACCTGACGAGAAATCGAAGTCTTTGGGTTCCGGGGGGAGTACGGTCGCAAGGCTGAAACTT

>ASV31 _ Warnowiaceae
AAGTCTGGTGCCAGCAGCCGCGGTAATTCCAGCTCCAATAGCGTATATTAAAGTTGTTGCGGTTAAAAAGCTCGTAGTTGGATTTCTGCTGAGGACGACCGGTCCGCCCTCTGGGTGAGTATCTGGCTCGGCCTTAACATCTTCTTGAAGAACGCAACTGCACTTGACTGTGTGGTGCGGCATTCAAGACTTTTACTTTGAGGAAATTAGAATGTTTGAAGCAGGCGCATGCCTTGAATACATTAGCATGGAATAATGAGATAGGACCTTTGTTCTATTTTGTTGGTTTCTAGAACTGNNNNNNNNNNCGAAAGCATTTGCCAAGGATGCTTTCATTGATCAAGAACGAAAGTTAGGGGATCGAAGACGATCAGATACCGTCCTAGTCTTAACCATAAACCATGCCGACTAAAGATTGGAGGTCGTTAATTATACGACTCCTTCAGCACCTTATGAGAAATCAAAGTCTTTGGGTTCCGGGGGGAGTATGGTCGCAAGGCTGAAACTT

>ASV32 _ Corallicolidae
AAGTCTGGTGCCAGCAGCCGCGGTAATTCCAGCTCCAATAGCGTATATTAAAGTTGTTGCAGTTAAAAAGCTCGTAGTTGGATTTCTGTCAAGAACAAGCGGTCCGCTCCCTTGGAGTGTGTACTTGCGTCGTTTTTGACTTTCTTCTGAACTCAGATGTTTCCCCTTCACTGGGTGAGGCAGCTGGGCAGAACCTTTACTTTGAGAAAATTAGAGTGTTTCAAGCAGGCTAGCGCCTTGAATACTGCAGCATGGAATAATAAGATAGGATTTCAGTTCTATTTTATTGGTTCTAAGANNNNNNNNNNCGAAAGCATTTGCCAAGGATGTTTTCATTGATCAAGAACGAAAGTTAGGGGATCGAAGACGATCAGATACCGTCCTAGTCTTAACCATAAACCATGCCGACTAGAGATTGGAGGTCGTTAATTATACGACCCCTTCAGCACCTTATGAGAAATCAAAGTCTTTGGGTTCCGGGGGGAGTATGGTCGCAAGGCTGAAACTT

>ASV33 _ Corallicolidae
AAGTCTGGTGCCAGCAGCCGCGGTAATTCCAGCTCCAATAGCGTATATTAAAGTTGTTGCAGTTAAAAAGCTCGTAGTTGGATTTCTGTCAAGAACAAGCGGTCCGCTCCCTTGGAGTGTGTACTTGCGTCGTTTTTGACTTTCTTCTGAACTCAGATGTTTCCCCTTCACTGGGTGAGGCAGCTGGGCAGAACCTTTACTTTGAGAAAATTAGAGTGTTTCAAGCAGGCTAGCGCCTTGAATACTGCAGCATGGAATAATAAGATAGGATTTCAGTTCTATTTTATTGGTTCTAAGANNNNNNNNNNCTACTGCGAAAGCATTTGCCAAGAATGTTTTCATTAATCAAGAACGAAAGTTAGGGGATCAAAGACGATCAGATACCGTCCTAGTCTTAACCATAAACTATGCCAACTGGGGATCGGGAGAGTTTCTCACTCTTTCGGCACCCTCCGAGAAATCAAAGTCTTTGGGTTCTGGGGGGAGTATGGTCGCAAGGCTGAAACTT

>ASV34 _ Exobasidiomycetes
AAGTCTGGTGCCAGCAGCCGCGGTAATTCCAGCTCCAATAGCGTATATTAAAGTTGTTGCAGTTAAAAAGCTCGTAGTTGGACCTTGGACCTGGACAGGCGGTCCGCCTCACGGCGAGTACTGTCTTGCTGGGTCTTTCCTCTTGGTGATCTGTTGTTTCGGCAGCAGGGAACCAGGACCTTTACTTTGAAAAAATTAGAGTGTTCAAAGCAGGCTCGACGCCGGAATATATTAGCATGGAATAATAAAATAGGACGTGCGGTTCTATTTTGTTGGTTTTTGGAATCGCCGTAATGATNNNNNNNNNNCGAAAGCATTTGCCAAGGATGTTTTCATTAATCAAGAACGAAGGTTAGGGTATCGAAAACGATTAGATACCGTTGTAGTCTTAACAGTAAACTATGCCGACTAGGGATCGGTCGATGTTATCTTTTTGACTCGATCGGCACCTTACGAGAAATCAAAGTTTTTGGGTTCTGGGGGGAGTATGGTCGCAAGGCTGAAACTT

>ASV35 _ Dino-Group-I-Clade-1
AAGTCTGGTGCCAGCAGCCGCGGTAATTCCAGCTCCAATAGCGTATATTAAAGTTGTTGCGGTTAAAAAGCTCGTAGTTGGAGTTCTGCCAGGTGCCGCCTGTCCGCCCCAGTGGTGAGTACGTGGCGCGCATTTGGCCCTTTCAAGGGGAGCGTATTGCACTTAACTGTGTGGTGCGGGATCCTTGACTTTTACTTTGAGGAAATAAGAGTGTTCCAAGCAGGCTCTCGTCGTGCATAGCTCAGCATGGAATAATAGCATTGGATCTCGATTCCAAACTGTTGGTTGTAGGAAACGANNNNNNNNNNCGAAAGCATCTGCCATGGATGTTTTCATTGATCAAGAACGAAAGTTAGGGGATCGAAGACGATCAGATACCGTCCTAGTCTTAACTATAAACCATGCCGGCTAGAGATCGGAGGTTGTTCGTTTTGTGACGCCTTCAGCATCTTGAGAGAAATCAAAGCCTTTGGGTTCCGGGGGGAGTATGGTCGCAAGGCTGAAACTT

>ASV36 _ Warnowiaceae
AAGTCTGGTGCCAGCAGCCGCGGTAATTCCAGCTCCAATAGCGTATATTAAAGTTGTTGCGGTTAAAAAGCTCGTAGTTGGATTTCTGCTGAGGACGACCGGTCCGCCCTCTGGGTGAGTATCTGGCTCGACCTTGGCATCTTCTTGAAGAACGTAACTGCACTTGACTGTGTGGTGCGGTACTCAAGACTTTTACTTTGAGGAAATTAGAGTGTTTGAAGCAGGCGCATGCCTTGAATACATTAGCATGGAATAATGAGATAGGACCTTTGTTCTATTTTGTTGGTTTCTAGAACTGNNNNNNNNNNGCGAAAGCATTTGCCAAGAATGTTTTCATTAATCAAGAACGAAAGTTAGGGGATCGAAGACGATCAGATACCGTCGTAGTCTTAACCATAAACTATGCCGACTAGAGATTGGAGGTTTATTTTACCAGTTTCCTTCAGCACCTTATGAGAAATCAAAGTCTTTGGGTTCTGGGGGGAGTATGGTCGCAAGGCTGAAACTT

>ASV37 _ Ostreobiaceae
AAGTCTGGTGCCAGCAGCCGCGGTAATTCCAGCTCCAATAGCGTATATTTAAGTTGTTGCGGTTAAAACGCTCGTAGTTGGACTTTGGGTTCCGCTTCGTCGGTCCGCCCTCGCGGGCGCGCACCGCACGTTCGGCAACCTTTTTGGTCGGTCCCTGTGGCTGGGCTTCACTGTCTGGCCGCCGGCGTCCGTCCGGGTTACTTTGAGGAAAATAGAGTGTTCAAAGCACGCGGATGCGCGAATACGCTAGCATGGAATAACACGAGAGGGCTGTGGGCCACACGTGGTTGGTCTGTGGNNNNNNNNNNGAAAGCGATTGCCAAGGACGTCTCCGTTGATCAAGAACGAAAGTTGGGGGATCGAAGATGATTAGATACCGTCGTAGTCCCAACCGTAAACGATGCCGACTAGGGATCGGCGGGCGTTCCGTTTTATGGCCCCGCCGGCACCTGACGAGAAATCGAAGTCTTTGGGTTCCGGGGGGAGTACGGTCGCAAGGCTGAAACTT

>ASV38 _ Dino-Group-I-Clade-1
AAGTCTGGTGCCAGCAGCCGCGGTAATTCCAGCTCCAATAGCGTATATTAAAGTTGTTGCGGTTAAAAAGCTCGTAGTTGGAGTTCTGCCAGGTGACACTCGTCCGCCCAAGTGGTGTGTACAGGGTGTGCATCTGGCCCTTTCAAGGGGAACGTGTCTGCACTTAATTGTGTGGTGCGAGATCCTTGACTTTTACTTTGAGGAAATAAGAGTGTTCCAAGCAGGCTCTCGTCGTGCATAGCTCAGCATGGAATAATAGCATTGGACTTCGTTTCTACGCTGTTGGTTGCAAGAAGCGNNNNNNNNNNCGAAAGCATCTGCCATGGATGTTTTCATTGATCAAGAACGAAAGTTAGGGGATCGAAGACGATCAGATACCGTCCTAGTCTTAACTATAAACCATGCCGGCTAGAGATTGGAGGTCGTTCGATTTGTGACACCTTCAGCATCTTGAGAGAAATCAAAGCCTTTGGGTTCCGGGGGGAGTATGGTCGCAAGGCTGAAACTT

>ASV39 _ Cephaloidophoridae
AAGTCTGGTGCCAGCAGCCGCGGTAATACCAGCTGAGCTAAGGATGGGTAATACTGTTGCAGTAAAAACATTCGTAGTCACTTGATTTGTTCTATATATAGATTAACTATTAATAGTGTTCAAAACTTATTTTTCGCGATTAAATTAAATTGATTAAATTGAATGATGTATAATAAAGCGCGAGAAACCTGATGATACCTTTTTGCGAATTTATCCGATTTTGTTAAAAGGAATAAATAGTAAAAATAAGAGAGGATGGTGGTACTTACCAGCTAGAGGTGAAATTCTTAGATTTGGTNNNNNNNNNNCAACTGCAAAAGCATCCGTCCAGCTTATTTTTGGTGATCAAGAATTAAAGTGTGGGGATCGAAGAGGATTAGATACCCTCGTAGTCCACACCCTAAACTATGTCAACTAGTGATTGGTAGAAATATAAATTCCATCAGAACCTTAGCAGATATGAAAGTTTTTGGACTCTGGGGGAAGTATGGTCGCAAGGCTGAAACTT

>ASV40 _ Licnophoridae
AAGTCTGGTGCCAGCAGCCGCGGTAATTCCAGCTCCAATAGCGTATATTAAAGTTGTTGCAGTTAAAAAGCTCGTAGTTGGATTTCTGGGGACACGCCGACTTGGTATGATTACCACCGAAGCGTGGACTCATCGTTCCGCAGCGAAAGCTGACTTCACGGTTGGTTTCCCGCGCGGATGTTTTACCTTGAGGAAATTAGAGTGTTTCAGGCAGGCTTGGCCAGGATACGCTAGCATGGAATAATTAGGAGGACTTAGGCCTCACTCGTTGGTTTGGGGGTCCGAGTAATGGTTAATANNNNNNNNNNGCGAAAGCATTTGCCAAGGATGTTTTCATTAATCAAGAACGAAAGTTAGGGGATCAAAGACGATCAGATACCGTCCTAGTCTTAACCATAAACGATGCCGACTAGGGATCAGCGGGTGTTATTGTATGACCCCGTTGGCACCTTAAGGGAAACCAAAGTTTTTGGGTTCCGGGGGAAGTATGGTTGCAAGGCTGAAACTT

>ASV41 _ Chytriodiniaceae
AAGTCTGGTGCCAGCAGCCGCGGTAATTCCAGCTCCAAGTGCGTATATTAAAGTTGTTGCGGTTAAAACGCTCGTAGTTGGATTTCTGTTAGGGACGACCGTTCCGCCCTCCGGGTGAGTATCTGGCTCGGCCTTGGCATCTTCTTGAAGAACGTTTCTGCACTTCATTGTGTGGTGCGGTATTCAGGACTTTTACTTTGAGGAAATTAGAGTGTTTCAAGCAGGCTTACGCCTTGAATACATTAGCATGGAATAATAAGATAGGACCTTGGTTCTATTTTGTTGGTTTCTAGAGCTGNNNNNNNNNNCGAAAGCATTTGCCAAGGATGTTTTCATTGATCAAGAACGAAAGTTAGGGGATCGAAGACGATCAGATACCGTCCTAGTCTTAACCATAAACCATGCCGACTAGAGATTGGAGGTCGTTACTTATACGACTCCTTCAGCACCTTATGAGAAATCAAAGTCTTTGGGTTCCGGGGGGAGTATGGTCGCAAGGCTGAAACTT

>ASV42 _ Licnophoridae
AAGTCTGGTGCCAGCAGCCGCGGTAATTCCAGCTCCAATAGCGTATATTAAAGTTGTTGCAGTTAAAAAGCTCGTAGTTGGATTTCTGGGGACACGCCGACTTGGTATGATTACCACCGAAGCGTGGACTCATCGTTCCGCAGCGAAAGCTGACTTCACGGTTGGTTTCCCGCGCGGATGTTTTACCTTGAGGAAATTAGAGTGTTTCAGGCAGGCTTGGCCAGGATACGCTAGCATGGAATAATTAGGAGGACTTAGGCCTCACTCGTTGGTTTGGGGGTCCGAGTAATGGTTAATANNNNNNNNNNGCGAAAGCATTTGCCAAGGATGTTTTCATTAATCAAGAACGAAAGTTAGGGGATCAAAGACGATCAGATACCGTCCTAGTCTTAACCATAAACTATGCCGACTAGAGATTGGAGGTTTATTTTACCAGTTTCCTTCAGCACCTTATGAGAAATCAAAGTCTTTGGGTTCTGGGGGGAGTATGGTCGCAAGGCTGAAACTT

>ASV43 _ Symbiodiniaceae
AAGTCTGGTGCCAGCAGCCGCGGTAATTCCAGCTCCAATAGCGTATATTAAAGTTGTTGCGGTTAAAAAGCTCGTAGTTGGATTTCTGTTGAGGATGACCGGTCCGCCCTCTGGGTGTGCATCTGGCTCAGCCTTGACATCTTCCTAAAGAACGTATCTGCACTTCATTGTGTGGTGCGGTATTTAGGACATTTACCTTGAGGAAATTAGAGTGTTTCAAGCAAGCGCATGCCTTGAATACATTAGCATGGAATAATAAGATAGGACCTCAGTTCTATTTTGTTGGTTTCTAGAGCTGNNNNNNNNNNCGAAAGCATTTGCCAAGGATGTTTTCATTGATCAAGAACGAAAGTTAGGGGATCGAAGACGATCAGATACCGTCCTAGTCTTAACCATAAACTATGCCAACTAGAGATTGGAGGTCGTTACCTATACGACTCCTTCAGCACCTTATGAGAAATCAAAGTCTTTGGGTTCCGGGGGGAGTATGGTCGCAAGGCTGAAACTT

>ASV44 _ Ephelotidae
AAGTCTGGTGCCAGCAGCCGCGGTAATTCCAGCTCCAATAGCGTATATTAATGTTGTTGCAGTTAAAAAGCTCGTAGTTGAATTTAGAAGGGGGAACTCTTCTGTTTGTCCTCATACATGCATCCGTTATTGTTGCTTGTGTGATCAAACTTTTACTGTGAGAAAACTAAAGTGCTCAAAGCAGGCTAACGCTTGAATATTAAAGCATGGAATAATAAAATAGGACTTTATTCATTTTATTGGTTATTGAATGAAGTAATGATTAACAGAAACAGTTGGGGGCATTCGTATTTAATTGNNNNNNNNNNGCGAAAGCATTTGCCAAGGATGTTTTCATTAATCAAGAACGAAAGTTAGGGGATCGAAGACGATCAGATACCGTCGTAGTCTTAACCATAAACTATGCCGACTAGAGATTGGAGGTTTATTTTACCAGTTTCCTTCAGCACCTTATGAGAAATCAAAGTCTTTGGGTTCTGGGGGGAGTATGGTCGCAAGGCTGAAACTT

>ASV45 _ Endomyxa_XX
AAGTCTGGTGCCAGCAGCCGCGGTAATACCAGCTCCAATAGCGTATATTAATGTTGTTGCAGTTAAAAAGCTCGTAGTTGGATTTCTGACTTGGTGAGCCTGGCCCGGAGTCTTTATGATTCTGTGAGCTGGCGCGCATCGGTCATCCTTCAGGAGAGTGTTTCTGCCCTTGATTGGGTTGGAAATAGGATCCTGATCGTTTACTTTGAAAAAATTAGAGTGTTCAAAGCAGGCATTTGCTGTGAATATATTAGCATGGAATAATGAGATAGGACTTCGGCCCTATTTTGTTGGTTTCNNNNNNNNNNTGCGAAAGCATTCACCAAGGATGTCTTCTTTAATCAAGAACGAAAGTTGGGGGATCGAAGACGATCAGATACCGTCGTAGTCTCAACCATAAACTATGCCGACTAGGGATTGGGTGACGTTGAATATGACTCGCTCAGCACCTTATGAGAAATCAAAGTCTTTGGGTTCCGGGGGGAGTATGGTCGCAAGGCTGAAACTT

>ASV46 _ Ephelotidae
AAGTCTGGTGCCAGCAGCCGCGGTAATTCCAGCTCCAATAGCGTATATTAATGTTGTTGCAGTTAAAAAGCTCGTAGTTGAATTTAGAAGGGGGAACTCTTCTGTTTGTCCTCATACATGCATCCGTTATTGTTGCTTGTGTGATCAAACTTTTACTGTGAGAAAACTAAAGTGCTCAAAGCAGGCTAACGCTTGAATATTAAAGCATGGAATAATAAAATAGGACTTTATTCATTTTATTGGTTATTGAATGAAGTAATGATTAACAGAAACAGTTGGGGGCATTCGTATTTAATTGNNNNNNNNNNCCAGTGCGAAAGCATTTGCCAAGGATGTTTTCATTAATCAAGAACGAAAGTTAGGGGATCAAAGACGATCAGATACCGTCCTAGTCTTAACCATAAACTATGCCAACTGGGGATCGGGAGAGTTTCTCACTCTTTCGGCACCCTCCGAGAAATCAAAGTCTTTGGGTTCTGGGGGGAGTATGGTCGCAAGGCTGAAACTT

>ASV47 _ Ostreobiaceae
AAGTCTGGTGCCAGCAGCCGCGGTAATTCCAGCTCCAATAGCGTATATTTAAGTTGTTGCGGTTAAAACGCTCGTAGTTGGACTTTGGGTTCCGCTTCGTCGGTCCGCCCTCGCGGGCGCGCACCGCACGTTCGGCAACCTTTTTGGTCGGTCCCTGCGGCTGGGCTTCACTGTCTGGCCGCCGGCGTCCGTCCGGGTTACTTTGAGGAAAATAGAGTGTTCAAAGCACGCGGATGCGCGAATACGCTAGCATGGAATAACACGAGAGGGCTGTGGGCCACACGTGGTTGGTCTGTGGNNNNNNNNNNGAAAGCGATTGCCAAGGACGTCTCCGTTGATCAAGAACGAAAGTTGGGGGATCGAAGATGATTAGATACCGTCGTAGTCCCAACCGTAAACGATGCCGACTAGGGATCGGCGGGCGTACAGTTTTAAGGCCCCGCCGGCACCTGACGAGAAATCGAAGTCTTTGGGTTCCGGGGGGAGTACGGTCGCAAGGCTGAAACTT

>ASV48 _ Warnowiaceae
AAGTCTGGTGCCAGCAGCCGCGGTAATTCCAGCTCCAATAGCGTATATTAAAGTTGTTGCGGTTAAAAAGCTCGTAGTTGGATTTCTGCTGAGGACGACCGGTCCGCCCTCTGGGTGAGTATCTGGCTCGGCCTTGGCATCTTCTTGAAGAACGTAACTGCACTTGACTGTGTGGTGCGGTATTCAAGACTTTTACTTTGAGGAAATTAGAGTGTTTGAAGCAGGCGCATGCCTTGAATACATTAGCATGGAATAATGAGATAGGACCTTTGTTCTATTTTGTTGGTTTCTAGAACTGNNNNNNNNNNCGAAAGCATTTGCCAAGGATGTTTTCATTGATCAAGAACGAAAGTTAGGGGATCGAAGACGATCAGATACCGTCCTAGTCTTAACCATAAACCATGCCGACTAGAGATTGGAGGTCGTTAATTATACGACCCCTTCAGCACCTTATGAGAAATCAAAGTCTTTGGGTTCCGGGGGGAGTATGGTCGCAAGGCTGAAACTT

>ASV49 _ Warnowiaceae
AAGTCTGGTGCCAGCAGCCGCGGTAATTCCAGCTCCAATAGCGTATATTAAAGTTGTTGCGGTTAAAAAGCTCGTAGTTGGATTTCTGCTGAGGACGACCGGTCCGCCCTCTGGGTGAGTATCTGGCTCGACTTTGGCATCTTCTTGAAGAACGTAACTGCACTTGACTGTGTGGTGCGGTATTCAAGACTTTTACTTTGAGGAAATTAGAGTGTTTGAAGCAGGCGCATGCCTTGAATACATTAGCATGGAATAATGAGATAGGACCTTTGTTCTATTTTGTTGGTTTCTAGAACTGNNNNNNNNNNCGAAAGCATTTGCCAAGGATGTTTTCATTGATCAAGAACGAAAGTTAGGGGATCGAAGACGATCAGATACCGTCCTAGTCTTAACCATAAACCATGCCGACTAGAGATTGGAGGTCGTTAATTATACGACCCCTTCAGCACCTTATGAGAAATCAAAGTCTTTGGGTTCCGGGGGGAGTATGGTCGCAAGGCTGAAACTT

>ASV50 _ Thalassiosiraceae
AAGTCTGGTGCCAGCAGCCGCGGTAATTCCAGCTCCAATAGCGTATATTAAAGTTGTTGCAGTTAAAAAGCTCGTAGTTGGTTTTCAGTCTGGGGTGGCGAAGCACTCACAACGTGAGTGACTTCTGCCTTCCTGGACTTCCTTGGTGAGAATCTGTTTGGTATTAAGTTATCGGGCAGAGGATAACCATCGTTTACTGTGAAAAAATTAGAGTGTTTAAAGCAGGCTTATGCCGTTGAATATATTAGCATGGAATAATAAGATAGGACTTTGAGTCTATTTTGTTGGTTTGTGAATCNNNNNNNNNNACTGCGAAAGCATTTACCAAGGATGTTTTCATTAATCAAGAACGAAAGTTAGGGGATCGAAGATGATTAGATACCATCGTAGTCTTAACCATAAACTATGCCGACTCAGGATTGGCGGTTGTTTTTTGACTCCGTCAGCACTGTATGAGAAATCAAAGTCTTTGGGTTCCGGGGGGAGTATGGTCGCAAGGCTGAAACTT

>ASV51 _ Chytriodiniaceae
AAGTCTGGTGCCAGCAGCCGCGGTAATTCCAGCTCCAAAAGCGTATATTAAAGTTGTTGCGGTTAAAACGCTCGTAGTTGGATTTCTGTTAGGGACGACCGTTCCGCCCTCCGGGTGAGTATCTGGCTCGGCCTTGGCATCTTCTTGAAGAACGTTTCTGCACTTCATTGTGTGGTGCGGTATTCAGGACTTTTACTTTGAGGAAATTAGAGTGTTTCAAGCAGGCTTACGCCTTGAATACATTAGCATGGAATAATAAGATAGGACCTTGGTTCTATTTTGTTGGTTTCTAGAGCTGNNNNNNNNNNGCGAAAGCATTTGCCAAGAATGTTTTCATTAATCAAGAACGAAAGTTAGGGGATCGAAGACGATCAGATACCGTCGTAGTCTTAACCATAAACTATGCCGACTAGAGATTGGAGGTTTATTTTACCAGTTTCCTTCAGCACCTTATGAGAAATCAAAGTCTTTGGGTTCTGGGGGGAGTATGGTCGCAAGGCTGAAACTT

>ASV52 _ Corallicolidae
AAGTCTGGTGCCAGCAGCCGCGGTAATTCCAGCTCCAATAGCGTATATTAAAGTTGTTGCAGTTAAAAAGCTCGTAGTTGGATTTCTGTCAAGAACAAGCGGTCCGCTCCCTTGGAGTGTGTACTTGCGTCGTTTTTGACTTTCTTCTGAACTCAGATGTTTCCCCTTCACTGGGTGAGGCAGCTGGGCAGAACCTTTACTTTGAGAAAATTAGAGTGTTTCAAGCAGGCTAGCGCCTTGAATACTGCAGCATGGAATAATAAGATAGGATTTCAGTTCTATTTTATTGGTTCTAAGANNNNNNNNNNAACTACTGCGAAAGCATTTGCCAAGAATGTTTTCATTAATCAAGAACGAAAGTTAGGGGATCAAAGACGATTAGATACCGTCGTAGTCCTAACCATAAACTATGCCGACTAGGGATTGGTGAGGTGAACCCTCATCAGCACCTAATGAGAAATCAAAGTCTTTGGGTTCTGGGGGGAGTATGGTCGCAAGGCTGAAACTT

>ASV53 _ Ostreobiaceae
AAGTCTGGTGCCAGCAGCCGCGGTAATTCCAGCTCCAATAGCGTATATTTAAGTTGTTGCGGTTAAAACGCTCGTAGTTGGACTTTGGGTTCCGCTTCGTCGGTCCGCCCTCGCGGGCGCGCACCGCACGTTCGGCAACCTTTTTGGTCGGTCCCTGCGGCTGGGCTTCACTGTCTGGCCGCCGGCGTCCGTCCGGGTTACTTTGAGGAAAATAGAGTGTTCAAAGCACGCGGATGCGCGAATACGCTAGCATGGAATAACACGAGAGGGCTGTGGGCCACACGTGGTTGGTCTGTGGNNNNNNNNNNGAAAGCGATTGCCAAGGACGTCTCCGTTGATCAAGAACGAAAGTTGGGGGATCGAAGATGATTAGATACCGTCGTAGTCCCAACCGTAAACGATGCCGACTAGGGATCGGCGGGCGTTCCGTTTTGAGGCCCCGCCGGCACCTGACGAGAAATCGAAGTCTTTGGGTTCCGGGGGGAGTACGGTCGCAAGGCTGAAACTT

>ASV54 _ Corallicolidae
AAGTCTGGTGCCAGCAGCCGCGGTAATTCCAGCTCCAATAGCGTATATTAAAGTTGTTGCAGTTAAAAAGCTCGTAGTTGGATTTCTGTCAAGAACAAGCGGTCCGCTCCCTTGGAGTGTGTACTTGCGTCGTTTTTGACTTTCTTCTGAACTCAGATGTTTCCCCTTCACTGGGTGAGGCAGCTGGGCAGAACCTTTACTTTGAGAAAATTAGAGTGTTTCAAGCAGGCTAGCGCCTTGAATACTGCAGCATGGAATAATAAGATAGGATTTCAGTTCTATTTTATTGGTTCTAAGANNNNNNNNNNCTACTGCGAAAGCATTTGCCAAGAATGTTTTCATTAATCAAGAACGAAAGTTAGGGGATCGAAGACGATCAGATACCGTCGTAGTCTTAACCATAAACTATGCCAACTGGGGATCGGGAGAGTTTCTCACTCTTTCGGCACCCTCCGAGAAATCAAAGTCTTTGGGTTCTGGGGGGAGTATGGTCGCAAGGCTGAAACTT

>ASV55 _ Warnowiaceae
AAGTCTGGTGCCAGCAGCCGCGGTAATTCCAGCTCCAATAGCGTATATTAAAGTTGTTGCGGTTAAAAAGCTCGTAGTTGGATTTCTGCTGAGGACGACCGGTCCGCCCTCTGGGTGAGTATCTGGCTCGACTTTGGCATCTTCTTGAAGAACGTAACTGCACTTGACTGTGTGGTGCGGTATTCAAGACTTTTACTTTGAGGAAATTAGAGTGTTTGAAGCAGGCGCATGCCTTGAATACATTAGCATGGAATAATGAGATAGGACCTTTGTTCTATTTTGTTGGTTTCTAGAACTGNNNNNNNNNNGCGAAAGCATTTGCCAAGAATGTTTTCATTAATCAAGAACGAAAGTTAGGGGATCGAAGACGATCAGATACCGTCGTAGTCTTAACCATAAACTATGCCGACTAGAGATTGGAGGTTTATTTTACCAGTTTCCTTCAGCACCTTATGAGAAATCAAAGTCTTTGGGTTCTGGGGGGAGTATGGTCGCAAGGCTGAAACTT

>ASV56 _ Warnowiaceae
AAGTCTGGTGCCAGCAGCCGCGGTAATTCCAGCTCCAATAGCGTATATTAAAGTTGTTGCGGTTAAAAAGCTCGTAGTTGGATTTCTGCTGAGGACGACCGGTCCGCCCTCTGGGTGAGTATCTGGCTCGACCTTGGCATCTTCTTGAAGAACGTAACTGCACTTGACTGTGTGGTGCGGTATTCAAGACTTTTACTTTGAGGAAATTAGAGTGTTTGAAGCAGGCGCATGCCTTGAATACATTAGCATGGAATAATGAGATAGGACCTTTGTTCTATTTTGTTGGTTTCTAGAACTGNNNNNNNNNNCGAAAGCATTTGCCAAGGATGTTTTCATTGATCAAGAACGAAAGTTAGGGGATCGAAGACGATCAGATACCGTCCTAGTCTTAACCATAAACCATGCCGACTAGAGATTGGAGGTCGTTAATTATACGACCCCTTCAGCACCTTATGAGAAATCAAAGTCTTTGGGTTCCGGGGGGAGTATGGTCGCAAGGCTGAAACTT

>ASV57 _ Philasterida
AAGTCTGGTGCCAGCAGCCGCGGTAATTCCAGCTCCAATAGCGTATATTAAAGTTGTTGCAGTTAAAAAGCTCGTAGTTGAACTTCTGTGTATGCCTAGTTCTGGCTTCGGTCAAGCTAGTGTGTGCACATCCGCTTGCAAACTTGGACCGGCCTTTATTGGTCGACCAACGGAGTAGGCCCTTTACCTTGAAAAAATTAGAGTGTTTCAGGCAGGCAATGGCTCGAATACATTAGCATGGAATAATAGAATAGGACTTTTGTTCATTTGGTTGGTTATTGAACATGAGTAATGATTANNNNNNNNNNTATGCGAAAGCATTTGCCAAGGATGTTTTCATTAATCAAGAACGAAAGTTAGGGGATCAAAGACGATCAGATACCGTCCTAGTCTTAACTATAAACTATACCGACTCGGAATCGGACAGGCTTCTAAATCTTGTTCGGCGCCGTATGAGAAATCAAAGTCTTTGGGTTCTGGGGGGAGTATGGTCGCAAGGCTGAAACTT

>ASV58 _ Corallicolidae
AAGTCTGGTGCCAGCAGCTGCGGTAATTCCAGCTCCAATAGCGTATACTAAAGTTGTTGCAGTTAAAAAGCTCGTAGTTGGATTTCGGGACGGCACGGTTGGTCATCCGCAAGGCATGCCACTGGCTGCGTTGTCCTTCTTCGCGAAGACCACGTGTGCTCTTAATTGGGTGTGCATGGAATTTGCGACGTTTACTTTGAGAAAATTAGAGTGTTTCAAGCAGGCTAGCGCCTTGAATACTGCAGCATGGAATAATAAGATAGGATTTCAGTTCTATTTTATTGGTTCTAAGAACTGANNNNNNNNNNGCGAAAGCATTTGCCAAGAATGTTTTCATTAATCAAGAACGAAAGTTAGGGGATCGAAGACGATCAGATACCGTCGTAGTCTTAACCATAAACTATGCCGACTAGAGATTGGAGGTTTATTTTACCAGTTTCCTTCAGCACCTTATGAGAAATCAAAGTCTTTGGGTTCTGGGGGGAGTATGGTCGCAAGGCTGAAACTT

>ASV59 _ Warnowiaceae
AAGTCTGGTGCCAGCAGCCGCGGTAATTCCAGCTCCAATAGCGTATATTAAAGTTGTTGCGGTTAAAAAGCTCGTAGTTGGATTTCTGCTGAGGACGACCGGTCCGCCCTCTGGGTGAGTATCTGGCTCGGCCTTAACATCTTCTTGAAGAACGCAACTGCACTTGACTGTGTGGTGCGGCATTCAAGACTTTTACTTTGAGGAAATTAGAATGTTTGAAGCAGGCGCATGCCTTGAATACATTAGCATGGAATAATGAGATAGGACCTTTGTTCTATTTTGTTGGTTTCTAGAACTGNNNNNNNNNNGCGAAAGCATTTGCCAAGAATGTTTTCATTAATCAAGAACGAAAGTTAGGGGATCGAAGACGATCAGATACCGTCGTAGTCTTAACCATAAACTATGCCGACTAGAGATTGGAGGTTTATTTTACCAGTTTCCTTCAGCACCTTATGAGAAATCAAAGTCTTTGGGTTCTGGGGGGAGTATGGTCGCAAGGCTGAAACTT

>ASV60 _ Corallicolidae
AAGTCTGGTGCCAGCAGCCGCGGTAATTCCAGCTCCAATAGCGTATATTAAAGTTGTTGCAGTTAAAAAGCTCGTAGTTGGATTTCTGTCAAGAACAAGCGGTCCGCTCCCTTGGAGTGTGTACTTGCGTCGTTTTTGACTTTCTTCTGAACTCAGATGTTTCCCCTTCACTGGGTGAGGCAGCTGGGCAGAACCTTTACTTTGAGAAAATTAGAGTGTTTCAAGCAGGCTAGCGCCTTGAATACTGCAGCATGGAATAATAAGATAGGATTTCAGTTCTATTTTATTGGTTCTAAGANNNNNNNNNNCGAAAGCATTTGCCAAGAATGTTTTCATTAATCAAGAACGAAAGTTAGGGGATCGAAGACGATCAGATACCGTCCTAGTCTTAACCATAAACCATGCCGACTAGAGATTGGAGGTCGTTAATTATACGACCCCTTCAGCACCTTATGAGAAATCAAAGTCTTTGGGTTCCGGGGGGAGTATGGTCGCAAGGCTGAAACTT

>ASV61 _ Warnowiaceae
AAGTCTGGTGCCAGCAGCCGCGGTAATTCCAGCTCCAATAGCGTATATTAAAGTTGTTGCGGTTAAAAAGCTCGTAGTTGGATTTCTGCTGAGGACGACCGGTCCGCCCTCTGGGTGAGTATCTGGCTCGACCTTGGCATCTTCTTGAAGAACGTAACTGCACTTGACTGTGTGGTGCGGTACTCAAGACTTTTACTTTGAGGAAATTAGAGTGTTTGAAGCAGGCGCATGCCTTGAATACATTAGCATGGAATAATGAGATAGGACCTTTGTTCTATTTTGTTGGTTTCTAGAACTGNNNNNNNNNNGCGAAAGCATTTGCCAAGAATGTTTTCATTGATCAAGAACGAAAGTTAGAGGATCGAAGACGATCAGATACCGTCCTAGTTCTAACCATAAACGATGCCGACTAGGGATCAGCGGGTGTTATTGTATGACCCCGTTGGCACCTTAAGGGAAACCAAAGTTTTTGGGTTCCGGGGGAAGTATGGTTGCAAGGCTGAAACTT

>ASV62 _ Chaetocerotaceae
AAGTCTGGTGCCAGCAGCCGCGGTAATTCCAGCTCCAATAGCGTATATTAAAGTTGTTGCAGTTAAAAAGCTCGTAGTTGAATTTCTGGCTGGAAGGGAGCGGTTCCACATCTTTGTGGATACTTGCTCGTCTTCTGCCATCCGTGGGACTAGTGTCGCCGGTATTAACTTACCGGCGTCTACGATGCCCACCGTTTACTGTGAGCAAATTAGAGTGTTCAAAGCAGGCTTATGCCGTTGAATATATTAGCATGGAATAATAAGATAGGACCTAGTCACTATTTTGTTGGTTTGCGTGNNNNNNNNNNACTGCGAAAGCATTTACCAAGGATGTTTTCATTAATCAAGAACGAAAGTATGGGGATCGAAGATGATTAGATACCATCGTAGTCCACACCATAAACTATGCCGACTCAGGATCGGCGGGTGCATTTTTGCCTCGTCGGCACTGTATGAGAAATCAAAGTCTTTGGGTTCCGGGGGGAGTATGGTCGCAAGGCTGAAACTT

>ASV63 _ Licnophoridae
AAGTCTGGTGCCAGCAGCCGCGGTAATTCCAGCTCCAATAGCGTATATTAAAGTTGTTGCAGTTAAAAAGCTCGTAGTTGGATTTCTGGGGACACGCCGACTTGGTATGATTACCACCGAAGCGTGGACTCATCGTTCCGCAGCGAAAGCTGACTTCACGGTTGGTTTCCCGCGCGGATGTTTTACCTTGAGGAAATTAGAGTGTTTCAGGCAGGCTTGGCCAGGATACGCTAGCATGGAATAATTAGGAGGACTTAGGCCTCACTCGTTGGTTTGGGGGTCCGAGTAATGGTTAATANNNNNNNNNNGCGAAAGCATTTGCCAAGGATGTTTTCATTAATCAAGAACGAAAGTTAGGGGATCAAAGACGATCAGATACCGTCGTAGTCTTAACCATAAACTATGCCGACTAGAGATTGGAGGTTTATTTTACCAGTTTCCTTCAGCACCTTATGAGAAATCAAAGTCTTTGGGTTCTGGGGGGAGTATGGTCGCAAGGCTGAAACTT

>ASV64 _ Ephelotidae
AAGTCTGGTGCCAGCAGCCGCGGTAATTCCAGCTCCAATAGCGTATATTAATGTTGTTGCAGTTAAAAAGCTCGTAGTTGAATTTAGAAGGGGAAACTCTTCTGTTTGTCCTCACTCCTGCATCCGATTAGTTGCTTGGGTGATCAAACTTTTACTGTGAGAAAACTAAAGTGCTCAAAGCAGGCTAACGCTTGAATATTAAAGCATGGAATAATAAAATAGGACTTTATTCATTTTATTGGTTATTGAATGAAGTAATGATTAATAGAAACAGTTGGGGGCATTCGTATTTAATTGTNNNNNNNNNNAACCAGTGCGAAAGCATTTGCCAAGGATGTTTTCATTAATCAAGAACGAAAGTTAGGGGATCAAAGACGATTAGATACCGTCGTAGTCCTAACCATAAACTATGCCGACTAGGGATTGGTGAGGTGAACCCTCATCAGCACCTAATGAGAAATCAAAGTCTTTGGGTTCTGGGGGGAGTATGGTCGCAAGGCTGAAACTT

>ASV65 _ Labyrinthulaceae
AAGTCTGGTGCCAGCAGCCGCGGTAATTCCAGCTCCAATAGCGTATATTAAAGTTGTTGCAGTTAAAAAGCTCGTAGTTGGATTTCTGGTAGGAGCGACCATACCGGACTTGATTGTCCGCGTAATGCGTTGTCTCCAGCCATCCTCGTGGAGATTGTTTTTGGCATTAACTTGTCGAATTCGGGACCCGCGTCATTTACTGTGAAAAAATTAGAGTGTTTAAAGCAGGCAATTGGCTTGAATACATTAGCATGGAATAATAAGATAGGACTTTGGTGCTATTTTGTTGGTTTGCACANNNNNNNNNNCGAAAGCATTTATCAAGGATGTTTTCATTAATCAAGAACGAAAGTTAGGGGATCGAAGATGATTAGATACCATCGTAGTCTTAACCATAAACTATGCCGACTAGGGATTGGCGGACGTTGTTTATATGACTCCGCCAGCACCTCATGAGAAATCAAAGTCTTTGGGTTCCGGGGGGAGTATGGTCGCAAGGCTGAAACTT

>ASV66 _ Ephelotidae
AAGTCTGGTGCCAGCAGCCGCGGTAATTCCAGCTCCAATAGCGTATATTAATGTTGTTGCAGTTAAAAAGCTCGTAGTTGAATTTAGAAGGGGGAACTCTTCTGTTTGTCCTCATACATGCATCCGTTATTGTTGCTTGTGTGATCAAACTTTTACTGTGAGAAAACTAAAGTGCTCAAAGCAGGCTAACGCTTGAATATTAAAGCATGGAATAATAAAATAGGACTTTATTCATTTTATTGGTTATTGAATGAAGTAATGATTAACAGAAACAGTTGGGGGCATTCGTATTTCGCTGNNNNNNNNNNGCGAAAGCATTTGCCAAGAATGTTTTCATTGATCAAGAACGAAAGTTAGAGGATCGAAGACGATCAGATACCGTCCTAGTTCTAACCATAAACGATGCCGACTAGGGATCAGCGGGTGTTATTGTATGACCCCGTTGGCACCTTAAGGGAAACCAAAGTTTTTGGGTTCCGGGGGAAGTATGGTTGCAAGGCTGAAACTT

>ASV67 _ Ostreobiaceae
AAGTCTGGTGCCAGCAGCCGCGGTAATTCCAGCTCCAATAGCGTATATTTAAGTTGTTGCGGTTAAAACGCTCGTAGTTGGACTTTGGGCTCCGCTTCGTCGGTCCGCCCTCGCGGGCGCGCACCGCACGTTCGGCAGCCTTTTTGGTCGGTCCCTGCGGCTGGGCTTGACTGTCTGGCCGCCGGCGTCCGTCCGGGTTACTTTGAGGAAAATAGAGTGTTCAAAGCACGCGGATGCGCGAATACGCTAGCATGGAATAACACGAGAGGGCTGTGGGCCACACGTGGTTGGTCTGTGGNNNNNNNNNNGAAAGCGATTGCCAAGGACGTCTCCGTTGATCAAGAACGAAAGTTGGGGGATCGAAGATGATTAGATACCGTCGTAGTCCCAACCGTAAACGATGCCGACTAGGGATCGGCGGGCGTTCCGTTTTGAGGCCCCGCCGGCACCTGACGAGAAATCGAAGTCTTTGGGTTCCGGGGGGAGTACGGTCGCAAGGCTGAAACTT

>ASV68 _ Noelaerhabdaceae
AAGTCTGGTGCCAGCAGCCGCGGTAATTCCAGCTCCAATAGCGTATATTAAAGTTGTTGCAGTTAAAACGCTCGTAGTCGGATTTCGGGGCGGGCCGACCGGTCTGCCGATGGGTATGCACTGGCCGGCGCGTCCTTCCACCCGGAGACCGCGCCTACTCTTAACTGAGCGGGCGCGGGAGACGGGTCTTTTACTTTGAAAAAATCAGAGTGTTTCAAGCAGGCAGTCGCTCTTGCATGGATTAGCATGGGATAATGAAATAGGACTCTGGTGCTATTTTGTTGGTTTCGAACACCGGNNNNNNNNNNCGAAAGCATTTGCCAGGGATGTTTTCACTGATCAAGAACGAAAGTTAGGGGATCGAAGACGATCAGATACCGTCGTAGTCTTAACCATAAACCATGCCGACTAGGGATTGGAGGATGTTCCATTTGTGACTCCTTCAGCACCTTTCGGGAAACTAAAGTCTTTGGGTTCCGGGGGGAGTATGGTCGCAAGGCTGAAACTT

>ASV69 _ Labyrinthulaceae
AAGTCTGGTGCCAGCAGCCGCGGTAATTCCAGCTCCAATAGCGTATATTAAAGTTGTTGCAGTTAAAAAGCTCGTAGTTGGATTTCTGGTAGGAGCGACCGTGCCGAACTTGATTGTTCGTGTATTGTGTTGTCTTCAGCCATCCTCGTGGAGAACTTTTCTAACATTAACTTGTTGGGATTGGGACCCGCGTCGTTTACTGTGAAAAAATTAGAGTGTTTAAAGCAGGCATTAGCTTGAATACATTAGCATGGAATAATAAGATAGGACTTTGGTACTATTTTGTTGGTTTGCATACNNNNNNNNNNCGAAAGCATTTATCAAGGATGTTTTCATTAATCAAGAACGAAAGTTAGGGGATCGAAGATGATTAGATACCATCGTAGTCTTAACCATAAACTATGCCGACTAGGGATTGGCGGACGTTGTCTATATGACTTCGCCAGCACCTCATGAGAAATCAAAGTCTTTGGGTTCCGGGGGGAGTATGGTCGCAAGGCTGAAACTT

>ASV70 _ Ephelotidae
AAGTCTGGTGCCAGCAGCCGCGGTAATTCCAGCTCCAATAGCGTATATTAATGTTGTTGCAGTTAAAAAGCTCGTAGTTGAATTTAGAAGGGGGAACTCTTCTGTTTGTCCTCATACATGCATCCGTTATTGTTGCTTGTGTGATCAAACTTTTACTGTGAGAAAACTAAAGTGCTCAAAGCAGGCTAACGCTTGAATATTAAAGCATGGAATAATAAAATAGGACTTTATTCATTTTATTGGTTATTGAATGAAGTAATGATTAACAGAAACAGTTGGGGGCATTCGTATTTAATTGNNNNNNNNNNCCAGTGCGAAAGCATTTGCCAAGGATGTTTTCATTAATCAAGAACGAAAGTTAGGGGATCAAAGACGATTAGATACCGTCGTAGTCCTAACCATAAACTATGCCGACTGGGGATCGGGAGAGTTTCTCACTCTTTCGGCACCCTCCGAGAAATCAAAGTCTTTGGGTTCTGGGGGGAGTATGGTCGCAAGGCTGAAACTT

>ASV71 _ Cephaloidophoridae
AAGTCTGGTGCCAGCAGCCGCGGTAATACCAGCTGAGCTAAGGATGGGTAATACTGTTGCAGTAAAAACATTCGTAGTCACTTGATTTGTTCTATATATAGTTTAACTATTAATAGTGTTCAAAACTTAATTTTCGCGATTAAATTAAATTGATTAAATTGAATGATGTATAATAAAGCGCGAGAAACCTGATGATACCTTTTTGCGAATTTATCCGATTTTGTTAAAAGGAATAAATAGTAAAAATAAGAGAGGATGGTGGTACTTACCAGCTAGAGGTGAAATTCTTAGATTTGGTNNNNNNNNNNCAACTGCAAAAGCATCCGTCCAGCTTATTTTTGGTGATCAAGAATTAAAGTGTGGGGATCGAAGAGGATTAGATACCCTCGTAGTCCACACCCTAAACTATGTCAACTAGTGATTGGTAGAAATATAAATTCCATCAGAACCTTAGCAGATATGAAAGTTTTTGGACTCTGGGGGAAGTATGGTCGCAAGGCTGAAACTT

>ASV72 _ Dino-Group-II-Clade-4
AAGTCTGGTGCCAGCAGCCGCGGTAATTCCAGCTCCAATAGCGTATATTAAAGTTGTTGCGGTTAAAAAGCTCGTAGTTGGATTTCTGTTGAGGGCGACCGGTCCAGGCATTGTTCTGTGTATCTGGTTTGACCTCGGCATCCTCTCAAAGCCGCGCTGCGCTTCATTGTCGTGGTGCGAACTTTGGGACTTTTACTTTGAGGAAATTAGAGTGTTCACGGCAGGCATGCGCCTTGAATATATTAGCATGGAATAATAATATAGGATCTTGGTTCTATTTTGTTGGTTTCTAGAGCTANNNNNNNNNNTGCGAAAGCATTTGCCAAGGATGTTTTCATTGATCAAGAACGAAAGTAAGGGGATCGAAGACGATTAGATACCGTCGTAGTCTTTACCATAAACTATGCCGACTAGAGATGGGGTGGGAAATTTATTGGCCCACTCCGCACCTTATGAGAAATCAAAGTCTTTGGGTTCCGGGGGGAGTATGGTCGCAAGGCTGAAACTT

>ASV73 _ Corallicolidae
AAGTCTGGTGCCAGCAGCCGCGGTAATTCCAGCTCCAATAGCGTATATTAAAGTTGTTGCAGTTAAAAAGCTCGTAGTTGGATTTCTGTCAAGAACAAGCGGTCCGCTCCTTTGGAGTGTGTACTTGCGTCGTTTTTGACTTTCTTCTGAACTCAGATGTTTCCCCTTCACTGGGTGAGGCAGCTGGGCAGAACTTTTACTTTGAGAAAATTAGAGTGTTTCAAGCAGGCTAGCGCCTTGAATACTGCAGCATGGAATAATAAGATAGGATTTCAGTTCTATTTTATTGGTTCTAAGANNNNNNNNNNGCGAAAGCATTTGCCAAGAATGTTTTCATTAATCAAGAACGAAAGTTAGGGGATCGAAGACGATCAGATACCGTCGTAGTCTTAACCATAAACTATGCCGACTAGAGATTGGAGGTTTATTTTACCAGTTTCCTTCAGCACCTTATGAGAAATCAAAGTCTTTGGGTTCTGGGGGGAGTATGGTCGCAAGGCTGAAACTT

>ASV74 _ Licnophoridae
AAGTCTGGTGCCAGCAGCCGCGGTAATTCCAGCTCCAATAGCGTATATTAAAGTTGTTGCAGTTAAAAAGCTCGTAGTTGGATTTCTGGGGACACGCCGACTTGGTATGATTACCACCGAAGCGTGGACTCATCGTTCCGCAGCGAAAGCTGACTTCACGGTTGGTTTCCCGCGCGGATGTTTTACCTTGAGGAAATTAGAGTGTTTCAGGCAGGCTTGGCCAGGATACGCTAGCATGGAATAATTAGGAGGACTTAGGCCTCACTCGTTGGTTTGGGGGTCCGAGTAATGATTAACANNNNNNNNNNGCGAAAGCATTTGCCAAGAATGTTTTCATTGATCAAGAACGAAAGTTAGAGGATCGAAGACGATCAGATACCGTCCTAGTTCTAACCATAAACGATGCCGACTAGGGATCAGCGGGTGTTATTGTATGACCCCGTTGGCACCTTAAGGGAAACCAAAGTTTTTGGGTTCCGGGGGAAGTATGGTTGCAAGGCTGAAACTT

>ASV75 _ Ostreobiaceae
AAGTCTGGTGCCAGCAGCCGCGGTAATTCCAGCTCCAATAGCGTATATTTAAGTTGTTGCGGTTAAAACGCTCGTAGTTGGACTTTGGGTTCCGCTTCGTCGGTCCGCCCTCGCGGGCGCGCACCGCACGTTCGGCAACCTTTTTGGTCGGTCCCTGCGGCTGGGCTTCACTGTCTGGCCGCCGGCGTCCGTCCGGGTTACTTTGAGGAAAATAGAGTGTTCAAAGCACGCGGATGCGCGAATACGCTAGCATGGAATAACACGAGAGGGCTGTGGGCCACACGTGGTTGGTCTGTGGNNNNNNNNNNGAAAGCGATTGCCAAGGACGTCTCCGTTGATCAAGAACGAAAGTTGGGGGATCGAAGATGCTTAGATACCGTCGTAGTCCCAACCGTAAACGATGCCGACTAGGGATCGGCGGGCGTTCCGTTTTGAGGCCCCGCCGGCACCTGACGAGAAATCGAAGTCTTTGGGTTCCGGGGGGAGTACGGTCGCAAGGCTGAAACTT

>ASV76 _ Chloropicaceae:plas
AAGTCTGGTGCCAGCAGCCGCGGTAAGACGGGGGATGCAAGCGTTATTCGGAATTATTGGGCGTAAAGCGTCTGTAGGTGGTGAGAAAAGTGTTTTGTTAAAGTTCAGGGCTCAACCCTGTAAAAGCAGTACAAACTATTTCACTTGAGTTCGGTAGAGGTAGAGAGAATTCCCAGTGTAGCGGTGAAATGCGTAGATATTGGGAGGAAGACCAGTGGCGAAAGCGTTCTACTGGGCCGTAACTGACACTCAGAGACGAAAGCTAAGGTAGCGAATAGGATTAGATACCCTAGTAGTCNNNNNNNNNNTATTGGGAGGAAGACCAGTGGCGAAAGCGTTCTACTGGGCCGTAACTGACACTCAGAGACGAAAGCTAAGGTAGCGAATAGGATTAGATACCCTAGTAGTCTTAGCTGTAAACGATGCACACTATGTTTTGTAATTTACAGAGCAAAAGCTAACGCGTTAAGTGTGCCGCCTGGGGAGTACACTCGCAAGGCTGAAACTT

>ASV77 _ Gymnodiniaceae
AAGTCTGGTGCCAGCAGCCGCGGTAATTCCAGCTCCAATAGCGTATATTAAAGTTGTTGCGGTTAAAAAGCTCGTAGTTGGATTTCTGCAGGGGACGACCGGTCCGCCCTCTGGGTGAGTATCTGGCTTGGCCTTTGCATCTTCTTGGAGAACGTAGCTGCACTTGACTGTGTGGTGCGGTATCCTTGACTTTTACTTTGAGGAAATTAGAGTGTTTCAAGCAGGCACACGCCTTGAATACATTAGCATGGAATAATAAGATAGGACCTTGGTTCTATTTTGTTGGTTTCTAGAGCTGNNNNNNNNNNCGAAAGCATTTGCCAAGGATGTTTTCATTGATCAAGAACGAAAGTTAGGGGATCGAAGACGATCAGATACCGTCCTAGTCTTAACCATAAACCATGCCGACTAGAGATTGGAGGTCGTTATCTTTACGACTCCTTCAGCACCTTATGAGAAATCAAAGTCTTTGGGTTCCGGGGGGAGTATGGTCGCAAGGCTGAAACTT

>ASV78 _ Corallicolidae
AAGTCTGGTGCCAGCAGCCGCGGTAATTCCAGCTCCAATAGCGTATATTAAAGTTGTTGCAGTTAAAAAGCTCGTAGTTGGATTTCTGTCAAGAACAAGCGGTCCGCTCCCTTGGAGTGTGTACTTGCGTCGTTTTTGACTTTCTTCTGAACTCAGATGTTTCCCCTTCACTGGGTGAGGCAGCTGGGCAGAACCTTTACTTTGAGAAAATTAGAGTGTTTCAAGCAGGCTAGCGCCTTGAATACTGCAGCATGGAATAATAAGATAGGATTTCAGTTCTATTTTATTGGTTCTAAGANNNNNNNNNNCGAAAGCATTTGCCAAGAATGTTTTCATTAATCAAGAACGAAAGTTAGGGGATCGAAGACGATCAGATACCGTCGTAGTCTTAACCATAAACTATGCCGACTAGAGATTGGAGGTCGTTAATTATACGACCCCTTCAGCACCTTATGAGAAATCAAAGTCTTTGGGTTCCGGGGGGAGTATGGTCGCAAGGCTGAAACTT

>ASV79 _ Corallicolidae
AAGTCTGGTGCCAGCAGCCGCGGTAATTCCAGCTCCAATAGCGTATATTAAAGTTGTTGCAGTTAAAAAGCTCGTAGTTGGATTTCTGTCAAGAACAAGCGGTCCGCTCCCTTGGAGTGTGTACTTGCGTCGTTTTTGACTTTCTTCTGAACTCAGATGTTTCCCCTTCACTGGGTGAGGCAGCTGGGCAGAACCTTTACTTTGAGAAAATTAGAGTGTTTCAAGCAGGCTAGCGCCTTGAATACTGCAGCATGGAATAATAAGATAGGATTTCAGTTCTATTTTATTGGTTCTAAGANNNNNNNNNNCTACTGCGAAAGCATTTGCCAAGAATGTTTTCATTAATCAAGAACGAAAGTTAGGGGATCGAAGACGATCAGATACCGTCCTAGTCTTAACCATAAACTATGCCAACTGGGGATCGGGAGAGTTTCTCACTCTTTCGGCACCCTCCGAGAAATCAAAGTCTTTGGGTTCTGGGGGGAGTATGGTCGCAAGGCTGAAACTT

>ASV80 _ Ephelotidae
AAGTCTGGTGCCAGCAGCCGCGGTAATTCCAGCTCCAATAGCGTATATTAATGTTGTTGCAGTTAAAAAGCTCGTAGTTGAATTTAGAAGGGGGAACTCTTCTGTTTGTCCTCATACATGCATCCGTTATTGTTGCTTGTGTGATCAAACTTTTACTGTGAGAAAACTAAAGTGCTCAAAGCAGGCTAACGCTTGAATATTAAAGCATGGAATAATAAAATAGGACTTTATTCATTTTATTGGTTATTGAATGAAGTAATGATTAACAGAAACAGTTGGGGGCATTCGTATTTAATTGNNNNNNNNNNGCGAAAGCATTTGCCAAGGATGTTTTCATTAATCAAGAACGAAAGTTAGGGGATCAAAGACGATTAGATACCGTCGTAGTCCTAACCATAAACTATGCCGACTAGAGATTGGAGGTTTATTTTACCAGTTTCCTTCAGCACCTTATGAGAAATCAAAGTCTTTGGGTTCTGGGGGGAGTATGGTCGCAAGGCTGAAACTT

>ASV81 _ Licnophoridae
AAGTCTGGTGCCAGCAGCCGCGGTAATTCCAGCTCCAATAGCGTATATTAAAGCTGTTGCAGTTAAAAAGCTCGTAGTTGGATTTCTGGGGACACGCCGACTTGGTATGATTACCACCGAAGCGTGGACTCATCGTTCCGCAGCGAAAGCTGACTTCACGGTTGGTTTCCCGCGCGGATGTTTTACCTTGAGGAAATTAGAGTGTTTCAGGCAGGCTTGGCCAGGATACGCTAGCATGGAATAATTAGGAGGACTTAGGCCTCACTCGTTGGTTTGGGGGTCCGAGTAATGGTTAATANNNNNNNNNNCCTGTGCGAAAGCATTTGCCAAGGATGTTTTCATTAATCAAGAACGAAAGTTAGGGGATCAAAGACGATCAGATACCGTCCTAGTCTTAACCATAAACTATGCCAACTGGGGATCGGGAGAGTTTCTCACTCTTTCGGCACCCTCCGAGAAATCAAAGTCTTTGGGTTCTGGGGGGAGTATGGTCGCAAGGCTGAAACTT

>ASV82 _ Thalassiosiraceae
AAGTCTGGTGCCAGCAGCCGCGGTAATTCCAGCTCCAATAGCGTATATTAAAGTTGTTGCAGTTAAAAAGCTCGTAGTTGGATTTCTGGCAGGAGCGGCCGGCCACGCGCTCTGCGCGTGAGCTTGTGCTGTCTCTGGCCATCCTCGGGGAGATCGCGTTTGGCATTAAGTTGTCGGGCGTGGGATACCCGTCGTTTACTGTGAAAAAATTAGAGTGTTTAAAGCAGGCTTATGCCGTTGAATATATTAGCATGGAATAATAAGATAGGACTTCGGAACTATTTTGTTGGTTTGCGTTNNNNNNNNNNACTGCGAAAGCATTTACCAAGGATGTTTTCATTAATCAAGAACGAAAGTTAGGGGATCGAAGATGATTAGATACCATCGTAGTCTTAACCATAAACTATGCCGACTCGGGATTGGCGGTTGTTTTTTGACTCCGTCAGCACCGTATGAGAAATCAAAGTCTTTGGGTTCCGGGGGGAGTATGGTCGCAAGGCTGAAACTT

>ASV83 _ Corallicolidae
AAGTCTGGTGCCAGCAGCCGCGGTAATTCCAGCTCCAATAGCGTATATTAAAGTTGTTGCAGTTAAAAAGCTCGTAGTTGGATTTCTGGGGACACGCCGACTTGGTATGATTACCACCGAAGCGTGGACTCATCGTTCCGCAGCGAAAGCTGACTTCACGGTTGGTTTCCCGCGCGGATGTTTTACCTTGAGGAAATTAGAGTGTTTCAAGCAGGCTAGCGCCTTGAATACTGCAGCATGGAATAATAAGATAGGATTTCAGTTCTATTTTATTGGTTCTAAGAACTGAGATAATGATNNNNNNNNNNGCGAAAGCATTTGCCAAGAATGTTTTCATTAATCAAGAACGAAAGTTAGGGGATCGAAGACGATCAGATACCGTCGTAGTCTTAACCATAAACTATGCCGACTAGAGATTGGAGGTTTATTTTACCAGTTTCCTTCAGCACCTTATGAGAAATCAAAGTCTTTGGGTTCTGGGGGGAGTATGGTCGCAAGGCTGAAACTT

>ASV84 _ Corallicolidae
AAGTCTGGTGCCAGCAGCCGCGGTAATTCCAGCTCCAATAGCGTATACTAAAGTTGTTGCAGTTAAAAAGCTCGTAGTTGGATTTCGGGGCGGCGCGGTCGGTCAGCCGCAAGGTATGTTACTGGCCGCGCTGTTCTTCTTCGCCAAGACTGCGTGTGCTCTTAGTTGAGTGTGGGTAGGATTTGCGACGTTTACTTTGAGAAAATTAGAGTGTTTCAAGCAGGCTAGCGCCTTGAATACTGCAGCATGGAATAATAAGATAGGATTTCAGTTCTATTTTATTGGTTCTAAGAACTGANNNNNNNNNNGCGAAAGCATTTGCCAAGAATGTTTTCATTAATCAAGAACGAAAGTTAGGGGATCGAAGACGATCAGATACCGTCGTAGTCTTAACCATAAACTATGCCGACTAGAGATTGGAGGTTTATTTTACCAGTTTCCTTCAGCACCTTATGAGAAATCAAAGTCTTTGGGTTCTGGGGGGAGTATGGTCGCAAGGCTGAAACTT

>ASV85 _ Corallicolidae
AAGTCTGGTGCCAGCAGCCGCGGTAATTCCAGCTCCAATAGCGTATATTAAAGTTGTTGCAGTTAAAAAGCTCGTAGTTGGATTTCTGTCAAGAACAAGCGGTCCGCTCCCTTGGAGTGTGTACTTGCGTCGTTTTTGACTTTCTTCTGAACTCAGATGTTTCCCCTTCACTGGGTGAGGCAGCTGGGCAGAACCTTTACTTTGAGAAAATTAGAGTGTTTCAAGCAGGCTAGCGCCTTGAATACTGCAGCATGGAATAATAAGATAGGATTTCAGTTCTATTTTATTGGTTCTAAGANNNNNNNNNNTGAGAAAATTAGAGTGTTTCAAGCAGGCTAGCGCCTTGAATACTGCAGCATGGAATAATAAGATAGGATTTCAGTTCTATTTTATTGGTTCTAAGAACTGAGATAATGATTAATAGGGACAGTTGGGGGCATTCGTATTTCGTTGTCAGAGGTGAAATTCTTGGAGTTCCGGGGGAAGTATGGTTGCAAGGCTGAAACTT

>ASV86 _ Dino-Group-I-Clade-1
AAGTCTGGTGCCAGCAGCCGCGGTAATTCCAGCTCCAATAGCGTATATTAAAGCTGTTGCGGTTAAAAAGCTCGTAGTTGGAGTTCTGCCAGGTGCCGCCTGTCCGCCCCAGTGGTGAGTACGTGGCGCGCATTTGGCCCTTTCAAGGGGAGCGTATCTGCACTTCATTGTGTGGTGCGGGATCCTTGACTTTTACTTTGAGGAAATAGGAGTGTTCCAAGCAGGCTCTCGTCGTGCACAGCTCAGCATGGAATAATAGCATTGGACCTCGATTCTAAGCTGTTGGTTGCCAGAAGCGNNNNNNNNNNCGAAAGCATCTGCCATGGATGTTTTCATTGATCAAGAACGAAAGTTAGGGGATCGAAGACGATCAGATACCGTCCTAGTCTTAACTATAAACCATGCCGGCTAGAGATCGGAGGTTGTTCGTTTTGTGACGCCTTCAGCATCTTGAGAGAAATCAAAGCCTTTGGGTTCCGGGGGGAGTATGGTCGCAAGGCTGAAACTT

>ASV87 _ Licnophoridae
AAGTCTGGTGCCAGCAGCCGCGGTAATTCCAGCTCCAATAGCGTATATTAAAGTTGTTGCAGTTAAAAAGCTCGTAGTTGGATTTCTGGGGACACGCCGACTTGGTATGATTACCACCGAAGCGTGGACTCATCGTTCCGCAGCGAAAGCTGACTTCACGGTTGGTTTCCCGCGCGGATGTTTTACCTTGAGGAAATTAGAGTGTTTCAGGCAGGCTTGGCCAGGATACGCTAGCATGGAATAATTAGGAGGACTTAGGCCTCACTCGTTGGTTTGGGGGTCCGAGTAATGGTTAATANNNNNNNNNNGCGAAAGCATTTGCCAAGGATGTTTTCATTAATCAAGAACGAAAGTTAGGGGATCAAAGACGATCAGATACCGTCCTAGTCTTAACCATAAACGATGCCGACTAGGGATCAGCGGGTGTTATTGTATGACCCCGTTGGCACCTTATGGGAAACCAAAGTTTTTGGGTTCCGGGGGAAGTATGGTTGCAAGGCTGAAACTT

>ASV88 _ Dino-Group-I-Clade-1
AAGTCTGGTGCCAGCAGCCGCGGTAATTCCAGCTCCAATAGCGTATATTAAAGTTGTTGCGGTTAAAAAGCTCGTAGTTGGAGTTCTGCCAGGTGACGCTCGTCCGCCCAAGTGGTGTGTACAGGGCGTGCATCTGGCCCTTTCAAGGGGAACGTGTCTGCACTTTATTGTGTGGTGCGAGATCCTTGACTTTTACTTTGAGGAAATCAGAGTGTTCCAAGCAGGCTCTCGTCGTGCATAGCTCAGCATGGAATAATAGCATTGGACTTCGTTTCTAAGCTGTTGGTTGCAAGAAGCGNNNNNNNNNNCGAAAGCATCTGCCATGGATGTTTTCATTGATCAAGAACGAAAGTTAGGGGATCGAAGACGATCAGATACCGTCCTAGTCTTAACTATAAACCATGCCGGCTAGAGATCGGAGGTCGTTCGATTTGTGACACCTTCAGCATCTTGAGAGAAATCAAAGCCTTTGGGTTCCGGGGGGAGTATGGTCGCAAGGCTGAAACTT

>ASV89 _ Agaricomycetes
AAGTCTGGTGCCAGCAGCCGCGGTAATTCCAGCTCCAATAGCGTATATTAAAGTTGTTGCAGTTAAAAAGCTCGTAGTTGAACTTCAGACCTGGCTGGGCGGTCCGCTTAACGGCGTGTACTGTCTGGCTGGGCCTTACCTCTTGGTGAGCCGGCGTGCCCTTTATTGGTGTGCGTCGGGGAACCAGGACTTTTACCTTGAGAAAATTAGAGTGTTCAAAGCAGGCCTACGCCCGAATACATTAGCATGGAATAATAAAATAGGACGTGCGGTTCTATTTTGTTGGTTTCTAGAGTCGNNNNNNNNNNGAAAGCATTTGCCAAGGATGTTTTCATTAATCAAGAACGAAGGTTAGGGGATCGAAAACGATTAGATACCGTTGTAGTCTTAACAGTAAACTATGCCGACTAGGGATCGGGCGACCTCAATTTTTATGTGTCGCTCGGCACCTTACGAGAAATCAAAGTCTTTGGGTTCTGGGGGGAGTATGGTCGCAAGGCTGAAACTT

>ASV90 _ Dino-Group-I-Clade-1
AAGTCTGGTGCCAGCAGCCGCGGTAATTCCAGCTCCAATAGCGTATATTAAAGTTGTTGCGGTTAAAAAGCTCGTAGTTGGAGTTCTGCCAGGTGCCGCCTGTCCGCCCCAGTGGTGAGTACGTGGCGCGCATTTGGCCCTTTCAAGGGGAGCGTATCTGCACTTCATTGTGTGGTGCGGGATCCTTGACTTTTACTTTGAGGAAATAGGAGTGTTCCAAGCAGGCTCTCGTCGTGCACAGCTCAGCATGGAATAATAGCATTGGACCTCGATTCTAAGCTGTTGGTTGCCAGAAGCGNNNNNNNNNNGCGAAAGCATCTGCCATGGATGTTTTCATTGATCAAGAACGAAAGTTAGAGGATCGAAGACGATCAGATACCGTCCTAGTTCTAACCATAAACGATGCCGACTAGGGATCAGCGGGTGTTATTGTATGACCCCGTTGGCACCTTAAGGGAAACCAAAGTTTTTGGGTTCCGGGGGAAGTATGGTTGCAAGGCTGAAACTT

>ASV91 _ Corallicolidae
AAGTCTGGTGCCAGCAGCCGCGGTAATTCCAGCTCCAATAGCGTATATTAAAGTTGTTGCAGTTAAAAAGCTCGTAGTTGGATTTCTGTCAAGAACAAGCGGTCCGCTCCCTTGGAGTGTGTACTTGCGTCGTTTTTGACTTTCTTCTGAACTCAGATGTTTCCCCTTCACTGGGTGAGGCAGCTGGGCAGAACCTTTACTTTGAGAAAATTAGAGTGTTTCAAGCAGGCTAGCGCCTTGAATACTGCAGCATGGAATAATAAGATAGGATTTCAGTTCTATTTTATTGGTTCTAATANNNNNNNNNNGCGAAAGCATTTGCCAAGAATGTTTTCATTAATCAAGAACGAAAGTTAGGGGATCGAAGACGATCAGATACCGTCGTAGTCTTAACCATAAACTATGCCGACTAGAGATTGGAGGTTTATTTTACCAGTTTCCTTCAGCACCTTATGAGAAATCAAAGTCTTTGGGTTCTGGGGGGAGTATGGTCGCAAGGCTGAAACTT

>ASV92 _ Corallicolidae
AAGTCTGGTGCCAGCAGCCGCGGTAATTCCAGCTCCAATAGCGTATATTAAAGTTGTTGCAGTTAAAAAGCTCGTAGTTGGATTTCTGTCAAGAACAAGCGGTCCGCTCCCTTGGAGTGTGTACTTGCGTCGTTTTTGACTTTCTTCTGAACTCAGATGTTTCCCCTTCACTGGGTGAGGCAGCTGGGCAGAACCTTTACTTTGAGAAAATTAGAGTGTTTCAAGCAGGCTAGCGCCTTGAATACTGCAGCATGGAATAATAAGATAGGATTTCAGTTCTATTTTATTGGTTCTAAGANNNNNNNNNNCGAAAGCATTTGCCAAGAATGTTTTCATTAATCAAGAACGAAAGTTAGGGGATCGAAGACGATCAGATACCGTCCTAGTCTTAACCATAAACCATGCCGACTAGAGATTGGAGGTCGTTACTTATACGACTCCTTCAGCACCTTATGAGAAATCAAAGTCTTTGGGTTCCGGGGGGAGTATGGTCGCAAGGCTGAAACTT

>ASV93 _ Dino-Group-I-Clade-1
AAGTCTGGTGCCAGCAGCTGCGGTAATTCCAGCTCCAATAGCGTATATTAAAGTTGTTGCGGTTAAAAAGCTCGTAGTTGGAGTTCTGCCAGGTGCCACCTGTCCGCCCCAGTGGTGAGTACGTGGTGCGCATTTGGCCCTTTCAAGGGGAGCGTATTTGCACTTAATTGTGTGGTGCGGGATCCTTGACTTTTACTTTGAGGAAATAAGAGTGTTCCAAGCAGGCTCTCGTCGTGCATAGCTCAGCATGGAATAATAGCATTGGACCTCGATTCTAAGCTGTTGGTTGCCAGAAGCGNNNNNNNNNNCGAAAGCATCTGCCATGGATGTTTTCATTGATCAAGAACGAAAGTTAGGGGATCGAAGACGATCAGATACCGTCCTAGTCTTAACTATAAACCATGCCGGCTAGAGATCGGAGGTTGTTCGTTTTGTGACGCCTTCAGCATCTTGAGAGAAATCAAAGCCTTTGGGTTCCGGGGGGAGTATGGTCGCAAGGCTGAAACTT

>ASV94 _ Licnophoridae
AAGTCTGGTGCCAGCAGCCGCGGTAATTCCAGCTCCAATAGCGTATATTAAAGTTGTTGCAGTTAAAAAGCTCGTAGTTGGATTTCTGGGGACACGCCGACTTGGTATGATTACCACCGAAGCGTGGACTCATCGTTCCGCAGCGAAAGCTGACTTCACGGTTGGTTTCCCGCGCGGATGTTTTACCTTGAGGAAATTAGAGTGTTTCAGGCAGGCTTGGCCAGGATACGCTAGCATGGAATAATTAGGAGGACTTAGGCCTCACTCGTTGGTTTGGGGGTCCGAGTAATGGTTAATANNNNNNNNNNCGAAAGCATTTGCCAAGGATGTTTTCATTAATCAAGAACGAAAGTTAGGGGATCAAAGACGATCAGATACCGTCCTAGTCTTAACTATAAACCATGCCGGCTAGAGATCGGAGGTTGTTCGTTTTGTGACGCCTTCAGCATCTTGAGAGAAATCAAAGCCTTTGGGTTCCGGGGGGAGTATGGTCGCAAGGCTGAAACTT

>ASV95 _ Licnophoridae
AAGTCTGGTGCCAGCAGCCGCGGTAATTCCAGCTCCAATAGCGTATATTAAAGTTGTTGCAGTTAAAAAGCTCGTAGTTGGATTTCTGGGGACACGCCGACTTGGTATGATTACCACCGAAGCGTGGACTCATCGTTCCGCAGCGAAAGCTGACTTCACGGTTGGTTTCCCGCGCGGATGTTTTACCTTGAGGAAATTAGAGTGTTTCAGGCAGGCTTGGCCAGGATACGCTAGCATGGAATAATTAGGAGGACTTAGGCCTCACTCGTTGGTTTGGGGGTCCGAGTAATGGTTAATANNNNNNNNNNTACCTTGAGGAAATTAGAGTGTTTCAGGCAGGCTTGGCCAGGATACGCTAGCATGGAATAATTAGGAGGACTTAGGCCTCACTCGTTGGTTTGGGGGTCCGAGTAATGGTTAATAGGGACAGTTGGGGGCATTAGTATTTAATTGTCAGAGGTGAAATTCTTGGAGTTCCGGGAGAAGTATGGTTGCAAGGCTGAAACTT

>ASV96 _ Corallicolidae
AAGTCTGGTGCCAGCAGCCGCGGTAATTCCAGCTCCAATAGCGTATATTAAAGTTGTTGCAGTTAAAAAGCTCGTAGTTGGATTTCTGTCAAGAACAAGCGGTCCGCTCCCTTGGAGTGTGTACTTGCGTCGTTTTTGACTTTCTTCTGAACTCAGATGTTTCCCCTTCACTGGGTGAGGCAGCTGGGCAGAACCTTTACTTTGAGAAAATTAGAGTGTTTCAAGCAGGCTAGCGCCTTGAATACTGCAGCATGGAATAATAAGATAGGATTTCAGTTCTATTTTATTGGTTCTAAGANNNNNNNNNNCGAAAGCATTTGCCAAGAATGTTTTCATTAATCAAGAACGAAAGTTAGGGGATCGAAGACGATCAGATACCGTCGTAGTCTTAACCATAAACCATGCCGACTAGAGATTGGAGGTCGTTAATTATACGACCCCTTCAGCACCTTATGAGAAATCAAAGTCTTTGGGTTCCGGGGGGAGTATGGTCGCAAGGCTGAAACTT

>ASV97 _ Licnophoridae
AAGTCTGGTGCCAGCAGCCACGGTAATTCCAGCTCCAATAGCGTATACTAAAGTTGTTGCAGTTAAAAAGCTCGTAGTTGGATTTCGGGGCGGCGCGGTCGGTCAGCCGCAAGGTATGTTACTGGCCGCGCTGTTCTATTTCGTTGTCAGAGGTGAAATTCTTGGATTTACGAAAGACGAACTAATGCGAAAGCATTTGCCAAGAATGTTTTCATTAATCAAGAACGAAAGTTAGGGGATCAAAGACGATCAGATACCGTCCTAGTCTTAACCATAAACTATGCCAACTGGGGATCGGNNNNNNNNNNCTAATGCGAAAGCATTTGCCAAGAATGTTTTCATTAATCAAGAACGAAAGTTAGGGGATCAAAGACGATCAGATACCGTCCTAGTCTTAACCATAAACTATGCCAACTGGGGATCGGGAGAGTTTCTCACTCTTTCGGCACCCTCCGAGAAATCAAAGTCTTTGGGTTCTGGGGGGAGTATGGTCGCAAGGCTGAAACTT

>ASV98 _ Ephelotidae
AAGTCTGGTGCCAGCAGCCGCGGTAATTCCAGCTCCAATAGCGTATATTAATGTTGTTGCAGTTAAAAAGCTCGTAGTTGAATTTAGAAGGGGGAACTCTTCTGTTTGTCCTCATACATGCATCCGTTATTGTTGCTTGTGTGATCAAACTTTTACTGTGAGAAAACTAAAGTGCTCAAAGCAGGCTAACGCTTGAATATTAAAGCATGGAATAATAAAATAGGACTTTATTCATTTTATTGGTTATTGAATGAAGTAATGATTAACAGAAACAGTTGGGGGCATTCGTATTTAATTGNNNNNNNNNNGCGAAAGCATTTGCCAAGGATGTTTTCATTAATCAAGAACGAAAGTTAGGGGATCAAAGACGATTAGATACCGTCGTAGTCTTAACCATAAACTATGCCGACTAGAGATTGGAGGTTTATTTTACCAGTTTCCTTCAGCACCTTATGAGAAATCAAAGTCTTTGGGTTCTGGGGGGAGTATGGTCGCAAGGCTGAAACTT

>ASV99 _ Licnophoridae
AAGTCTGGTGCCAGCAGCCGCGGTAATTCCAGCTCCAATAGCGTATATTAAAGTTGTTGCAGTTAAAAAGCTCGTAGTTGGATTTCTGGGGACACGCCGACTTGGTATGATTACCACCGAAGCGTGGACTCATCGTTCCGCAGCGAAAGCTGACTTCACGGTTGGTTTCCCGCGCGGATGTTTTACCTTGAGGAAATTAGAGTGTTTCAGGCAGGCTTGGCCAGGATACGCTAGCATGGAATAATTAGGAGGACTTAGGCCTCACTCGTTGGTTTGGGGGTCCGAGTAATGGTTAATANNNNNNNNNNGCGAAAGCATTTGCCAAGGATGTTTTCATTAATCAAGAACGAAAGTTAGGGGATCAAAGACGATCAGATACCGTCCTAGTCTTAACCATAAACTATGCCGACTAGGGATCAGCGGGTGTTATTGTATGACCCCGTTGGCACCTTAAGGGAAACCAAAGTTTTTGGGTTCCGGGGGAAGTATGGTTGCAAGGCTGAAACTT

>ASV100 _ Corallicolidae
AAGTCTGGTGCCAGCAGCCGCGGTAATTCCAGCTCCAATAGCGTATATTAAAGTTGTTGCAGTTAAAAAGCTCGTAGTTGGATTTCTGTCAAGAACAAGCGGTCCGCTCCCTTGGAGTGTGTACTTGCGTCGTTTTTGACTTTCTTCTGAACTCAGATGTTTCCCCTTCACTGGGTGAGGCAGCTGGGCAGAACCTTTACTTTGAGAAAATTAGAGTGTTTCAAGCAGGCTAGCGCCTTGAATACTGCAGCATGGAATAATAAGATAGGATTTCAGTTCTATTTTATTGGTTCTAAGANNNNNNNNNNTGAGAAAATTAGAGTGTTTCAAGCAGGCTAGCGCCTTGAATACTGCAGCATGGAATAATAAGATAGGATTTCAGTTCTATTTTATTGGTTCTAAGAACTGAGATAATGATTAATAGGGACAGTTGGGGGCATTCGTATTTCGTTGTCAGAGGTGAAATTCTTGGAGTTCCGGGAGAAGTATGGTTGCAAGGCTGAAACTT

>ASV101 _ Ephelotidae
AAGTCTGGTGCCAGCAGCCGCGGTAATTCCAGCTCCAATAGCGTATATTAATGTTGTTGCAGTTAAAAAGCTCGTAGTTGAATTTAGAAGGGGGAACTCTTCTGTTTGTCCTCATACATGCATCCGTTATTGTTGCTTGTGTGATCAAACTTTTACTGTGAGAAAACTAAAGTGCTCAAAGCAGGCTAACGCTTGAATATTAAAGCATGGAATAATAAAATAGGACTTTATTCATTTTATTGGTTATTGAATGAAGTAATGATTAACAGAAACAGTTTGGGGCATTCGTATTTAATTGNNNNNNNNNNCCAGTGCGAAAGCATTTGCCAAGGATGTTTTCATTAATCAAGAACGAAAGTTAGGGGATCAAAGACGATCAGATACCGTCCTAGTCTTAACCATAAACTATGCCAACTGGGGATCGGGAGAGTTTCTCACTCTTTCGGCACCCTCCGAGAAATCAAAGTCTTTGGGTTCTGGGGGGAGTATGGTCGCAAGGCTGAAACTT

>ASV102 _ Dothideomycetes
AAGTCTGGTGCCAGCAGCCGCGGTAATTCCAGCTCCAATAGCGTATATTAAAGTTGTTGCAGTTAAAAAGCTCGTAGTTGAACCTTGGGCCTGGCTGGCCGGTCCGCCTCACCGCGTGTACTGGTCCGGCCGGGCCTTTCCTTCTGGGGAACCTCATGCCCTTCACTGGGCGTGTTGGGGAACCAGGACTTTTACTTTGAAAAAATTAGAGTGTTCAAAGCAGGCCTTTGCTCGAATACATTAGCATGGAATAATAGAATAGGACGTGTGGTTCTATTTTGTTGGTTTCTAGGACCGCNNNNNNNNNNGAAAGCATTTGCCAAGGATGTTTTCATTAATCAGTGAACGAAAGTTAGGGGATCGAAGACGATCAGATACCGTCGTAGTCTTAACCATAAACTATGCCGACTAGGGATCGGACGGTGTTAGTATTTTGACCCGTTCGGCACCTTACGAGAAATCAAAGTTTTTGGGTTCTGGGGGGAGTATGGTCGCAAGGCTGAAACTT

>ASV103 _ Discotrichidae
AAGTCTGGTGCCAGCAGCCGCGGTAATTCCAGCTCCAATAGCGTATATTAAAGTTGCTGCAGTTAAAAAGCTCGTAGTTGAAATTCTGGCTGGCTCTTACCGCCCCTCAGGCAGTTAGAGCTTGGTCATCCCCCTGTGACCTTTGTACGTCCTTCAATGGGTCGACAAATTGATCAGGGATTTTACTTTGAAAAAATTAGAGTGTTTCAAGCAGGCGATTTGCTGGAATACATTAGCATGGAATAATAGAAAACGACTCGGTTTTTTTATTGGTTTAAAAGCCGTAGTAATGATTAACNNNNNNNNNNTTATGCGAAAGCATTTGCCAAGGATGTTTTCATTAATCAAGAACGAAAGTTAGGGGATCAAAGACGATCAGATACCGTCCTAGTCTTAACCATAAACTATACCAACTAGGGATTGGAGAGTGCTCTGAGCCTCTTCAGCACCTAATGAGAAATCAAAGTCTTTGGGTTCTGGGGGGAGTATGGTCGCAAGGCTGAAACTT

>ASV104 _ Corallicolidae
AAGTCTGGTGCCAGCAGCCGCGGTAATTCCAGCTCCAATAGCGTATACTAAAGTTGTTGCAGTTAAAAAGCTCGTAGTTGGATTTCGGGGCGGCGCGGTCGGTCAGCCGCAAGGTATGTTACTGGCCGCGCTGTTCTTCTTCGCCAAGACTGCGTGTGCTCTTAGTTGAGTGTGGGTAGGATTTGCGACGTTTACTTTGAAAAAATTAGAGTGTTTCAAGCAGGCTAGCGCCTTGAATACTGCAGCATGGAATAATAAGATAGGATTTCAGTTCTATTTTATTGGTTCTAAGAACTGANNNNNNNNNNGCGAAAGCATTTGCCAAGAATGTTTTCATTAATCAAGAACGAAAGTTAGGGGATCGAAGACGATCAGATACCGTCGTAGTCTTAACCATAAACTATGCCGACTAGAGATTGGAGGTTTATTTTACCAGTTTCCTTCAGCACCTTATGAGAAATCAAAGTCTTTGGGTTCTGGGGGGAGTATGGTCGCAAGGCTGAAACTT

>ASV105 _ Dino-Group-I-Clade-1
AAGTCTGGTGCCAGCAGCCGCGGTAATTCCAGCTCCAATAGCGTATATTAAAGTTGTTGCGGTTAAAAAGCTCGTAGTTGGAGTTCTGCCAGGTGCCGCCTGTCCGCCCCAGTGGTGAGTACGTGGCGCGCATTTGGCCCTTTCAAGGGGAGCGTATCTGCACTTTATTGTGTGGTGCGGGATCCTTGACTTTTACTTTGAGGAAATAAGAGTGTTCCAAGCAGGCTCTCGTCGTGCATAGCTCAGCATGGAATAATAGCATTGGACCTCGATTCTAAGCTGTTGGTTGCCAGAAGCGNNNNNNNNNNCGAAAGCATCTGCCATGGATGTTTTCATTGATCAAGAACGAAAGTTAGGGGATCGAAGACGATCAGATACCGTCCTAGTCTTAACTATAAACCATGCCGGCTAGAGATCGGAGGTTGTTCGTTTTGTGACGCCTTCAGCATCTTGAGAGAAATCAAAGCCTTTGGGTTCCGGGGGGAGTATGGTCGCAAGGCTGAAACTT

>ASV106 _ Dino-Group-I-Clade-1
AAGTCTGGTGCCAGCAGCCGCGGTAATTCCAGCTCCAATAGCGTATATTAAAGTTGTTGCGGTTAAAAAGCTCGTAGTTGGAGTTCTGCCAGGTGCCGCCTGTCCGCCCCAGTGGTGAGTACGTGGCGCGCATTTGGCCCTTTCAAGGGGAGCGTATCTGCACTTCATTGTGTGGTGCGGGATCCTTGACTTTTACTTTGAGGAAATAGGAGTGTTCCAAGCAGGCTCTCGTCGTGCACAGCTCAGCATGGAATAATAGCATTGGACCTCGATTCTAAGCTGTTGGTTGCCAGAAGCGNNNNNNNNNNGCGAAAGCATCTGCCATGGATGTTTTCATTGATCAAGAACGAAAGTTAGGGGATCGAAGACGATCAGATACCGTCCTAGTTCTAACCATAAACGATGCCGACTAGGGATCAGCGGGTGTTATTGTATGACCCCGTTGGCACCTTAAGGGAAACCAAAGTTTTTGGGTTCCGGGGGAAGTATGGTTGCAAGGCTGAAACTT

>ASV107 _ Dino-Group-II-Clade-16
AAGTCTGGTGCCAGCAGCCGCGGTAATTCCAGCTCCAATAGCGTATATTAAAGTTGTTGCGGTTAAAAAGCTCGTAGTTGGATTTCTGTCGAGAACGCGCGGTCCACGCTTTGCGTGAGCATCTGTGTCGGTCTTGGCATCCTCTAGAGGATCGTTTCTGCGCTTGATTGCGTGGAGCGGAACTCTAGACTTTTACTTTGAGGAAATTAGAGTGTTCACGGCAGGCAAACGCCTTGAATACATTAGCATGGAATAATAACATAGGACCTTGGTTCTATTTTGTTGGTTTCTAGAGCTGNNNNNNNNNNCGAAAGCATTTGCCAAGGATGTTTTCATTGATCAAGAACGAAAGTTAGGGGATCGAAGACGCTTAGATACCGTCGTAGTCTTAACCATAAACTATGCCGACTAGAGATTGGAGGTCGTTTTTTTTATGACTCCTTCAGCACCTTATGAGAAATCAAAGTCTTTGGGTTCCGGGGGGAGTATGGTCGCAAGGCTGAAACTT

>ASV108 _ Dino-Group-I-Clade-1
AAGTCTGGTGCCAGCAGCCGCGGTAATTCCAGCTCCAATAGCGTATATTAAAGTTGTTGCGGTTAAAAAGCTCGTAGTTGGAGTTCTGCCAGGTGACGCTCGTCCGCCCAAGTGGTGTGTACAGGGCGTGCATCTGGCCCTTTCAAGGGGAACGTGTCTGCACTTCATTGTGTGGTGCGAGATCCTTGACTTTTACTTTGAGGAAATAAGAGTGTTCCAAGCAGGCTCTCGTCGTGCATAGCTCAGCATGGAATAATAGCATTGGACTTCGTTTCTACGCTGTTGGTTGCAAGAAGCGNNNNNNNNNNCGAAAGCATCTGCCATGGATGTTTTCATTGATCAAGAACGAAAGTTAGGGGATCGAAGACGATCAGATACCGTCCTAGTCTTAACTATAAACCATGCCGGCTAGAGATCGGAGGTCGTTCGATTTGTGACACCTTCAGCATCTTGAGAGAAATCAAAGCCTTTGGGTTCCGGGGGGAGTATGGTCGCAAGGCTGAAACTT

>ASV109 _ Licnophoridae
AAGTCTGGTGCCAGCAGCCGCGGTAATTCCAGCTCCAATAGCGTATATTAAAGTTGTTGCAGTTAAAAAGCTCGTAGTTGGATTTCTGGGGACACGCCGACTTGGTATGATTACCACCGAAGCGTGGACTCATCGTTCCGCAGCGAAAGCTGACTTCACGGTTGGTTTCCCGCGCGGATGTTTTACCTTGAGGAAATTAGAGTGTTTCAGGCAGGCTTGGCCAGGATACGCTAGCATGGAATAATTAGGAGGACTTAGGCCTCACTCGTTGGTTTGGGGGTCCGAGTAATGGTTAATANNNNNNNNNNTACCTTGAGGAAATTAGAGTGTTTCAGGCAGGCTTGGCCAGGATACGCTAGCATGGAATAATTAGGAGGACTTAGGCCTCACTCGTTGGTTTGGGGGTCCGAGTAATGGTTAATAGGGACAGTTGGGGGCATTCGTATTTCGTTGTCAGAGGTGAAATTCTTGGAGTTCCGGGAGAAGTATGGTTGCAAGGCTGAAACTT

>ASV110 _ Dino-Group-I-Clade-4
AAGTCTGGTGCCAGCAGCCGCGGTAATTCCAGCTCCAATAGCGTATATTAAAATTGTTGCGGTTAAAACGCTCGTAGTTGGATATCTGTGAGCGGGTTCCGGTCCTTCCCAGTGAAGATTACACGGAACTCTGCTCGCATTTGTTCAGGGAGGGTGGATGCACTTCACTGTGTGACCACATGATCTGAATTTTTACTTTGAGGAAATGAGAGTGTTCCAAGCAGGCAATCGCCGTGAATATGATAGCATGGAATAATAGCACAGGACTCTTGGTTCAATGCTGTTGGTTAATTGAACTNNNNNNNNNNGCGAAGGCATCTACCCAGGATGTTTTTGTTGATCAAGAACGAAAGTTAGGGGATCGAAGACGATCAGATACCGTCCTAGTCTTAACCTTAAACTATGCCGGCTGGAGATTGGAGTCGTCAGATTTGTGACGTCTTCAGCATCCTATGAGAAATCTAAGTCTTTGGGTTCCGGGGGGAGTATGGTCGCAAGGCTGAAACTT

>ASV111 _ OLIGO5_X
AAGTCTGGTGCCAGCAGCCGCGGTAATTCCAGCTCCAATAGCGTATATTAAAGTTGTTGCAGTTAAAAAGCTCGTAGTTGAATTTCTGGTCATTCTTAATGTCTGCCTCGGTAGCGTTAAGGTTGGCCATCCGTTTGCAAGCTACTCTCGGCCTTCACTGGTTCGGAGTAGTGAGCTGACATTTTACTTTGAAAAAATTAGAGTGTTTCAGGCAGGCGCATGCCCGAATATACTAGCATGGAATAATGGAATCGGACTTTGGTCCATTTGGTTGGTTATTGGATCTGAGTAATGGTTANNNNNNNNNNTTATGCGAAAGCATTTGCCAAGGATGTTTTCATTAATCAAGAACGAAAGTTAGGGTATCCAAGACGATCAGATACCGTCCTAGTCTTAACTATAAACTATACCGACTCGAAATTGGTAGGGTGTTGTAGCTCTATCAGGATCGTAGGAGAAATCAAAGTCTTTGGGTTCTGGGGGGAGTATGGTCGCAAGGCTGAAACTT

>ASV112 _ Symbiodiniaceae
AAGTCTGGTGCCAGCAGCCGCGGTAATTCCAGCTCCAATAGCGTATATTAAAGTTGTTGCGGTTAAAAAGCTCGTAGTTGGATTTCTGTTGAAGATGACCGGTCCGCCCTCTGGGTGTGCATCTGGCTCAGCCTTGACATCTTCCTAAAGAACGTACCCTAAACCCTAAACCCTAAACCATACGACTCCTTCAGCACCTTATGAGAAATCAAAGTCTTTGGGTTCCGGGGGGAGTATGGTCGCAAGGCTGAAACTTAAACTGTCTCTTATACACATCTCCGAGCCCACGAGACTACGCNNNNNNNNNNTTGCGGTTAAAAAGCTCGTAGTTGGATTTCTGTTGAAGATGACCGGTCCGCCCTCTGGGTGTGCATCTGGCTCAGCCTTGACATCTTCCTAAAGAACGTACCCTAAACCCTAAACCCTAAACCATACGACTCCTTCAGCACCTTATGAGAAATCAAAGTCTTTGGGTTCCGGGGGGAGTATGGTCGCAAGGCTGAAACTT

>ASV113 _ Dino-Group-I-Clade-4
AAGTCTGGTGCCAGCAGCCGCGGTAATTCCAGCTCCAATAGCGTATATTAAAATTGTTGCGGTTAAAACGCTCGTAGTTGGGTATCTGCCAAGAAGTTGTGGTCCTCCCAAGTGGAGAGTACTCGGAACATTTCTTGTCAATTGTTCAGGGACGGTGTTTACACTTGGCTGTGCGACACGAGATCTGAATTTTTACTTTGAGGAAATGAGAGTGTTTCAAGCAGGCAGTTGCCTTGAATATGATAGCATGGAATAATGGCACAAGACCTCTTTCCTAAGCTGTTGGTTTTTGGAACGANNNNNNNNNNTGCGAAGGCATCTGCCCAGGATGTTTTTGTTGATCAAGAACGAAAGTTAGGGGATCGAAGACGATCAGATACCGTCCTAGTCTTAACCTTAAACTATGCCGACTGGAGATTGAGGTCGTCAGTTCTTGACGTCTTCAGCATCCTGAGAGAAATCTAAGTCTTTGGGTTCCGGGGGGAGTATGGTCGCAAGGCTGAAACTT

>ASV114 _ Licnophoridae
AAGTCTGGTGCCAGCAGCCGCGGTAATTCCAGCTCCAATAGCGTATATTAAAGTTGTTGCAGTTAAAAAGCTCGTAGTTGGATTTCGGGACGGCACGGTTGGTCATCCGCAAGGCATGCCACTGGCTGCGTTGTCCTTCTTCGCGAAGACCACGTGTGCTCTTAATTGGGTGTGCATGGAATTTGCGACGTTTACTTTGAAGAAATTAGAGTGTTTCAGGCAGGCTTGGCCAGGATACGCTAGCATGGAATAATTAGGAGGACTTAGGCCTCACTCGTTGGTTTGGGGGTCCGAGTAANNNNNNNNNNCCTGTGCGAAAGCATTTGCCAAGGATGTTTTCATTAATCAAGAACGAAAGTTAGGGGATCAAAGACGATCAGATACCGTCCTAGTCTTAACCATAAACTATGCCAACTGGGGATCGGGAGAGTTTCTCACTCTTTCGGCACCCTCCGAGAAATCAAAGTCTTTGGGTTCTGGGGGGAGTATGGTCGCAAGGCTGAAACTT

>ASV115 _ Licnophoridae
AAGTCTGGTGCCAGCAGCCGCGGTAATTCCAGCTCCAATAGCGTATATTAAAGTTGTTGCAGTTAAAAAGCTCGTAGTTGGATTTCTGGGGACACGCCGACTTGGTATGATTACCACCGAAGCGTGGACTCATCGTTCCGCAGCGAAAGCTGACTTCACGGTTGGTTTCCCGCGCGGATGTTTTACCTTGAGGAAATTAGAGTGTTTCAGGCAGGCTTGGCCAGGATACGCTAGCATGGAATAATTAGGAGGACTTAGGCCTCACTCGTTGGTTTGTGGAACCGAAGTAATGATTAACNNNNNNNNNNGCGAAAGCATTTGCCAAGAATGTTTTCATTGATCAAGAACGAAAGTTAGAGGATCGAAGACGATCAGATACCGTCCTAGTTCTAACCATAAACGATGCCGACTAGGGATCAGCGGGTGTTATTGTATGACCCCGTTGGCACCTTAAGGGAAACCAAAGTTTTTGGGTTCCGGGGGAAGTATGGTTGCAAGGCTGAAACTT

>ASV116_Dinophyceae
AAGTCTGGTGCCAGCAGCCGCGGTAATTCCAGCTCCAGTAGCGTATATTAAAGTTGTTGCGGTTAAAAAGCTCGTAGTTGGATTTCTGTTGAGGTTGACCGGTCTGTCGTTAGATGTGATTTGGTTCGACTGAGACAATTTTTCGGTGTTGTTAGGTATTTCATCTTTCAATAACTGAATTTTTACTTTGAGGAAATTAGAGTGTTTCAAGCAGGTTTAATGCCGTGAATACTTTAGCATGGAATAATAAGATAGGACTTAGGTTTTATTTTGTTGGTTTCTAAAGCTTAAGTAATGANNNNNNNNNNATGCGAAAGCATTTGTCAAGGATGTTTTCATTGATCAAGAACGAAAGTTAGGGGATCGAAGACGATCAGATACCGTCCTAGTCTTAACCATAAACTATGCCGACTAGAGATTGGAAGCAGTTTTTCCGACGCTTTCAGCACCTCGTAAGAAATTAAAGTCTTTGGGTTCCGGGGGGAGTATGGTCGCAAGGCTGAAACTT

>ASV117 _ Licnophoridae
AAGTCTGGTGCCAGCAGCCGCGGTAATTCCAGCTCCAATAGCGTATATTAAAGTTGTTGCAGTTAAAAAGCTCGTAGTTGGATTTCTGGGGACACGCCGACTTGGTATGATTACCACCGAAGCGTGGACTCATCGTTCCGCAGCGAAAGCTGACTTCACGGTTGGTTTCCCGCGCGGATGTTTTACCTTGAGGAAATTAGAGTGTTTCAGGCAGGCTTGGCCAGGATACGCTAGCATGGAATAATTAGGAGGACTTAGGCCTCACTCGTTGGTTTGGGGGTCCGAGTAATGGTTAATANNNNNNNNNNCGAAAGCATTTGCCAAGGATGTTTTCATTAATCAAGAACGAAAGTTAGGGGATCGAAGACGATCAGATACCGTCCTAGTCTTAACTATAAACCATGCCGGCTAGAGATCGGAGGTTGTTCGTTTTGTGACGCCTTCAGCATCTTGAGAGAAATCAAAGCCTTTGGGTTCCGGGGGGAGTATGGTCGCAAGGCTGAAACTT

>ASV118 _ Chytriodiniaceae
AAGTCTGGTGCCAGCAGCCGCGGTAATTCCAGCTCCAAAAGCGTATATTAAAGTTGTTGCGGTTAAAACGCTCGTAGTTGGATTTCTGTTAGGGACGACCGTTCCGCCCTCCGGGTGAGTATCTGGCTCGGCCTTGGCATCTTCTTGAAGAACGTTTCTGCACTTCATTGTGTGGTGCGGTATTCAGGACTTTTACTTTGAGGAAATTAGAGTGTTTCAAGCAGGCTTACGCCTTGAATACATTAGCATGGAATAATAAGATAGGACCTTGGTTCTATTTTGTTGGTTTCTAGAGCTGNNNNNNNNNNGCGAAAGCATTTGCCAAGGATGTTTTCATTGATCAAGAACGAAAGTTAGGGGATCGAAGACGATCAGATACCGTCGTAGTCTTAACCATAAACTATGCCGACTAGAGATTGGAGGTTTATTTTACCAGTTTCCTTCAGCACCTTATGAGAAATCAAAGTCTTTGGGTTCTGGGGGGAGTATGGTCGCAAGGCTGAAACTT

>ASV119 _ Apostomatia_X
AAGTCTGGTGCCAGCAGCCGCGGTAATTCCAGCTCCAATAGCGTATATTAAAGTTGTTGCAGTTAAAAAGCTCGTAGTTGAATTTCTAGGCAGTAGCTACTCGGATTTCAATTCAGTATCTGCTGTCTATCCGACACTGAACTATGACGGGTATTAAGTTATCCCCATAGCGAATTGTCATTTTACTTTGAAAAAATTAGAGTGTTTCAGGCAGGCAATTGCCCGGATATCTTAGCATGGAATAATGGAATAGGACTTTGGTTCATTTGATTGGTTATTGAATCAAAGTAATGATTAANNNNNNNNNNACTTATGCGAAAGCATTTGCCAAGGATGTTTTCATTAATCAAGAACGAAAGTTAGGGGATCAAAGACGATCAGATACCGTCCTAGTCTTAACTATAAACTATACCGACTCAGGATTGGCGATGTTTCAACTTCGTCAGCACTGTATGAGAAATTAAAGTCTTTGGGTTCTGGGGGGAGTATGGTCGCAAGGCTGAAACTT

>ASV120 _ Licnophoridae
AAGTCTGGTGCCAGCAGCCGCGGTAATTCCAGCTCCAATAGCGTATATTAAAGTTGTTGCAGTTAAAAAGCTCGTAGTTGGATTTCTGGGGACACGCCGACTTGGTATGATTACCACCGAAGCGTGGACTCATCGTTCCGCAGCGAAAGCTGACTTCACGGTTGGTTTCCCGCGCGGATGTTTTACCTTGAGGAAATTAGAGTGTTTCAGGCAGGCTTGGCCAGGATACGCTAGCATGGAATAATTAGGAGGACTTAGGCCTCACTCGTTGGTTTGGGGGTCCGAGTAATGATTAATANNNNNNNNNNGCGAAAGCATTTGCCAAGAATGTTTTCATTAATCAAGAACGAAAGTTAGGGGATCGAAGACGATCAGATACCGTCGTAGTCTTAACCATAAACTATGCCGACTAGAGATTGGAGGTTTATTTTACCAGTTTCCTTCAGCACCTTATGAGAAATCAAAGTCTTTGGGTTCTGGGGGGAGTATGGTCGCAAGGCTGAAACTT

>ASV121 _ Licnophoridae
AAGTCTGGTGCCAGCAGCTGCGGTAATTCCAGCTCCAATAGCGTATACTAAAGTTGTTGCAGTTAAAAAGCTCGTAGTTGGATTTCGGGACGGCACGGTTGGTCATCCGCAAGGCATGCCACTGGCTGCGTTGTCCTTCTTCGCGAAGACCACGTGTGCTCTTAATTGGGTGTGCATGGAATTTGCGACGTTTACTTTGAAGAAATTAGAGTGTTTCAGGCAGGCTTGGCCAGGATACGCTAGCATGGAATAATTAGGAGGACTTAGGCCTCACTCGTTGGTTTGGGGGTCCGAGTAANNNNNNNNNNCCTGTGCGAAAGCATTTGCCAAGGATGTTTTCATTAATCAAGAACGAAAGTTAGGGGATCAAAGACGATCAGATACCGTCCTAGTCTTAACCATAAACTATGCCAACTGGGGATCGGGAGAGTTTCTCACTCTTTCGGCACCCTCCGAGAAATCAAAGTCTTTGGGTTCTGGGGGGAGTATGGTCGCAAGGCTGAAACTT

>ASV122 _ Corallicolidae
AAGTCTGGTGCCAGCAGCCGCGGTAATTCCAGCTCCAATAGCGTATATTAAAGTTGTTGCAGTTAAAAAGCTCGTAGTTGGATTTCTGTCAAGAACAAGCGGTCCGCTCCCTTGGAGTGTGTACTTGCGTCGTTTTTGACTTTCTTCTGAACTCAGATGTTTCCCCTTCACTGGGTGAGGCAGCTGGGCAGAACCTTTACTTTGAGAAAATTAGAGTGTTTCAAGCAGGCTAGCGCCTTGAATACTGCAGCATGGAATAATAAGATAGGATTTCAGTTCTATTTTATTGGTTCTAAGANNNNNNNNNNCGAAAGCATTTGCCAAGAATGTTTTCATTAATCAAGAACGAAAGTTAGGGGATCGAAGACGATCAGATACCGTCCTAGTCTTAACTATAAACCATGCCGGCTAGAGATCGGAGGTTGTTCGTTTTGTGACGCCTTCAGCATCTTGAGAGAAATCAAAGCCTTTGGGTTCCGGGGGGAGTATGGTCGCAAGGCTGAAACTT

>ASV123 _ Ephelotidae
AAGTCTGGTGCCAGCAGCCGCGGTAATTCCAGCTCCAATAGCGTATATTAATGTTGTTGCAGTTAAAAAGCTCGTAGTTGAATTTAGAAGGGGGAACTCTTCTGTTTGTCCTCATACATGCATCCGTTATTGTTGCTTGTGTGATCAAACTTTTACTGTGAGAAAACTAAAGTGCTCAAAGCAGGCTAACGCTTGAATATTAAAGCATGGAATAATAAAATAGGACTTTATTCATTTTATTGGTTATTGAATGAAGTAATGATTAACAGAAACAGTTGGGGGCATTCGTATTTAACTGNNNNNNNNNNGCGAAAGCATTTGCCAAGAATGTTTTCATTAATCAAGAACGAAAGTTAGGGGATCGAAGACGATCAGATACCGTCGTAGTCTTAACCATAAACTATGCCGACTAGAGATTGGAGGTTTATTTTACCAGTTTCCTTCAGCACCTTATGAGAAATCAAAGTCTTTGGGTTCTGGGGGGAGTATGGTCGCAAGGCTGAAACTT

>ASV124 _ Licnophoridae
AAGTCTGGTGCCAGCAGCCGCGGTAATTCCAGCTCCAATAGCGTATATTAAAGTTGTTGCAGTTAAAAAGCTCGTAGTTGGATTTCTGGGGACACGCCGACTTGGTATGATTACCACCGAAGCGTGGACTCATCGTTCCGCAGCGAAAGCTGACTTCACGGTTGGTTTCCCGCGCGGATGTTTTACCTTGAGGAAATTAGAGTGTTTCAGGCAGGCTTGGCCAGGATACGCTAGCATGGAATAATTAGGAGGACTTAGGCCTCACTCGTTGGTTTGGGGGTCCGAGTAATGGTTAATANNNNNNNNNNGCGAAAGCATTTGCCAAGGATGTTTTCATTAATCAAGAACGAAAGTTAGGGGTTCGAAGACGATCAGATACCGTCGTAGTCCTAACCATAAACTATGCCGACTAGGGATCGGTGGATGTTAGCGTTTGACTCCATCGGCACCTTATGAGAAATCAAAGTCTTTGGGTTCCGGGGGGAGTATGGTCGCAAGGCTGAAACTT

>ASV125 _ Warnowiaceae
AAGTCTGGTGCCAGCAGCCGCGGTAATTCCAGCTCCAATAGCGTATATTAAAGTTGTTGCGGTTAAAAAGCTCGTAGTTGGATTTCTGCTGAGGACGACCGGTCCGCCCTCTGGGTGAGTATCTGGCTCGACCTTGGCATCTTCTTGAAGAACGTAACTGCACTTGACTGTGTGGTGCGGTACTCAAGACTTTTACTTTGAGGAAATTAGAGTGTTTGAAGCAGGCGCATGCCTTGAATACATTAGCATGGAATAATGAGATAGGACCTTTGTTCTATTTTGTTGGTTTCTAGAACTGNNNNNNNNNNGCGAAAGCATTTGCCAAGGATGTTTTCATTGATCAAGAACGAAAGTTAGGGGATCGAAGACGATCAGATACCGTCGTAGTCTTAACCATAAACTATGCCGACTAGAGATTGGAGGTTTATTTTACCAGTTTCCTTCAGCACCTTATGAGAAATCAAAGTCTTTGGGTTCTGGGGGGAGTATGGTCGCAAGGCTGAAACTT

>ASV126 _ Dino-Group-I-Clade-1
AAGTCTGGTGCCAGCAGCCGCGGTAATTCCAGCTCCAATAGCGTATATTAAAGTTGTTGCGGTTAAAAAGCTCGTAGTTGGAGTTCTGCCAGGTGCCGCCTGTCCGCCCCAGTGGTGAGTACGTGGCGCGCATTTGGCCCTTTCAAGGGGAGCGTATCTGCACTTCATTGTGTGGTGCGGGATCCTTGACTTTTACTTTGAGGAAATAGGAGTGTTCCAAGCAGGCTCTCGTCGTGCACAGCTCAGCATGGAATAATAGCATTGGACCTCGATTCTAAGCTGTTGGTTGCCAGAAGCGNNNNNNNNNNCTACTGCGAAAGCATCTGCCATGGATGTTTTCATTGATCAAGAACGAAAGTTAGGGGATCGAAGACGATCAGATACCGTCCTAGTCTTAACCATAAACTATGCCAACTGGGGATCGGGAGAGTTTCTCACTCTTTCGGCACCCTCCGAGAAATCAAAGTCTTTGGGTTCTGGGGGGAGTATGGTCGCAAGGCTGAAACTT

>ASV127 _ Thalassiosiraceae
AAGTCTGGTGCCAGCAGCCGCGGTAATTCCAGCTCCAATAGCGTATATTAAAGTTGTTGCAGTTAAAAAGCTCGTAGTTGGATTTCTGGCAGGAGCGACCGGTCACGCACTCTGTGCGTGAACTTGTGTTGTCTCTGGCCATCCTCGGGGAGATCCTGTTTGGCATTAAGTTGTCGGGCAGGGGATACCCGTCGTTTACTGTGAAAAAATTAGAGTGTTTAAAGCAGGCTTATGCCGTTGAATATATTAGCATGGAATAATAAGATAGGACTTCGGAACTATTTTGTTGGTTTGCGTTNNNNNNNNNNACTGCGAAAGCATTTACCAAGGATGTTTTCATTAATCAAGAACGAAAGTTAGGGGATCGAAGATGATTAGATACCATCGTAGTCTTAACCATAAACTATGCCGACTCAGGATTCGCGGTTGTTTTTTGACTCCGTGAGCACTGTATGAGAAATCAAAGTCTTTGGGTTCCGGGGGGAGTATGGTCGCAAGGCTGAAACTT

>ASV128 _ Licnophoridae
AAGTCTGGTGCCAGCAGCCGCGGTAATTCCAGCTCCAATAGCGTATATTAAAGTTGTTGCAGTTAAAAAGCTCGTAGTTGGATTTCTGGGGACACGCCGACTTGGTATGATTACCACCGAAGCGTGGACTCATCGTTCCGCAGCGAAAGCTGACTTCACGGTTGGTTTCCCGCGCGGATGTTTTACCTTGAGGAAATTAGAGTGTTTCAGGCAGGCTTGGCCAGGATACGCTAGCATGGAATAATTAGGAGGACTTAGGCCTCACTCGTTGGTTTGGGGGTCCGAGTAATGGTTAATANNNNNNNNNNTACCTTGAGGAAATTAGAGTGTTTCAGGCAGGCTTGGCCAGGATACGCTAGCATGGAATAATTAGGAGGACTTAGGCCTCACTCGTTGGTTTGGGGGTCCGAGTAATGGTTAATAGGGACAGTTGGGGGCATTAGTATTTAATTGTCAGAGGTGAAATTCTTGGAGTTCCGGGGGAAGTATGGTTGCAAGGCTGAAACTT

>ASV129 _ Dino-Group-I-Clade-1
AAGTCTGGTGCCAGCAGCCGCGGTAATTCCAGCTCCAATAGCGTATATTAAAGTTGTTGCGGTTAAAAAGCTCGTAGTTGGAGTTCTGCCAGGTGACGCTCGTCCGCCCAAGTGGTGTGTACAGGGCGTGCATCTGGCCCTTTCAAGGGGAACGTGTCTGCACTTTACTGTGTGGTGCGAGATCCTTGACTTTTACTTTGAGGAAATCAGAGTGTTCCAAGCAGGCTCTCGTCGTGTATAGCTCAGCATGGAATAATAGCATTGGACTTCGTTTCTAAGCTGTTGGTTGCAAGAAGCGNNNNNNNNNNCGAAAGCATCTGCCATGGATGTTTTCATTGATCAAGAACGAAAGTTAGGGGATCGAAGACGATCAGATACCGTCCTAGTCTTAACTATAAACCATGCCGGCTAGAGATCGGAGGTCGTTCGATTTGTGACACCTTCAGCATCTTGAGAGAAATCAAAGCCTTTGGGTTCCGGGGGGAGTATGGTCGCAAGGCTGAAACTT

>ASV130 _ Dino-Group-I-Clade-2
AAGTCTGGTGCCAGCAGCCGCGGTAATTCCAGCTCCAATAGCGTATATTAAAGTTGTTGCGGTTAAAACGCTCGTAGTTGGGTTTCTGTCAGGAACAACTGGTCTGTCCTCAGTGTCAAGCACTAGTTCGGCTCCTGGCATCTTCTTGGGGAACGGGTGCGCACTTCATTGTGTGGCCTGGAAACCTTGACGTTTACTTTGAGGAAATGAGAGTGCTTCAAGCGGGTGTCCGCCACGAATACGTTAGCATGGAATAATAGTATTGGACCTCGGATCATAGCTGTTGGTTGCTGGAATCNNNNNNNNNNCGAAAGCATTTGCCAAGGATGTTTTCATTGATCAAGAACGAAAGTTAGGGGATCGAAGACGATCAGATACCGTCCTAGTCTTAACCATAAACCATGCCGACTAGAGATTGGAGGTCGTTGCTCTTCCGACGCCTTCGGCATCTTGGGAGAAATCAAAGTCTTTGGGTTCCGGGGGGAGTATGGTCGCAAGGCTGAAACTT

>ASV131 _ Warnowiaceae
AAGTCTGGTGCCAGCAGCCGCGGTAATTCCAGCTCCAATAGCGTATATTAAAGTTGTTGCGGTTAAAAAGCTCGTAGTTGGATTTCTGCTGAGGACGACCGGTCCGCCCTCTGGGTGAGTATCTGGCTCGACTTTGGCATCTTCTTGAAGAACGTAACTGCACTTGACTGTGTGGTGCGGTATTCAAGACTTTTACTTTGAGGAAATTAGAGTGTTTGAAGCAGGCGCATGCCTTGAATACATTAGCATGGAATAATGAGATAGGACCTTTGTTCTATTTTGTTGGTTTCTAGAACTGNNNNNNNNNNGCGAAAGCATTTGCCAAGAATGTTTTCATTGATCAAGAACGAAAGTTAGAGGATCGAAGACGATCAGATACCGTCCTAGTTCTAACCATAAACGATGCCGACTAGGGATCAGCGGGTGTTATTGTATGACCCCGTTGGCACCTTAAGGGAAACCAAAGTTTTTGGGTTCCGGGGGAAGTATGGTTGCAAGGCTGAAACTT

>ASV132 _ Corallicolidae
AAGTCTGGTGCCAGCAGCCGCGGTAATTCCAGCTCCAATAGCGTATATTAAAGTTGTTGCAGTTAAAAAGCTCGTAGTTGGATTTCTGTCAAGAACAAGCGGTCCGCTCCCTTGGAGTGTGTACTTGCGTCGTTTTTGACTTTCTTCTGAACTCAGATGTTTCCCCTTCACTGGGTGAGGCAGCTGGGCAGAACCTTTACTTTGAGAAAATTAGAGTGTTTCAAGCAGGCTAGCGCCTTGAATACTGCAGCATGGAATAATAAGATAGGATTTCAGTTCTATTTTATTGGTTCTAAGANNNNNNNNNNAACTACTGCGAAAGCATTTGCCAAGAATGTTTTCATTAATCAAGAACGAAAGTTAGGGGATCGAAGACGATCAGATACCGTCGTAGTCTTAACCATAAACTATGCCGACTAGGGATTGGTGAGGTGAACCCTCATCAGCACCTAATGAGAAATCAAAGTCTTTGGGTTCTGGGGGGAGTATGGTCGCAAGGCTGAAACTT

>ASV133 _ Licnophoridae
AAGTCTGGTGCCAGCAGCCACGGTAATTCCAGCTCCAATAGCGTATACTAAAGTTGTTGCAGTTAAAAAGCTCGTAGTTGGATTTCGGGGCGGCGCGGTCGGTCAGCCGCAAGGTATGTTACTGGCCGCGCTGTTCTATTTCGTTGTCAGAGGTGAAATTCTTGGATTTTTTAAAGACTAACCTGTGCGAAAGCATTTGCCAAGGATGTTTTCATTAATCAAGAACGAAAGTTAGGGGATCAAAGACGATCAGATACCGTCCTAGTCTTAACCATAAACTATGCCAACTGGGGATCGGNNNNNNNNNNCCTGTGCGAAAGCATTTGCCAAGGATGTTTTCATTAATCAAGAACGAAAGTTAGGGGATCAAAGACGATCAGATACCGTCCTAGTCTTAACCATAAACTATGCCAACTGGGGATCGGGAGAGTTTCTCACTCTTTCGGCACCCTCCGAGAAATCAAAGTCTTTGGGTTCTGGGGGGAGTATGGTCGCAAGGCTGAAACTT

>ASV134 _ Licnophoridae
AAGTCTGGTGCCAGCAGCCGCGGTAATTCCAGCTCCAATAGCGTATATTAAAGTTGTTGCAGTTAAAAAGCTCGTAGTTGGATTTCTGGGGACACGCCGACTTGGTATGATTACCACCGAAGCGTGGACTCATCGTTCCGCAGCGAAAGCTGACTTCACGGTTGGTTTCCCGCGCGGATGTTTTACCTTGAGGAAATTAGAGTGTTTCAGGCAGGCTTGGCCAGGATACGCTAGCATGGAATAATTAGGAGGACTTAGGCCTCACTCGTTGGTTTGGGGGTCCGAGTAATGGTTAATANNNNNNNNNNGCGAAAGCATTTGCCAAGGATGTTTTCATTAATCAAGAACGAAAGTTAGGGGATCAAAGACGATCAGATACCGTCCTAGTCTTAACCATAAACTATGCCAACTGGGGATCAGCGGGTGTTATTGTATGACCCCGTTGGCACCTTAAGGGAAACCAAAGTTTTTGGGTTCCGGGGGAAGTATGGTTGCAAGGCTGAAACTT

>ASV135 _ Ephelotidae
AAGTCTGGTGCCAGCAGCCGCGGTAATTCCAGCTCCAATAGCGTATATTAATGTTGTTGCAGTTAAAAAGCTCGTAGTTGAATTTAGAAGGGGGAACTCTTCTGTTTGTCCTCATACATGCATCCGTTATTGTTGCTTGTGTGATCAAACTTTTACTGTGAGAAAACTAAAGTGCTCAAAGCAGGCTAACGCTTGAATATTAAAGCATGGAATAATAAAATAGGACTTTATTCATTTTATTGGTTATTGAATGAAGTAATGATTAACAGAGGCAGTTGGGGGCATTCGTATTTCGCTGNNNNNNNNNNGCGAAAGCATTTGCCAAGAATGTTTTCATTGATCAAGAACGAAAGTTAGAGGATCGAAGACGATCAGATACCGTCCTAGTTCTAACCATAAACGATGCCGACTAGGGATCAGCGGGTGTTATTGTATGACCCCGTTGGCACCTTAAGGGAAACCAAAGTTTTTGGGTTCCGGGGGAAGTATGGTTGCAAGGCTGAAACTT

>ASV136 _ Dino-Group-I-Clade-1
AAGTCTGGTGCCAGCAGCCGCGGTAATTCCAGCTCCAATAGCGTATATTAAAGTTGTTGCGGTTAAAAAGCTCGTAGTTGGAGTTCTGCCAGGTGCCACCTGTCCGCCCCAGTGGTGAGTACGTGGTGCGCATTTGGCCCTTTCAAGGGGAGCGTATTTGCACTTAATTGTGTGGTGCGGGATCCTTGACTTTTACTTTGAGGAAATAAGAGTGTTCCAAGCAGGCTCTCGTCGTGCATAGCTCAGCATGGAATAATAGCATTGGACCTCGATTCTAAGCTGTTGGTTGCCAGAAGCGNNNNNNNNNNGCGAAAGCATTTGCCAAGAATGTTTTCATTAATCAAGAACGAAAGTTAGGGGATCGAAGACGATCAGATACCGTCGTAGTCTTAACCATAAACTATGCCGACTAGAGATTGGAGGTTTATTTTACCAGTTTCCTTCAGCACCTTATGAGAAATCAAAGTCTTTGGGTTCTGGGGGGAGTATGGTCGCAAGGCTGAAACTT

>ASV137 _ Licnophoridae
AAGTCTGGTGCCAGCAGCCGCGGTAATTCCAGCTCCAATAGCGTATATTAAAGTTGTTGCAGTTAAAAAGCTCGTAGTTGGATTTCTGGGGACACGCCGACTTGGTATGATTACCACCGAAGCGTGGACTCATCGTTCCGCAGCGAAAGCTGACTTCACGGTTGGTTTCCCGCGCGGATGTTTTACCTTGAGGAAATTAGAGTGTTTCAGGCAGGCTTGGCCAGGATACGCTAGCATGGAATAATTAGGAGGACTTAGGCCTCACTCGTTGGTTTGGGGGTCCGAGTAATGATTAATANNNNNNNNNNGCGAAAGCATTTGCCAAGAATGTTTTCATTAATCAAGAACGAAAGTTAGAGGATCGAAGACGATCAGATACCGTCCTAGTTCTAACCATAAACGATGCCGACTAGGGATCAGCGGGTGTTATTGTATGACCCCGTTGGCACCTTATGGGAAACCAAAGTTTTTGGGTTCCGGGGGAAGTATGGTTGCAAGGCTGAAACTT

>ASV138 _ Agaricomycetes
AAGTCTGGTGCCAGCAGCCGCGGTAATTCCAGCTCCAATAGCGTATATTAAAGTTGTTGCAGTTAAAAAGCTCGTAGTTGAACTTCAGGCCTGGCTGGGCGGTCTGCCTAACGGTATGTACTGTCTGGCTGGGTCTTACCTCTTGGTGAGCCGGCATGCTATTCACTGGGTGTGTCGGGGAACCAGGACTTTTACCTTGAGAAAATTAGAGTGTTCAAAGCAGGCTTATGCCCGAATACATTAGCATGGAATAATAAAATAGGACGTGCGGTTCTATTTTGTTGGTTTCTAGAGTCGCNNNNNNNNNNCGAAAGCATTTGCCAAGGATGTTTTCATTAATCAAGAACGAAGGTTAGGGGATCGAAAACGATCAGATACCGTTGTAGTCTTAACAGTAAACTATGCCGACTAGGGATCGGGCGAACTCACTTTTATGTGTCGCTCGGCACCTTACGAGAAATCAAAGTCTTTGGGTTCTGGGGGGAGTATGGTCGCAAGGCTGAAACTT

>ASV139 _ Paradinidae
AAGTCTGGTGCCAGCAGCCGCGGTAATACCAGCTGCACAAGTGTATATTAAAGTTGTTGCAGTTAAAAAGCTCGTAGTTGGATATCTGTCCTGACTGACCTAGCCCTGCGGCTTCGGCTTGCGGTGTGCTGGTTTGTGTTGACCTCGTGCTTCGGCGCGTGTGTCGGCCGTCATGTCGGACATCCTTCAGGAGAACTATCCTGTCATTGATTTGATTGGGGTAAGGATCCTGATCGTTTACTTCGAAAAAATTAGAGTGTTTAACGCAGGCTTTGTGTCGCGAATAGATTAGCATGGANNNNNNNNNNAAGCATTCACCAAGGATGTCTTCTTTAATCAAGAACGAAAGTTGGGGGATCGAAGACGATCAGATACCGTCGTAGTCTCAACCGTAAACTATGCCATCTAGGGATCGGGCGTCGTTGATTATGAGGACTCGCTCGGCACCTTATTTGAGAAATCAAAGACTTTGGGTTCTGGGGGGAGTATGGTCGCAAGGCTGAAACTT

>ASV140 _ Rhizosoleniaceae
AAGTCTGGTGCCAGCAGCCGCGGTAATTCCAGCTCCAATAGCGTATATTAAAGTTGTTGCAGTTAAAAAGCTCGTAGTTGGATTTCTGGTGGGAGCAGTCGGTCCTTGATTAATTTCTTGGAACCTGATTGTCTCCTGCCATCCATGGAGAAAACTAATCTGGCATTAAGTTGTCGGGTTGGCAATCTCCATCTTTTACTGTGAAAAAATTAGAGTGTTCAAAGCAGGCTTATGCCGTTGAATATATTAGCATGGAATAATAAGATAGGACTATGGTACTATTTTGTTGGTTTGTGCANNNNNNNNNNCTGCGAAAGCATTTACCAAGGATGTTTTCATTAATCAAGAACGAAAGTTAAGGGATCGAAGATGATTAGATACCATCGTAGTCTTAACCATAAACTATGCCAACTAGAGATCGGCAGTTGTTAACATGACACTGTCGGCATCTTATGAGAAATCAAAGTCTTTGGGTTCCGGGGGGAGTATGGTCGCAAGGCTGAAACTT

>ASV141 _ Thalassiosiraceae
AAGTCTGGTGCCAGCAGCCGCGGTAATTCCAGCTCCAATAGCGTATATTAAAGTTGTTGCAGTTAAAAAGCTCGTAGTTGGATTTCTGGCAGGAGTGACCGGTCACACACTCTGTGTGTGAACTCGCGTTGTCTCTGGCCATCCTTGGGGAGATCCTGTTTGGCATTAAGTTGTCGGGCAGGGGATACCCATCGTTTACTGTGAAAAAATTAGAGTGTTTAAAGCAGGCTTATGCCGTTGAATATATTAGCATGGAATAATAAGATAGGACTTCGGAACTATTTTGTTGGTTTGCGTTNNNNNNNNNNACTGCGAAAGCATTTACCAAGGATGTTTTCATTAATCAAGAACGAAAGTTAGGGGATCGAAGATGATTAGATACCATCGTAGTCTTAACCATAAACTATGCCGACTCGGGATTGGTGGTTGTTTTTTGACTCCATCAGCACCGTATGAGAAATCAAAGTCTTTGGGTTCCGGGGGGAGTATGGTCGCAAGGCTGAAACTT

>ASV142 _ Licnophoridae
AAGTCTGGTGCCAGCAGCCGCGGTAATTCCAGCTCCAATAGCGTATATTAAAGTTGTTGCAGTTAAAAAGCTCGTAGTTGGATTTCTGCGGGCGCCACGTCGGCTCCCGAGTGGAGAAGGCGAGGCGCGCGCATCGTTCTGTTAGCTCGAGCCTGGCTCACTGGGTTGGGCACGCGCGCAGATGTTTTACCTTGAGGAAATTAGAGTGTTTCAGGCAGGCTTAGCCGGAATACGCTAGCATGGAATAATGGCGAGGACTTGGGCCTCATTCGTTGGTTTGGGGGCCAGAGTAATGGTTNNNNNNNNNNACCTGTGCGAAAGCATTTGCCAAGGATGTTTTCATTAATCAAGAACGAAAGTTAGGGGATCAAAGACGATCAGATACCGTCCTAGTCTTAACCATAAACTATGCCGACTCGGGATTGGGCGAGTCTTCACTCGTTCAGCACCGTCCGAGAAATCAAAGTCTTTGGGTTCTGGGGGGAGTATGGTCGCAAGGCTGAAACTT

>ASV143 _ Licnophoridae
AAGTCTGGTGCCAGCAGCCGCGGTAATTCCAGCTCCAATAGCGTATATTAAAGTTGTTGCAGTTAAAAAGCTCGTAGTTGGATTTCTGGGGACACGCCGACTTGGTATGATTACCACCGAAGCGTGGACTCATCGTTCCGCAGCGAAAGCTGACTTCACGGTTGGTTTCCCGCGCGGATGTTTTACCTTGAGGAAATTAGAGTGTTTCAGGCAGGCTTGGCCAGGATACGCTAGCATGGAATAATTAGGAGGACTTAGGCCTCACTCGTTGGTTTGGGGGTCCGAGTAATGGTTAATANNNNNNNNNNTACCTTGAGGAAATTAGAGTGTTTCAGGCAGGCTTGGCCAGGATACGCTAGCATGGAATAATTAGGAGGACTTAGGCCTCACTCGTTGGTTTGGGGGTCCGAGTAATGGTTAATAGGGACAGTTGGGGGCATTCGTATTTCGTTGTCAGAGGTGAAATTCTTGGAGTTCCGGGGGAAGTATGGTTGCAAGGCTGAAACTT

>ASV144 _ Caviomonadidae
AAGTCTGGTGCCAGCAGCCGCGGTAATTCCAGCTCTTCTAGTTTATGCAAAAGTTGCTGCAGTTAAAAAGCTCCTATTCGGTGATTTGGGGCGGCTGCGGGACCCCGCTTAGGCGGTGCGTCCCAGTGGCCCCCCTTTAGCGCGCGTCCCCTCGGGGGCGTGCGCCGGTTACCATGATTAAATTGTAGTGCTCAGAGCAGGCTTACGCAGCTGAACAACTTAGCATGGGATAACAAATCACGACTCTTCGTGGTGTGTTGGATATTATGATGGAGTAATGAGTAATAGGGGCGGTTGGNNNNNNNNNNTGAAGCGAAAGCGTTGGCCAAGGACGCTCTCATTGATCAAGAACGATAGCAGGGGGATAGAAGGCGATTAGACACCACCGTATTCCCTGCCATAAACGATACCGACTACGGAATTGGTAGAACATTATATTCTTTCAGCGCCTTTTGGGAAACCAAAGTCTTCAGGTTCTGGGGGGAGTCCGGTCGCAAGGCTGAAACTT

>ASV145 _ Calcihaptophycidae_X
AAGTCTGGTGCCAGCAGCCGCGGTAATTCCAGCTCCAATAGCGTATATTAAAGTTGTTGCAGTTAAAACGCTCGTAGTCGGATTTCGGGGCGGGGCGGCCGGTCTGCCGATGGGTACGCACTGGTCGCCGCGCTCTTCTTGCCGGAGGCGCGGCCTACTCTTCACTGAGCGGGCCGTGAACTCGGCACGTTTACTTTGAAAAAATCAGAGTGTTTCAAGCAGGCAGCTCGCTCTTGCATGGATTAGCATGGGATAATAAAATAGGACTTTGGTGCTATTTTGTTGGTTTCGAACACCANNNNNNNNNNCGAAAGCATTTGCCAGGGATGTTTTCACTGATCAAGAACGAAAGTTAGGGGATCGAAGACGATCAGATACCGTCGTAGTCTTAACCATAAACCATGCCGACTAGGGATTGGAGGGTGTTCCTTTTGAGACCCCTTCAGCACCTTTCGGGAAACTAAAGTCTTTGGGTTCCGGGGGGAGTATGGTCGCAAGGCTGAAACTT

>ASV146 _ Corallicolidae
AAGTCTGGTGCCAGCAGCCGCGGTAATTCCAGCTCCAATAGCGTATATTAAAGTTGTTGCAGTTAAAAAGCTCGTAGTTGGATTTCTGTCAAGAACAAGCGGTCCGCTCCCTTGGAGTGTGTACTTGCGTCGTTTTTGACTTTCTTCTGAACTCAGATGTTTCCCCTTCACTGGGTGAGGCAGCTGGGCAGAACCTTTACTTTGAGAAAATTAGAGTGTTTCAAGCAGGCTAGCGCCTTGAATACTGCAGCATGGAATAATAAGATAGGATTTCAGTTCTATTTTATTGGTTCTAAGANNNNNNNNNNTGAGAAAATTAGAGTGTTTCAAGCAGGCTAGCGCCTTGAATACTGCAGCATGGAATAATAAGATAGGATTTCAGTTCTATTTTATTGGTTCTAAGAACTGAGATAATGATTAATAGGGACAGTTGGGGGCATTCGTATTTAACTGTCAGAGGTGAAATTCTTGGAGTTCCGGGGGAAGTATGGTTGCAAGGCTGAAACTT

>ASV147 _ MAST-9
AAGTCTGGTGCCAGCAGCCGCGGTAATTCCAGCTCCAATAGCGTATATTAAAGTTGTTGCAGTTAAAAAGCTCGTAGTTGGATTTCTTGGGTAGCAAGCGGGTCGGCACAAAGTGTCTGTACTAGCTTTGCTATTCAATCCTCGTAACAAGGTATCGGTGAGTTAACTCCATTCGGTGCTGAGTTGCGTCATTTACTGTGAACAAATTAGAGTGTTTAAAGCAGGCAAATGCTGTGAATACATTAGCATGGAATAATAAGATAGGACCTAGAGTCTATTTTGTTGGTTGCGATTTTAGNNNNNNNNNNCGAAAGCATTTACCAAGGATGTTTTCATTAATCAAGAACGAAAGTTAGGGGATCGAAGATGATTAGATACCATCGTAGTCTTAACCATAAACTATGCCGACTAGGGATTGGACGAAGTTATTTATACGACTTGTTCAGCACCTTATGAGAAATCAAAGTCTTTGGGTTCCGGGGGGAGTATGGTCGCAAGGCTGAAACTT

>ASV148 _ Licnophoridae
AAGTCTGGTGCCAGCAGCCGCGGTAATTCCAGCTCCAATAGCGTATATTAAAGTTGTTGCAGTTAAAAAGCTCGTAGTTGGATTTCTGGGGACACGCCGACTTGGTATGATTACCACCGAAGCGTGGACTCATCGTTCCGCAGCGAAAGCTGACTTCACGGTTGGTTTCCCGCGCGGATGTTTTACCTTGAGGAAATTAGAGTGTTTCAGGCAGGCTTGGCCAGGATACGCTAGCATGGAATAATTAGGAGGACTTAGGCCTCACTCGTTGGTTTGGGGGTCCGAGTAATGGTTAATANNNNNNNNNNAACCTGTGCGAAAGCATTTGCCAAGGATGTTTTCATTAATCAAGAACGAAAGTTAGGGGATCAAAGACGATCAGATACCGTCCTAGTCTTAACCATAAACTATGCCGACTAGGGATTGGTGAGGTGAACCCTCATCAGCACCTAATGAGAAATCAAAGTCTTTGGGTTCTGGGGGGAGTATGGTCGCAAGGCTGAAACTT

>ASV149 _ MAST-9
AAGTCTGGTGCCAGCAGCCGCGGTAATTCCAGCTCCAATAGCGTATATTAAAGTTGTTGCAGTTAAAAAGCTCGTAGTTGGATTTCTGGCTTGTGTCCCAGGTCGGCCCGATAGGGTCTGTTACTAGGAGACGCTTGCCATCCTGAGGAGTAGCGTGTGTGCTATTAATTTAGTGTGCACGTGAGTCCTCTCGTTTACTGTGAACAAATTAGAGTGTTTAAAGCAGGCAATTGCCTTGAATACATTAGCATGGAATAATAAGATAGGACTTCTGGTCTATTTGTTGGTTCAGGCCTGANNNNNNNNNNTGCGAAAGCATTTACCAAGGATGTTTTCATTAATCAAGAACGAAAGTTAGGGGATCGAAGATGATTAGATACCATCGTAGTCTTAACCATAAACTATGCCGACTAGGGATTGGACGTTGTTATTTTTGACACGTTCAGCACCTTATGAGAAATCAAAGTCTTTGGGTTCCGGGGGGAGTATGGTCGCAAGGCTGAAACTT

>ASV150 _ Warnowiaceae
AAGTCTGGTGCCAGCAGCCGCGGTAATTCCAGCTCCAATAGCGTATATTAAAGTTGTTGCGGTTAAAAAGCTCGTAGTTGGATTTCTGCTGAGGACGACCGGTCCGCCCTCTGGGTGAGTATCTGGCTCGGCCTTAACATCTTCTTGAAGAACGCAACTGCACTTGACTGTGTGGTGCGGCATTCAAGACTTTTACTTTGAGGAAATTAGAATGTTTGAAGCAGGCGCATGCCTTGAATACATTAGCATGGAATAATGAGATAGGACCTTTGTTCTATTTTGTTGGTTTCTAGAACTGNNNNNNNNNNGCGAAAGCATTTGCCAAGGATGCTTTCATTGATCAAGAACGAAAGTTAGGGGATCGAAGACGATCAGATACCGTCGTAGTCTTAACCATAAACTATGCCGACTAGAGATTGGAGGTTTATTTTACCAGTTTCCTTCAGCACCTTATGAGAAATCAAAGTCTTTGGGTTCTGGGGGGAGTATGGTCGCAAGGCTGAAACTT

>ASV151 _ Ostreobiaceae
AAGTCTGGTGCCAGCAGCCGCGGTAATTCCAGCTCCAATAGCATATATTTAAGTGGTTGCCATTAAAACGCTCATAGTTGGACTTTGGGTTCCGCTTCATCGGTCTGCCCTCGCGGGCGTGCACCGAACGTTCGGCAACCTTTTTAGTCAGTCCCCGCGGCTAGGCTTCACTGCCTAGCCGTGCGCGTCCGTCCAGGTTACTTTGAGGAAAATAGAGTGTTTAAAGCATGCGGCTGTGCAAATACGCTAGCATGGAATAACACGAGAGGGCTGTGGGCCACACGTGGTTGGTCTATGGNNNNNNNNNNGAAAGCGATTGCCAAGGACGTCTCCGTTGATCAAGAACGAAAGTTGGGGGATTGAAGATGATTAGATACCATCATAGTCCCAACCGTAAATGATGCCGACTAGGGATCGGCGGGCGTTCTATTTTGAGGCCCCGCCGGCGCCTGATGAGAAATCGAAGTCTTTGGGTTCCGGGGGGAGTACGGTCGCAAGGCTGAAACTT

>ASV152 _ Leptocylindraceae
AAGTCTGGTGCCAGCAGCCGCGGTAATTCCAGCTCCAATAGCGTATATTAAAGTTGTTGCAGTTAAAAAGCTCGTAGTTGGATTTCTGGTGCATTCCACTGGCCTATTGGTTAACTCCAACTTGGCTCATTTGGAATACGCCATCTTTAGGCAGACCCGTCGTGGCATTAGGTTGTCGTGATGGTTACGCCTATCGTTTACTGTGAAGAAATTAGGGTGTTCAAAGCAGGCTTATGCCATGAATACGTTAGCATGGAATAATGAGATAGGATTTCGGTACTATTTTGTTGGTTTGTGTNNNNNNNNNNTGCGAAAGCATTTACCAAGGATGTTTTCATTAATCAAGAACGAAAGTTAGGGGATCGAAGATGATTAGATACCATCGTAGTCTTAACCATAAACTATGCCGACTAGGGATCGGCGGAGGTCTACTTTGACTTCGTCGGCACCTTATGAGAAATCAAAGTCTTTGGGTTCCGGGGGGAGTATGGTCGCAAGGCTGAAACTT

>ASV153 _ Corallicolidae
AAGTCTGGTGCCAGCAGCCGCGGTAATTCCAGCTCCAATAGCGTATATTAAAGTTGTTGCAGTTAAAAAGCTCGTAGTTGGATTTCTGTCAAGAACAAGCGGTCCGCTCCCTTGGAGTGTGTACTTGCGTCGTTTTTGACTTTCTTCTGAACTCAGATGTTTCCCCTTCACTGGGTGAGGCAGCTGGGCAGAACCTTTACTTTGAGAAAATTAGAGTGTTTCAAGCAGGCTAGCGCCTTGAATACTGCAGCATGGAATAATAAGATAGGATTTCAGTTCTATTTTATTGGTTCTAAGANNNNNNNNNNTGAGAAAATTAGAGTGTTTCAAGCAGGCTAGCGCCTTGAATACTGCAGCATGGAATAATAAGATAGGATTTCAGTTCTATTTTATTGGTTCTAAGAACTGAGATAATGATTAATAGGGACAGTTGGGGGCATTCGTATTTAACTGTCAGAGGTGAAATTCTTGGAGTTCCGGGAGAAGTATGGTTGCAAGGCTGAAACTT

>ASV154 _ Corallicolidae
AAGTCTGGTGCCAGCAGCCGCGGTAATTCCAGCTCCAATAGCGTATATTAAAGTTGTTGCAGTTAAAAAGCTCGTAGTTGGATTTCTGGGGACACGCCGACTTGGTATGATTACCACCGAAGCGTGGACTCATCGTTCCGCAGCGAAAGCTGACTTCACGGTTGGTTTCCCGCGCGGATGTTTTACCTTGAGAAAATTAGAGTGTTTCAAGCAGGCTAGCGCCTTGAATACTGCAGCATGGAATAATAAGATAGGATTTCAGTTCTATTTTATTGGTTCTAAGAACTGAGATAATGATNNNNNNNNNNGCGAAAGCATTTGCCAAGAATGTTTTCATTAATCAAGAACGAAAGTTAGGGGATCGAAGACGATCAGATACCGTCGTAGTCTTAACCATAAACTATGCCGACTAGAGATTGGAGGTTTATTTTACCAGTTTCCTTCAGCACCTTATGAGAAATCAAAGTCTTTGGGTTCTGGGGGGAGTATGGTCGCAAGGCTGAAACTT

>ASV155 _ Warnowiaceae
AAGTCTGGTGCCAGCAGCCGCGGTAATTCCAGCTCCAATAGCGTATATTAAAGTTGTTGCGGTTAAAAAGCTCGTAGTTGGATTTCTGCTGAGGACGACCGGTCCGCCCTCTGGGTGAGTATCTGGCTCGACCTTGGCATCTTCTTGAAGAACGTAACTGCACTTGACTGTGTGGTGCGGTACTCAAGACTTTTACTTTGAGGAAATTAGAGTGTTTGAAGCAGGCGCATGCCTTGAATACATTAGCATGGAATAATGAGATAGGACCTTTGTTCTATTTTGTTGGTTTCTAGAACTGNNNNNNNNNNGCGAAAGCATTTGCCAAGGATGTTTTCATTGATCAAGAACGAAAGTTAGAGGATCGAAGACGATCAGATACCGTCCTAGTTCTAACCATAAACGATGCCGACTAGGGATCAGCGGGTGTTATTGTATGACCCCGTTGGCACCTTAAGGGAAACCAAAGTTTTTGGGTTCCGGGGGAAGTATGGTTGCAAGGCTGAAACTT

>ASV156 _ Exobasidiomycetes
AAGTCTGGTGCCAGCAGCCGCGGTAATTCCAGCTCCAATAGCGTATATTAAAGTTGTTGCAGTTAAAAAGCTCGTAGTTGGACCTTGGGCCTGGACGGGCGGTCCGCCTCACGGCGTGTACTGTCTTGCCGGGCCTTTCCTCTTGGTGATCTGTTGTTTCGGCAGCAGGGAACCAGGACCTTTACTTTGAAAAAATTAGAGTGTTCAAAGCAGGCTCGACGCCGGAATATATTAGCATGGAATAATAAAATAGGACGTGCGGTTCTATTTTGTTGGTTTTTGGAATCGCCGTAATGATNNNNNNNNNNCGAAAGCATTTGCCAAGGATGTTTTCATTAATCAAGAACGAAGGTTAGGATATCGAAAACGATTAGATACCGTTGTAGTCTTAACAGTAAACTATGCCGACTAGGGATCGGTCGATGTTATCTTTTTGACTCGATCGGCACCTTACGAGAAATCAAAGTTTTTGGGTTCTGGGGGGAGTATGGTCGCAAGGCTGAAACTT

>ASV157 _ RAD-A_Xc
AAGTCTGGTGCCAGCAGCCGCGGTAATTCCAGCTCCAATAGCGTATACTAACGTTGTTGCAGTTAAAAAGCTCGTAGTTGGATTTCTGATGGTGGTTGGATTGGTGCGACCTCGTGTTGTATCAACCATACTATTATCAACACATGCGATGAGTTGGTGTGGTCAATTAAGTTTGATCCGTCATTTAATCGCTCGTTTACTTTGAGAAAATTAGAGTGTTCAAAGCAGGCATTTTGCCTTGAATATGTTAGCATGGAATAATAGCATAGGACTTTGGTTCTATTCGTTGGTTGTTCGANNNNNNNNNNTGCGAAAGCGTTTGCCTAGGACGTTCTCTTTAATCAAGAACGAAAGTTGGGGGATCGAAGACGATCAGATACCGTCGTAGTCTCAACTATAAACTATGCCAGCTAGGGATCGGTGGTACTTCGTCACGAGTCCATCGGCACCTTACGAGAAATCAAAGCATTTGGGTTCCGGGGGGAGTATGGTCGCAAGGCTGAAACTT

>ASV158 _ Dino-Group-I-Clade-1
AAGTCTGGTGCCAGCAGCCGCGGTAATTCCAGCTCCAATAGCGTATATTAAAGTTGTTGCGGTTAAAAAGCTCGTAGTTGGAGTTCTGCCAGATGACGCTCGTCTGCCCCAGTGGTGTGTACAGGGTGTGCATCTGGCCCTTTCAAGGGGAACGTGTCTGCACTTTATTGTGTGGCGCGAGGTCCTTGACTTTTACTTTGAGGAAATAAGAGTGTTCCAAGCAGGCTCTCGTCGTGCATAGCTCAGCATGGAATAATAGCATTGGACCTCGTCTCTAAGCTGTTAGTTGCAAGAAGCGNNNNNNNNNNCGAAAGCATCTGCCATGGATGTTTTCATTGATCAAGAACGAAAGTTAGGGGATCGAAGACGATCAGATACCGTCGTAGTCTTAACTATAAACCATGCCGGCTAGAGATCGGAGGTCGTTCGATTTGTGACACCTTCAGCATCTTGAGAGAAATCAAAGCCTTTGGGTTCCGGGGGGAGTATGGTCGCAAGGCTGAAACTT

>ASV159 _ Corallicolidae
AAGTCTGGTGCCAGCAGCCGCGGTAATTCCAGCTCCAATAGCGTATATTAAAGTTGTTGCAGTTAAAAAGCTCGTAGTTGGATTTCTGTCAAGAACAAGCGGTCCGCTCCCTTGGAGTGTGTACTTGCGTCGTTTTTGACTTTCTTCTGAACTCAGATGTTTCCCCTTCACTGGGTGAGGCAGCTGGGCAGAACCTTTACTTTGAGAAAATTAGAGTGTTTCAAGCAGGCTAGCGCCTTGAATACTGCAGCATGGAATAATAAGATAGGATTTCAGTTCTATTTTATTGGTTCTAAGANNNNNNNNNNAACTACTGCGAAAGCATTTGCCAAGAATGTTTTCATTAATCAAGAACGAAAGTTAGGGGATCGAAGACGATCAGATACCGTCGTAGTCCTAACCATAAACTATGCCGACTAGGGATTGGTGAGGTGAACCCTCATCAGCACCTAATGAGAAATCAAAGTCTTTGGGTTCTGGGGGGAGTATGGTCGCAAGGCTGAAACTT

>ASV160 _ Dino-Group-I-Clade-1
AAGTCTGGTGCCAGCAGCCGCGGTAATTCCAGCTCCAATAGCGTATATTAAAGTTGTTGCGGTTAAAAAGCTCGTAGTTGGAGTTCTGCCAGGTGCCGCCTGTCCGCCCCAGTGGTGAGTACGTGGCGCGCATTTGGCCCTTTCAAGGGGAGCGTATCTGCACTTTATTGTGTGGTGCGGGATCCTTGACTTTTACTTTGAGGAAATAGGAGTGTTCCAAGCAGGCTCTCGTCGTGCACAGCTCAGCATGGAATAATAGCATTGGACCTCGATTCTAAGCTGTTGGTTGCCAGAAGCGNNNNNNNNNNGCGAAAGCATCTGCCATGGATGTTTTCATTGATCAAGAACGAAAGTTAGAGGATCGAAGACGATCAGATACCGTCCTAGTTCTAACCATAAACGATGCCGACTAGGGATCAGCGGGTGTTATTGTATGACCCCGTTGGCACCTTAAGGGAAACCAAAGTTTTTGGGTTCCGGGGGAAGTATGGTTGCAAGGCTGAAACTT

>ASV161 _ Dino-Group-I-Clade-1
AAGTCTGGTGCCAGCAGCCGCGGTAATTCCAGCTCCAATAGCGTATATTAAAGTTGTTGCGGTTAAAAAGCTCGTAGTTGGAGTTCTGCCAGGTGACGCTCGTCCGCCCAAGTGGTGTGTACAGGGTGTGCATCTGGCCCTTTCAAGGGGAACGTGTCTGCACTTCATTGTGTGGTGCGAGATCCTTGACTTTTACTTTGAGGAAATAAGAGTGTTCCAAGCAGGCTCTCGTCGTGCATAGCTCAGCATGGAATAATAGCATTGGACTTCGTTTCTACGCTGTTGGTTGCAAGAAGCGNNNNNNNNNNCGAAAGCATCTGCCATGGATGTTTTCATTGATCAAGAACGAAAGTTAGGGGATCGAAGACGATCAGATACCGTCCTAGTCTTAACTATAAACCATGCCAGCTAGAGATCGGAGGTCGTTCGATTTGTGACACCTTCAGCATCTTGAGAGAAATCAAAGCCTTTGGGTTCCGGGGGGAGTATGGTCGCAAGGCTGAAACTT

>ASV162 _ Corallicolidae
AAGTCTGGTGCCAGCAGCCACGGTAATTCCAGCTCCAATAGCGTATACTAAAGTTGTTGCAGTTAAAAAGCTCGTAGTTGGATTTCGGGGCGGCGCGGTCGGTCAGCCGCAAGGTATGTTACTGGCCGCGCTGTTCTATTTCGTTGTCAGAGGTGAAATTCTTAGATTTGTTAAAGACGAACTACTGCGAAAGCATTTGCCAAGAATGTTTTCATTAATCAAGAACGAAAGTTAGGGGATCGAAGACGATCAGATACCGTCGTAGTCTTAACCATAAACTATGCCGACTAGAGATTGGNNNNNNNNNNGCGAAAGCATTTGCCAAGAATGTTTTCATTAATCAAGAACGAAAGTTAGGGGATCGAAGACGATCAGATACCGTCGTAGTCTTAACCATAAACTATGCCGACTAGAGATTGGAGGTTTATTTTACCAGTTTCCTTCAGCACCTTATGAGAAATCAAAGTCTTTGGGTTCTGGGGGGAGTATGGTCGCAAGGCTGAAACTT

>ASV163 _ Ostreobiaceae
AAGTCTGGTGCCAGCAGCCGCGGTAATTCCAGCTCCAATAGCGTATATTTAAGTTGTTGCGGTTAAAACGCTCGTAGTTGGACTTTGGGTTCCGCTTCGTCGGTCCGCCCTCGCGGGCGCGCACCGCACGTTCGGCAACCTTTTTGGTCGGTCCCCGTGGCTGGGCTTCACTGTCTGGCCGCGCGTGTCCGTCTGGGTTACTTTGAGGAAAATAGAGTGTTCAAAGCACGCGGCTGCGCGAATACGCTAGCATGGAATAACACGAGAGGGCTGCGGGCCACACGTGGTTGGTCTGTGGNNNNNNNNNNGCGAAAGCGATTGCCAAGGACGTCTCCGTTGATCAAGAACGAAAGTTAGAGGATCGAAGACGATCAGATACCGTCCTAGTTCTAACCATAAACGATGCCGACTAGGGATCAGCGGGTGTTATTGTATGACCCCGTTGGCACCTTAAGGGAAACCAAAGTTTTTGGGTTCCGGGGGAAGTATGGTTGCAAGGCTGAAACTT

>ASV164 _ Dino-Group-I-Clade-1
AAGTCTGGTGCCAGCAGCCGCGGTAATTCCAGCTCCAATAGCGTATATTAAAGTTGTTGCGGTTAAAAAGCTCGTAGTTGGAGTTCTGCCAGGTGCCGCCTGTCCGCCCCAGTGGTGAGTACGTGGCGCGCATTTGGCCCTTTCAAGGGGAGCGTATCTGCACTTCATTGTGTGGTGCGGGATCCTTGACTTTTACTTTGAGGAAATAGGAGTGTTCCAAGCAGGCTCTCGTCGTGCACAGCTCAGCATGGAATAATAGCATTGGACCTCGATTCTAAGCTGTTGGTTGCCAGAAGCGNNNNNNNNNNCTACTGCGAAAGCATCTGCCATGGATGTTTTCATTGATCAAGAACGAAAGTTAGGGGATCAAAGACGATCAGATACCGTCCTAGTCTTAACCATAAACTATGCCAACTGGGGATCGGGAGAGTTTCTCACTCTTTCGGCACCCTCCGAGAAATCAAAGTCTTTGGGTTCTGGGGGGAGTATGGTCGCAAGGCTGAAACTT

>ASV165 _ Cephaloidophoridae
AAGTCTGGTGCCAGCAGCCGCGGTAATACCAGCTGAGCTAAGGATGGGTAATACTGTTGCAGTAAAAACATTCGTAGTCACTTGATTTGTTCTATATATAGATTAACTATTAATAGTGTTCAAAACTTATTTTTCGCGATTAAATTAAATTGATTAAATTGAATGATGTATAATAAAGCGCGAGAAACCTGATGATACCTTTTTGCGAATTTATCCGATTTTGTTAAAAGGAATAAATAGTAAAAATAAAAGAGGATGGTGGTACTTACCAGCTAGAGGTGAAATTCTTAGATTTGGTNNNNNNNNNNCAACTGCAAAAGCATCCGTCCAGCTTATTTTTGGTGATCAAGAATTAAAGTGTGGGGATCGAAGAGGATTAGATACCCTCGTAGTCCACACCCTAAACTATGTCAACTAGTGATTGGTAGAAATATAAATTCCATCAGAACCTTAGCAGATATGAAAGTTTTTGGACTCTGGGGGAAGTATGGTCGCAAGGCTGAAACTT

>ASV166 _ Dino-Group-II-Clade-1
AAGTCTGGTGCCAGCAGCCGCGGTAATTCCAGCTCCAATAGCGTATATTAAAGTTGTTGCGGTAAAAAAGCTCGTAGTTGGATTTCTGTTGAGGATGACCGGTCCATACCACGTATGCGTATCTGGGTCAGCCTCGGCATCCTCTCGCTGGACGTATTGTGCTTGATTGCATGATGCGGACAACGGGACTTTTACTTTGAGGAAATTAGAGTGTTTACGGCAGGCTATCGCCCGAATACATTAGCATGGAATAATACTATAGGATCTTGATTCTATTTTGTTGGTTTCTAGGATTAAGNNNNNNNNNNGCGAAAGCATTTGCCAAGGATGTTTTCATTGATCAAGAACGAAAGTAAGGGGATCGAAGACGATTAGATACCGTCGTAGTCTTTACCATAAACTATGCCGACTAGAGATTGGGCATCGTTCATTTACGACTTGCTCAGCACCTTATGAGATATCAAAGTTTTTGGGTTCCGGGGGGAGTATGGTCGCAAGGCTGAAACTT

>ASV167 _ Ostreobiaceae
AAGTCTGGTGCCAGCAGCCGCGGTAATTCCAGCTCCAATAGCGTATATTTAAGTTGTTGCGGTTAAAACGCTCGTAGTTGGACTTTGGGTTCCGCTTCGTCGGTCCGCCCTCGCGGGCGCGCACCGCACGTTCGGCAACCTTTTTGGTCGGTCCCCGTGGCTGGGCTTCACTGTCTGGCCGCGCGTGTCCGTCTGGGTTACTTTGAGGAAAATAGAGTGTTCAAAGCACGCGGCTGCGCGAATACGCTAGCATGGAATAACACGAGAGGGCTGCGGGCCACACGTGGTTGGTCTGTGGNNNNNNNNNNGCGAAAGCGATTGCCAAGGACGTCTCCGTTGATCAAGAACGAAAGTTAGGGGATCGAAGACGATCAGATACCGTCGTAGTCTTAACCATAAACTATGCCGACTAGAGATTGGAGGTTTATTTTACCAGTTTCCTTCAGCACCTTATGAGAAATCAAAGTCTTTGGGTTCTGGGGGGAGTATGGTCGCAAGGCTGAAACTT

>ASV168 _ Corallicolidae
AAGTCTGGTGCCAGCAGCCGCGGTAATTCCAGCTCCAATAGCGTATATTAAAGTTGTTGCAGTTAAAAAGCTCGTAGTTGGATTTCTGTCAAGAACAAGCGGTCCGCTCCCTTGGAGTGTGTACTTGCGTCGTTTTTGACTTTCTTCTGAACTCAGATGTTTCCCCTTCACTGGGTGAGGCAGCTGGGCAGAACCTTTACTTTGAGAAAATTAGAGTGTTTCAAGCAGGCTAGCGCCTTGAATACTGCAGCATGGAATAATAAGATAGGATTTCAGTTCTATTTTATTGGTTCTAAGANNNNNNNNNNCGAAAGCATTTGCCAAGAATGTTTTCATTAATCAAGAACGAAAGTTAGGGGATCGAAGACGATCAGATACCGTCGTAGTCTTAACCATAAACTATGCCGACTAGAGATTGGAGGTCGTTACTTATACGACTCCTTCAGCACCTTATGAGAAATCAAAGTCTTTGGGTTCCGGGGGGAGTATGGTCGCAAGGCTGAAACTT

>ASV169 _ RAD-A_Xc
AAGTCTGGTGCCAGCAGCCGCGGTAATTCCAGCTCCAATAGCGTATACTAACGTTGTTGCAGTTAAAAAGCTCGTAGTTGGATTTCTGACGATGGTTGGTCCAGTGCGACCGCGTGTTGCATTAACCATACTATTGTCAACATATGTGATGAGTTGGTGTGGTCAATTTGGTTTGATCCGCCATTTAATCGCTCGTTTACTTTGAGAAAATTAGAGTGTTCAAAGCAGGCATTTTGCCTTGAATATGTTAGCATGGAATAATAGCATAGGACTTTGGTTCTATTTGTTGGTTGTTCGANNNNNNNNNNTGCGAAAGCGTTTGCCTAGGACGTTCTCTTTAATCAAGAACGAAAGTTGGGGGATCGAAGACGATCAGATACCGTCGTAGTCTCAACTATAAACTATGCCAGCTAGGGATCGGTGGTACTTCGTCACGAGTCCATCGGCACCTTACGAGAAATCAAAGCATTTGGGTTCCGGGGGGAGTATGGTCGCAAGGCTGAAACTT

>ASV170 _ Eurotiomycetes
AAGTCTGGTGCCAGCAGCCGCGGTAATTCCAGCTCCAATAGCGTATATTAAAGTTGTTGCAGTTAAAAAGCTCGTAGTTGAACCTTGGCTCTGGCTGGCCGGTCCGCCTCACCGCGAGTACTGGTCCGGCTGGAGCTTTCCTTCTGGGGAACCTCATGGCCTTCACTGGCTGTGGGGGGAACCAGGACTTTTACTGTGAAAAAATTAGAGTGTTCAAAGCAGGCCTTTGCTCGAATACATTAGCATGGAATAATAGAATAGGACGTGCGGTTCTATTTTGTTGGTTTCTAGGACCGCCNNNNNNNNNNCGAAAGCATTCGCCAAGGATGTTTTCATTAATCAGGGAACGAAAGTTAGGGGATCGAAGACGATCAGATACCGTCGTAGTCTTAACCATAAACTATGCCGACTAGGGATCGGACGGGATTCTATTATGACCCGTTCGGCACCTTACGAGAAATCAAAGTTTTTGGGTTCTGGGGGGAGTATGGTCGCAAGGCTGAAACTT

>ASV171 _ Holostichidae
AAGTCTGGTGCCAGCAGCCGCGGTAATTCCAGCTCCAATAGCGTATATTAAAGTTGTTGCAGTTAAAAAGCTCGTAGTTGGATTTCTGTGAGAGCGCCGGTGTCGGCTGATGCTTGTACGCAGGCGCTCTTACATCCTTCTGTTAACTGATCTTGGCATTTTATTGCTGGTTCAGGGCTCAGATATTTTACCTTGAGAAAATTAGAGTGTTTCAGGCAGGCTTATGCCGGAATACATTAGCATGGAATAATGGAACAGGACCTGTGCGTCTTTCGGGGCGCCGGTCTCCGTTGTTGGTNNNNNNNNNNGCGAAAGCATTTGCCAAGGATGTTTTCATTAATCAAGAACGAAAGTTAGGGGATCAAAGACGATCAGATACCGTCCTAGTTCTAACCATAAACGATGCCGACTAGGGATCAGCGGGTGTTATTGTATGACCCCGTTGGCACCTTAAGGGAAACCAAAGTTTTTGGGTTCCGGGGGAAGTATGGTTGCAAGGCTGAAACTT

>ASV172 _ Holostichidae
AAGTCTGGTGCCAGCAGCCGCGGTAATTCCAGCTCCAATAGCGTATATTAAAGTTGTTGCAGTTAAAAAGCTCGTAGTTGGATTTCTGTGAGAGCGCCGGTGTCGGCTGATGCTTGTACGCAGGCGCTCTTACATCCTTCTGTTAACTGATCTTGGCATTTTATTGCTGGTTCAGGGCTCAGATATTTTACCTTGAGAAAATTAGAGTGTTTCAGGCAGGCTTATGCCGGAATACATTAGCATGGAATAATGGAACAGGACCTGTGCGTCTTTCGGGGCGCCGGTCTCCGTTGTTGGTNNNNNNNNNNCTTATGCGAAAGCATTTGCCAAGGATGTTTTCATTAATCAAGAACGAAAGTTAGGGGATCAAAGACGATCAGATACCGTCCTAGTCTTAACCATAAACTATGCCAACTGGGGATCGGGAGAGTTTCTCACTCTTTCGGCACCCTCCGAGAAATCAAAGTCTTTGGGTTCTGGGGGGAGTATGGTCGCAAGGCTGAAACTT

>ASV173 _ Licnophoridae
AAGTCTGGTGCCAGCAGCCGCGGTAATTCCAGCTCCAATAGCGTATATTAAAGTTGTTGCAGTTAAAAAGCTCGTAGTTGGATTTCTGGGGACACGCCGACTTGGTATGATTACCACCGAAGCGTGGACTCATCGTTCCGCAGCGAAAGCTGACTTCACGGTTGGTTTCCCGCGCGGATGTTTTACCTTGAGGAAATTAGAGTGTTTCAGGCAGGCTTGGCCAGGATACGCTAGCATGGAATAATTAGGAGGACTTAGGCCTCACTCGTTGGTTTGGGGGTCCGAGTAATGGTTAATANNNNNNNNNNTGTGCGAAAGCATTTGCCAAGGATGTTTTCATTAATCAAGAACGAAAGTTAGGGGATCAAAGACGATCAGATACCGTCCTAGTCTTAACCATAAACTATGCCGACTAGGGATCGGAGGCGAGCTCTAACAGCCTTCGGAACCTTATGAGAAATCAAAGTCTTTGGGTTCTGGGGGGAGTATGGTCGCAAGGCTGAAACTT

>ASV174 _ Dino-Group-I-Clade-2
AAGTCTGGTGCCAGCAGCCGCGGTAATTCCAGCTCCAATAGCGTATATTAAAGTTGTTGCGGTTAAAACGCTCGTAGTTGGGTTTCTGTCAGGAACAACTGGTCTGTCCTGAGTGTCAAGCACTAGTTCGGCTCCTGGCATCTTCTTGGGGAACGGGTGCGCACTTCATTGTGTGGCCTGGAAACCTTGACGTTTACTTTGAGGAAATGAGAGTGCTTCAAGCGGGTGTCCGCCACGAATACGTTAGCATGGAATAATAGTATTGGACCTCGGATCATAGCTGTTGGTTGCTGGAATCNNNNNNNNNNCGAAAGCATTTGCCAAGGATGTTTTCATTGATCAAGAACGAAAGTTAGGGGATCGAAGACGATCAGATACCGTCCTAGTCTTAACCATAAACCATGCCGACTAGAGATTGGAGGTCGTTGCTCTTCCGACGCCTTCGGCATCTTGGGAGAAATCAAAGTCTTTGGGTTCCGGGGGGAGTATGGTCGCAAGGCTGAAACTT

>ASV175 _ Ostreobiaceae
AAGTCTGGTGCCAGCAGCCGCGGTAATTCCAGCTCCAATAGCGTATATTTAAGTTGTTGCGGTTAAAACGCTCGTAGTTGGACTTTGGGTTCCGCTTCGTCGGTCCGCCCTCGCGGGCGCGCACCGCACGTTCGGCAACCTTTTTGGTCGGTCCCCGCGGCTGGGCTTCACTGTCTGGCCGCGCGTGTCCGTCTGGGTTACTTTGAGGAAAATAGAGTGTTCAAAGCACGCGGCTGCGCGAATACGCTAGCATGGAATAACACGAGAGGGCTGCGGGCCACACGTGGTTGGTCTGTGGNNNNNNNNNNGCGAAAGCGATTGCCAAGGACGTCTCCGTTGATCAAGAACGAAAGTTGGGGGATCGAAGATGCTTAGATACCGTCGTAGTCCCAACCGTAAACGATGCCGACTAGGGATCAGCGGGTGTTATTGTATGACCCCGTTGGCACCTTAAGGGAAACCAAAGTTTTTGGGTTCCGGGGGAAGTATGGTTGCAAGGCTGAAACTT

>ASV176 _ Ephelotidae
AAGTCTGGTGCCAGCAGCCGCGGTAATTCCAGCTCCAATAGCGTATATTAATGTTGTTGCAGTTAAAAAGCTCGTAGTTGAATTTAGAAGGGGGAACTCTTCTGTTTGTCCTCATACATGCATCCGTTATTGTTGCTTGTGTGATCAAACTTTTACTGTGAGAAAACTAAAGTGCTCAAAGCAGGCTAACGCTTGAATATTAAAGCATGGAATAATAAAATAGGACTTTATTCATTTTATTGGTTATTGAATGAAGTAATGATTAACAGAAACAGTTGGGGGCATTCGTATTTAATTGNNNNNNNNNNCCAGTGCGAAAGCATTTGCCAAGGATGTTTTCATTAATCAAGAACGAAAGTTAGGGGATCAAAGACGATTAGATACCGTCGTAGTCCTAACCATAAACTATGCCAACTGGGGATCGGGAGAGTTTCTCACTCTTTCGGCACCCTCCGAGAAATCAAAGTCTTTGGGTTCTGGGGGGAGTATGGTCGCAAGGCTGAAACTT

>ASV177 _ Licnophoridae
AAGTCTGGTGCCAGCAGCCGCGGTAATTCCAGCTCCAATAGCGTATATTAAAGTTGTTGCAGTTAAAAAGCTCGTAGTTGGATTTCTGTCAAGAACAAGCGGTCCGCTCCCTTGGAGTGTGTACTTGCGTCGTTTTTGACTTTCTTCTGAACTCAGATGTTTCCCCTTCACTGGGTGAGGCAGCTGGGCAGAACCTTTACTTTGAGAAAATTAGAGTGTTTCAGGCAGGCTTGGCCAGGATACGCTAGCATGGAATAATTAGGAGGACTTAGGCCTCACTCGTTGGTTTGGGGGTCCGNNNNNNNNNNCCTGTGCGAAAGCATTTGCCAAGGATGTTTTCATTAATCAAGAACGAAAGTTAGGGGATCAAAGACGATCAGATACCGTCCTAGTCTTAACCATAAACTATGCCAACTGGGGATCGGGAGAGTTTCTCACTCTTTCGGCACCCTCCGAGAAATCAAAGTCTTTGGGTTCTGGGGGGAGTATGGTCGCAAGGCTGAAACTT

>ASV178 _ Ephelotidae
AAGTCTGGTGCCAGCAGCCGCGGTAATTCCAGCTCCAATAGCGTATATTAATGTTGTTGCAGTTAAAAAGCTCGTAGTTGAATTTAGAAGGGGGAACTCTTCTGTTTGTCCTCATACATGCATCCGTTATTGTTGCTTGTGTGATCAAACTTTTACTGTGAGAAAACTAAAGTGCTCAAAGCAGGCTAACGCTTGAATATTAAAGCATGGAATAATAAAATAGGACTTTATTCATTTTATTGGTTATTGAATGAAGTAATGATTAACAGAAACAGTTGGGGGCATTCGTATTTAATTGNNNNNNNNNNGCGAAAGCATTTGCCAAGGATGTTTTCATTAATCAAGAACGAAAGTTAGGGGATCAAAGACGATTAGATACCGTCGTAGTCCTAACCATAAACGATGCCGACTAGGGATCAGCGGGTGTTATTGTATGACCCCGTTGGCACCTTAAGGGAAACCAAAGTTTTTGGGTTCCGGGGGAAGTATGGTTGCAAGGCTGAAACTT

>ASV179 _ Ephelotidae
AAGTCTGGTGCCAGCAGCCGCGGTAATTCCAGCTCCAATAGCGTATATTAATGTTGTTGCAGTTAAAAAGCTCGTAGTTGAATTTAGAAGGGGGAACTCTTCTGTTTGTCCTCATACATGCATCCGTTATTGTTGCTTGTGTGATCAAACTTTTACTGTGAGAAAACTAAAGTGCTCAAAGCAGGCTAACGCTTGAATATTAAAGCATGGAATAATAAAATAGGACTTTATTCATTTTATTGGTTATTGAATGAAGTAATGATTAACAGAAACAGTTGGGGGCATTCGTATTTCGTTGNNNNNNNNNNGCGAAAGCATTTGCCAAGAATGTTTTCATTAATCAAGAACGAAAGTTAGAGGATCGAAGACGATCAGATACCGTCCTAGTTCTAACCATAAACGATGCCGACTAGGGATCAGCGGGTGTTATTGTATGACCCCGTTGGCACCTTATGGGAAACCAAAGTTTTTGGGTTCCGGGGGAAGTATGGTTGCAAGGCTGAAACTT

>ASV180 _ Dino-Group-I-Clade-1
AAGTCTGGTGCCAGCAGCCGCGGTAATTCCAGCTCCAATAGCGTATATTAAAGTTGTTGCGGTTAAAAAGCTCGTAGTTGGAGTTCTGCCAGGTGACACTCGTCCGCCCAAGTGGTGTGTACAGGGTGTGCATCTGGCCCTTTCAAGGGGAACGTGTCTGCACTTTATTGTGTGGTGCGAGATCCTTGACTTTTACTTTGAGGAAATCAGAGTGTTCCAAGCAGGCTCTCGTCGTGCATAGCTCAGCATGGAATAATAGCATTGGACTTCGTTTCTAAGCTGTTGGTTGCAAGAAGCGNNNNNNNNNNCGAAAGCATCTGCCATGGATGTTTTCATTGATCAAGAACGAAAGTTAGGGGATCGAAGACGATCAGATACCGTCCTAGTCTTAACTATAAACCATGCCGGCTAGAGATCGGAGGTCGTTCGATTTGTGACACCTTCAGCATCTTGAGAGAAATCAAAGCCTTTGGGTTCCGGGGGGAGTATGGTCGCAAGGCTGAAACTT

>ASV181 _ Chaetocerotaceae
AAGTCTGGTGCCAGCAGCCGCGGTAATTCCAGCTCCAATAGCGTATATTAAAGTTGCTGCAGTTAAAAAGCTCGTAGTTGCATTTCCGAGGCAAGGGATTAGTCCGACCTTTGGTGGGTATTTAATCCTCTTGCCTCGTCCTTGAGTGGTGCTTCTTGGTATTAAGTTATCGAGGAGATAGCCGCTCATCGTTTACTGTGAGAAAATTAGAGTGTTCAAAGCAGGCTTATGCCGTTGAATATATTAGCATGGAATAATAAGATAGGACCTCGGTACTATTTTGTTGGTTTGAGAACCANNNNNNNNNNACTGCGAAAGCATTTACCAAGGATGTTTTCATTAATCAAGAACGAAAGTATGGGGATCGAAGATGATTAGATACCATCGTAGTCTATACCATAAACTATGCCGACTCAGGATTGTCAGGTGTCTTTTGACCTTGGCAGCACTGTGTGAGAAATCAAAGTCTTTGGGTTCCGGGGGGAGTATGGTCGCAAGGCTGAAACTT

>ASV182 _ Corallicolidae
AAGTCTGGTGCCAGCAGCCGCGGTAATTCCAGCTCCAATAGCGTATATTAAAGTTGTTGCAGTTAAAAAGCTCGTAGTTGGATTTCTGTCAAGAACAAGCGGTCCGCTCCCTTGGAGTGTGTACTTGCGTCGTTTTTGACTTTCTTCTGAACTCAGATGTTTCCCCTTCACTGGGTGAGGCAGCTGGGCAGAACCTTTACTTTGAGAAAATTAGAGTGTTTCAAGCAGGCTAGCGCCTTGAATACTGCAGCATGGAATAATAAGATAGGATTTCAGTTCTATTTTATTGGTTCTAAGANNNNNNNNNNGCGAAAGCATTTGCCAAGGATGTTTTCATTGATCAAGAACGAAAGTTAGGGGATCGAAGACGATCAGATACCGTCCTAGTCTTAACCATAAACCATGCCGACTAGAGATTGGAGGTTTATTTTACCAGTTTCCTTCAGCACCTTATGAGAAATCAAAGTCTTTGGGTTCTGGGGGGAGTATGGTCGCAAGGCTGAAACTT

>ASV183 _ Ostreobiaceae
AAGTCTGGTGCCAGCAGCCGCGGTAATTCCAGCTCCAATAGCGTATATTTAAGTTGTTGCGGTTAAAACGCTCGTAGTTGGACTTTGGGCTCCGCTTCGTCGGTCCGCCCTCGCGGGCGCGCACCGCACGTTCGGCAGCCTTTTTGGTCGGTCCCTGCGGCTGGGCTTCACTGTCTGGCCGCCGGCGTCCGTCCGGGTTACTTTGAGGAAAATAGAGTGTTCAAAGCACGCGGATGCGCGAATACGCTAGCATGGAATAACACGAGAGGGCTGTGGGCCACACGTGGTTGGTCTGTGGNNNNNNNNNNGAAAGCGATTGCCAAGGACGTCTCCGTTGATCAAGAACGAAAGTTGGGGGATCGAAGATGATTAGATACCGTCGTAGTCCCAACCGTAAACGATGCCGACTAGGGATCGGCGGGCGTTCCGTTTTGAGGCCCCGCCGGCACCTGACGAGAAATCGAAGTCTTTGGGTTCCGGGGGGAGTACGGTCGCAAGGCTGAAACTT

>ASV184 _ Apusomonadidae_Group-1_X
AAGTCTGGTGCCAGCAGCCGCGGTAATTCCAGCTCCAATAGCGTATATTAAAGTTGTTGCGGTTAAAAAGCTCGTAGTTGGATTTTGGGACCACTTTTCCCGGCGGGCCGGTGTAAACCGTGAACTGCTAGGATGGTCCTTCCGTCTGGAGGCGGGCGCCTTCCGCTTCATTGCGTGGGTGCACTTTCCGCGTCTAGGACCCTTACTTTGAACAAATTGGAGTGTTTAAAGCAGGCTGATTACGCATTTGAACACATTAGCATGGAATAAAACAAATAGGGCTTTGGCTTTATTTTGTNNNNNNNNNNAAGCATTTGCCAAGGATGTTTTCATTAATCAAGAACGAAAGTTAGGGGATCGAAGACGATCAGATACCGTCGTAGTCTTAACCATAAACTATGCCGACTAGGGATTGGACGATGTTAATTCTTCATGACTCCTTCAGCACCTTACGAGAAATCATAAGTCTTTGGGTTCCGGGGGGAGTATGGTCGCAAGGCTGAAACTT

>ASV185 _ Licnophoridae
AAGTCTGGTGCCAGCAGCCACGGTAATTCCAGCTCCAATAGCGTATACTAAAGTTGTTGCAGTTAAAAAGCTCGTAGTTGGATTTCGGGGCGGCGCGGTCGGTCAGCCGCAAGGTATGTTACTGGCCGCGCTGTTCTATTTCGTTGTCAGAGGTGAAATTCTTGGATTTACGAAAGACGAACTAATGCGAAAGCATTTGCCAAGGATGTTTTCATTAATCAAGAACGAAAGTTAGGGGATCAAAGACGATCAGATACCGTCCTAGTCTTAACCATAAACTATGCCAACTGGGGATCGGNNNNNNNNNNCTAATGCGAAAGCATTTGCCAAGGATGTTTTCATTAATCAAGAACGAAAGTTAGGGGATCAAAGACGATCAGATACCGTCCTAGTCTTAACCATAAACTATGCCAACTGGGGATCGGGAGAGTTTCTCACTCTTTCGGCACCCTCCGAGAAATCAAAGTCTTTGGGTTCTGGGGGGAGTATGGTCGCAAGGCTGAAACTT

>ASV186 _ Dino-Group-I-Clade-1
AAGTCTGGTGCCAGCAGCCGCGGTAATTCCAGCTCCAATAGCGTATATTAAAGTTGTTGCGGTTAAAAAGCTCGTAGTTGGAGTTCTGCCAGGTGACACTCGTCCGCCCAAGTGGTGTGTACAGGGTGTGCATCTGGCCCTTTCAAGGGGAACGTGTCTGCACTTCATTGTGTGGTGCGAGATCCTTGACTTTTACTTTGAGGAAATAAGAGTGTTCCAAGCAGGCTCTCGTCGTGCATAGCTCAGCATGGAATAATAGCATTGGACTTCGTTTCTACGCTGTTGGTTGCAAGAAGCGNNNNNNNNNNCGAAAGCATCTGCCATGGATGTTTTCATTGATCAAGAACGAAAGTTAGGGGATCGAAGACGATCAGATACCGTCCTAGTCTTAACTATAAACCATGCCGGCTAGAGATTGGAGGTCGTTCGATTTGTGACACCTTCAGCATCTTGAGAGAAATCAAAGCCTTTGGGTTCCGGGGGGAGTATGGTCGCAAGGCTGAAACTT

>ASV187 _ Ephelotidae
AAGTCTGGTGCCAGCAGCCGCGGTAATTCCAGCTCCAATAGCGTATATTAATGTTGTTGCAGTTAAAAAGCTCGTAGTTGAATTTAGGAAAGTCAACTTTCCTGTCTTCCCTCGCACTTGCAACCGGTTGTTGCTCTTGTGACAAGACTTTTACTGTGAGAAAACTAAAGTGCTCAAAGCAGGCTAACGCTTGAATATTAAAGCATGGAATAATAGAATAGGACTTTATTCATTTTATTGGTTATTGGATAAAGTAATGATTAACAGAAACAGTTGGGGGCATTCGTATTTAATTGTCNNNNNNNNNNAACTAGTGCGAAAGCATTTGCCAAGGATGTTTTCATTAATCAAGAACGAAAGTTAGGGGATCAAAGACGATTAGATACCGTCGTAGTCCTAACCATAAACTATACCGACTAGGGATTGGTGAGGAGAACCCTCATCAGCACCTAATGAGAAATCAAAGTCTTTGGGTTCTGGGGGGAGTATGGTCGCAAGGCTGAAACTT

>ASV188 _ Licnophoridae
AAGTCTGGTGCCAGCAGCCGCGGTAATTCCAGCTCCAATAGCGTATATTAAAGTTGTTGCAGTTAAAAAGCTCGTAGTTGGATTTCTGGGGACACGCCGACTTGGTATGATTACCACCGAAGCGTGGACTCATCGTTCCGCAGCGAAAGCTGACTTCACGGTTGGTTTCCCGCGCGGATGTTTTACCTTGAGGAAATTAGAGTGTTTCAGGCAGGCTTGGCCAGGATACGCTAGCATGGAATAATTAGGAGGACTTAGGCCTCACTCGTTGGTTTGGGGGTCCGAGTAATGGTTAATANNNNNNNNNNTACCTTGAGGAAATTAGAGTGTTTCAGGCAGGCTTGGCCAGGATACGCTAGCATGGAATAATTAGGAGGACTTAGGCCTCACTCGTTGGTTTGGGGGTCCGAGTAATGGTTAATAGGGACAGTTGGGGGCATTAGTATTTCGTTGTCAGAGGTGAAATTCTTGGAGTTCCGGGAGAAGTATGGTTGCAAGGCTGAAACTT

>ASV189 _ Erythropeltidales_X
AAGTCTGGTGCCAGCAGCCGCGGTAATTCCAGCTCCAATAGCGTATATTAAAGTTGTTGCAGTTAAAAAGCTCGTAGTCGGACTTCGGGCGCGTCGCACGACTCGGCCACTGGTCGTGCTTGTGCGGAGCGCCTTCCTTCCAGCGAGTGCGTGGGCTCTTTACTGGGTTTGCGCAGGAGTTGGGATGTTTACTGTGAACAAATTAGAGTGTTCAAAGCAGGCCAATGCTGTGAATACATTAGCATGGAATAATAGAATAGGACTTTGGTTTTATTTTGTTGGTTTCTGAGACCGAAGTNNNNNNNNNNCTGCGAAAGCGTTTGCCAAGGATGTTTTCATTGATCAAGAACGAAAGTTAGGGGATCGAAGACGATTAGATACCGTCGTAGTCTTAACCATAAACTATGCCGACTGGGGATTAGCAGATGTTATTTTGACTCTGTTAGCACCCTATGAGAAATCAAAGTCTTTGGGTTCTGGGGGGAGTATGGTCGCAAGGCTGAAACTT

>ASV190 _ Dino-Group-I-Clade-1
AAGTCTGGTGCCAGCAGCCGCGGTAATTCCAGCTCCAATAGCGTATATTAAAGTTGTTGCGGTTAAAAAGCTCGTAGTTGGAGTTCTGCCAGGTGCCGCCTGTCCGCCCCAGTGGTGAGTACGTGGCGCGCATTTGGCCCTTTCAAGGGGAGCGTATCTGCACTTTATTGTGTGGTGCGGGATCCTTGACTTTTACTTTGAGGAAATAGGAGTGTTCCAAGCAGGCTCTCGTCGTGCACAGCTCAGCATGGAATAATAGCATTGGACCTCGATTCTAAGCTGTTGGTTGCCAGAAGCGNNNNNNNNNNGCGAAAGCATCTGCCATGGATGTTTTCATTGATCAAGAACGAAAGTTAGGGGATCGAAGACGATCAGATACCGTCCTAGTTCTAACCATAAACGATGCCGACTAGGGATCAGCGGGTGTTATTGTATGACCCCGTTGGCACCTTAAGGGAAACCAAAGTTTTTGGGTTCCGGGGGAAGTATGGTTGCAAGGCTGAAACTT

>ASV191 _ Ostreobiaceae
AAGTCTGGTGCCAGCAGCCGCGGTAATTCCAGCTCCAATAGCGTATATTTAAGTTGTTGCGGTTAAAACGCTCGTAGTTGGACTTTGGGTTCCGCTTCGTCGGTCCGCCCTCGCGGGCGCGCACCGCACGTTCGGCAACCTTTTTGGTCGGTCCCCGTGGCTGGGCTTCACTGTCTGGCCGCGCGTGTCCGTCTGGGTTACTTTGAGGAAAATAGAGTGTTCAAAGCACGCGGCTGCGCGAATACGCTAGCATGGAATAACACGAGAGGGCTGCGGGCCACACGTGGTTGGTCTGTGGNNNNNNNNNNGCGAAAGCGATTGCCAAGGACGTCTCCGTTGATCAAGAACGAAAGTTGGGGGATCGAAGATGCTTAGATACCGTCGTAGTCCCAACCGTAAACGATGCCGACTAGGGATCGGCGGGTGTTATTGTATGACCCCGTTGGCACCTTAAGGGAAACCAAAGTTTTTGGGTTCCGGGGGAAGTATGGTTGCAAGGCTGAAACTT

>ASV192 _ Dino-Group-I-Clade-1
AAGTCTGGTGCCAGCAGCCGCGGTAATTCCAGCTCCAATAGCGTATATTAAAGTTGTTGCGGTTAAAAAGCTCGTAGTTGGAGTTCTGCCAGGTGACGCTCGTCCGCCCAAGTGGTGTGTACAGGGCGTGCATCTGGCCCCTTCAAGGGGAACGTGTTGCACTTTATTGTGTGGCGCGAGATCCTTGACTTTTACTTTGAGGAAATAAGAGTGTTCCAAGCAGGCTCTCGTCGTGCATAGCTCAGCATGGAATAATAGCATTGGACTTCGTTTCTACGCTGTTGGTTGCAAGAAGCGANNNNNNNNNNCGAAAGCATCTGCCATGGATGTTTTCATTGATCAAGAACGAAAGTTAGGGGATCGAAGACGATCAGATACCGTCCTAGTCTTAACTATAAACCATGCCGGCTAGAGATCGGAGGTCGTTCAATTTGTGACACCTTCAGCATCTTGAGAGAAATCAAAGCCTTTGGGTTCCGGGGGGAGTATGGTCGCAAGGCTGAAACTT

>ASV193 _ Embryophyceae_XX
AAGTCTGGTGCCAGCAGCCGCGGTAATTCCAGCTCCAATAGCGTATATTTAAGTTGTTGCAGTTAAAAAGCTCGTAGTTGGACCTTGGGTCGTCACGGTCGGTCCGCCTTCTGGGTGTGCACTGGCCCTCACGTCCCTTCTGCCGGCGGCGTGTTCCTGGCCTTAACTGGCTGGGTCGCGGTTCCGGCGCCGTTACTTTGAAAAAATTAGAGTGCTCAAAGCAAGCCTACGCTCTGAATACATTAGCATGGAATAACGCGATAGGAGTCTGGTCCTGTTCCGTTGGCCTTCGGGACCGNNNNNNNNNNCGAAAGCATTTGCCAAGGATGTTTTCATTAATCAAGAACGAAAGTTGGGGGCTCGAAGACGATCAGATACCGTCCTAGTCTCAACCATAAACGATGCCGACCAGGGATCGGCGGATGTTGCTCTAAGGACTCCGCCAGCACCTTCTGAGAAATCAGAGTGTTTGGGTTCCGGGGGGAGTATGGTCGCAAGGCTGAAACTT

>ASV194 _ Ostreobiaceae
AAGTCTGGTGCCAGCAGCCGCGGTAATTCCAGCTCCAATAGCGTATATTTAAGTTGTTGCGGTTAAAACGCTCGTAGTTGGACTTTGGGTTCCGCTTCGTCGGTCCGCCCTCGCGGGCGCGCACCGCACGTTCGGCAACCTTTTTGGTCGGTCCCCGTGGCTGGGCTTCACTGTCTGGCCGCGCGTGTCCGTCTGGGTTACTTTGAGGAAAATAGAGTGTTCAAAGCACGCGGCTGCGCGAATACGCTAGCATGGAATAACACGAGAGGGCTGCGGGCCACACGTGGTTGGTCTGTGGNNNNNNNNNNGCGAAAGCGATTGCCAAGGACGTCTCCGTTGATCAAGAACGAAAGTTGGGGGATCGAAGATGCTTAGATACCGTCGTAGTCCCAACCGTAAACGATGCCGACTAGGGATCAGCGGGTGTTATTGTATGACCCCGTTGGCACCTTAAGGGAAACCAAAGTTTTTGGGTTCCGGGGGAAGTATGGTTGCAAGGCTGAAACTT

>ASV195 _ Ostreobiaceae
AAGTCTGGTGCCAGCAGCCGCGGTAATTCCAGCTCCAATAGCGTATATTTAAGTTGTTGCGGTTAAAACGCTCGTAGTTGGACTTTGGGTTCCGCTTCGTCGGTCCGCCCTCGCGGGCGCGCACCGCACGTTCGGCAACCTTTTTGGTCGGTCCCCGCGGCTGGGCTTCACTGTCTGGCCGCGCGTGTCCGTCTGGGTTACTTTGAGGAAAATAGAGTGTTCAAAGCACGCGGCTGCGCGAATACGCTAGCATGGAATAACACGAGAGGGCTGCGGGCCACACGTGGTTGGTCTGTGGNNNNNNNNNNGCGAAAGCGATTGCCAAGGACGTCTCCGTTGATCAAGAACGAAAGTTAGAGGATCGAAGACGATCAGATACCGTCCTAGTTCTAACCATAAACGATGCCGACTAGGGATCAGCGGGTGTTATTGTATGACCCCGTTGGCACCTTAAGGGAAACCAAAGTTTTTGGGTTCCGGGGGAAGTATGGTTGCAAGGCTGAAACTT

>ASV196 _ Holostichidae
AAGTCTGGTGCCAGCAGCCGCGGTAATTCCAGCTCCAATAGCGTATATTAAAGTTGTTGCAGTTAAAAAGCTCGTAGTTGGATTTCTGTGAGAGCGCCGGTGTCGGCTGATGCTTGTACGCAGGCGCTCTTACATCCTTCTGTTAACTGATCTTGGCATTTTATTGCTGGTTCAGGGCTCAGATATTTTACCTTGAGAAAATTAGAGTGTTTCAGGCAGGCTTATGCCGGAATACATTAGCATGGAATAATGGAACAGGACCTGTGCGTCTTTCGGGGCGCCGGTCTCCGTTGTTGGTNNNNNNNNNNGCGAAAGCATTTGCCAAGGATGTTTTCATTAATCAAGAACGAAAGTTAGAGGATCGAAGACGATCAGATACCGTCCTAGTTCTAACCATAAACGATGCCGACTAGGGATCAGCGGGTGTTATTGTATGACCCCGTTGGCACCTTAAGGGAAACCAAAGTTTTTGGGTTCCGGGGGAAGTATGGTTGCAAGGCTGAAACTT

>ASV197 _ Cymatosiraceae
AAGTCTGGTGCCAGCAGCCGCGGTAATTCCAGCTCCAATAGCGTATATTAAAGTTGTTGCAGTTAAAAAGCTCGTAGTTGGATTTCTGGTGGGAGCGACCGGTCCGGCGCTTAGCGCGGGTACTTGCGTCGTCTCCGGCCATCCTTGGGGAGAGTTTGTCTGGCATTAAGTTGTCGGGCAGAGGATCCTCATCGTTTACTGTGAAAAAATTAGAGTGTTCAAAGCAGGCTTATGCCGTTGAATATATTAGCATGGAATAATAAGATAGGACTTTGGTACTATTTTGTTGGTTTGCGCANNNNNNNNNNTGCGAAAGCATTTACCAAGGATGTTTTCATTAATCAAGAACGAAAGTTAGGGGATCGAAGATGATTAGATACCATCGTAGTCTTAACCATAAACTATGCCGACTCGGGATTGGCGGACGTTCGTTTTGACTCCGTCAGCACCGTATGTGAAAACAAAGTCTTTGGGTTCCGGGGGGAGTATGGTCGCAAGGCTGAAACTT

>ASV198 _ Labyrinthulaceae
AAGTCTGGTGCCAGCAGCCGCGGTAATTCCAGCTCCAACAGCGTATATTAAAGTTGTTGCAGTTAAAAAGCTCGTAGTTGAAGTTTTGGAACTCTGAGCCTGACGCATCATTTGCCTCGGTTCAGTGTTTCATATTCACAAAGATGTCTTTGCCCATTAACTTGTGCTTGGACGGAGTTGTGTCATTTACTGTGAACAAATTAGGGTGTTTAAAGCAGGCCTTTGTTTGGATACATTAGCATGGAATAATAAGATATAACTTTGGTTGTATTTTGTTGGTGACTACCAAAGTAATGATNNNNNNNNNNGCGAAAGCATTTACCAAGGATGTTTTCATTAATCAAGAACGAAAGTTAGGGGATCGAAGATGATTAGATACCATCGTAGTCTTAACCATAAACAATGCCGACTAGGGATTGGTGGACGTGTCTTAGTTACGCCATCAGTACCTCGTGAGAAATCAAAGTCTTTGGGTTCTGGGGGGAGTATGGTCGCAAGGCTGAAACTT

>ASV199 _ Cymatosiraceae
AAGTCTGGTGCCAGCAGCCGCGGTAATTCCAGCTCCAATAGCGTATATTAAAGTTGTTGCAGTTAAAAAGCTCGTAGTTGGATTTCTGGTGGGAGCGATCGGTCTGGCGCTTAGCGCGAGTACTTGCATCGTCTCCGGCCATCCTTGGGGAGAGTCTGTCTGGCATTAAGTTGTCGGGCAGAGGATCCTCATCGTTTACTGTGAAAAAATTAGAGTGTTCAAAGCAGGCTTATGCCGTTGAATATATTAGCATGGAATAATAAGATAGGACTTTGGTACTATTTTGTTGGTTTGCGCANNNNNNNNNNCGAAAGCATTTACCAAGGATGTTTTCATTAATCAAGAACGAAAGTTAGGGGATCGAAGATGATCAGATACCATCGTAGTCTTAACCATAAACTATGCCGACTCGGGATTGGCGGGCGTTACTTTTTTGACCCCGTCAGCACCGTATGTGAAAACAAAGTCTTTGGGTTCCGGGGGGAGTATGGTCGCAAGGCTGAAACTT

>ASV200 _ Labyrinthulaceae
AAGTCTGGTGCCAGCAGCCGCGGTAATTCCAGCTCCAATAGCGTATATTAAAGTTGTTGCAGTTAAAAAGCTCGTAGTTGAAGTTTTGGAACTCTGAGCCTGACGCATCATTTGCCTCGGTTCAGTGTTTCATATTCACAAAGATGTCTTTGCCCATTAACTTGTGCTTGGACGGAGTTGTGTCATTTACTGTGAACAAATTAGGGTGTTTAAAGCAGGCCTTTGTTTGGATACATTAGCATGAAATAATAAGATATAACTTTGGTTGTATTTTGTTGGTGACTACCAAAGTAATGATNNNNNNNNNNGCGAAAGCATTTACCAAGGATGTTTTCATTAATCAAGAACGAAAGTTAGGGGATCGAAGATGATTAGATACCATCGTAGTCTTAACCATAAACAATGCCGACTAGGGATTGGTGGACGTGTCTTAGTTACGCCATCAGTACCTCGTGAGAAATCAAAGTCTTTGGGTTCTGGGGGGAGTATGGTCGCAAGGCTGAAACTT

>ASV201 _ Corallicolidae
AAGTCTGGTGCCAGCAGCCGCGGTAATTCCAGCTCCAATAGCGTATATTAAAGTTGTTGCAGTTAAAAAGCTCGTAGTTGGATTTCTGTCAAGAACAAGCGGTCCGCTCCCTTGGAGTGTGTACTTGCGTCGTTTTTGACTTTCTTCTGAACTCAGATGTTTCCCCTTCACTGGGTGAGGCAGCTGGGCAGAACCTTTACTTTGAGAAAATTAGAGTGTTTCAAGCAGGCTAGCGCCTTGAATACTGCAGCATGGAATAATAAGATAGGATTTCAGTTCTATTTTATTGGTTCTAAGANNNNNNNNNNAACTACTGCGAAAGCATTTGCCAAGAATGTTTTCATTAATCAAGAACGAAAGTTAGGGGATCGAAGACGATCAGATACCGTCGTAGTCTTAACCATAAACTATGCCGACTAGAGATTGGTGAGGTGAACCCTCATCAGCACCTAATGAGAAATCAAAGTCTTTGGGTTCTGGGGGGAGTATGGTCGCAAGGCTGAAACTT

>ASV202 _ Corallicolidae
AAGTCTGGTGCCAGCAGCCGCGGTAATTCCAGCTCCAATAGCGTATATTAAAGTTGTTGCAGTTAAAAAGCTCGTAGTTGGATTTCTGTCAAGAACAAGCGGTCCGCTCCCTTGGAGTGTGTACTTGCGTCGTTTTTGACTTTCTTCTGAACTCAGATGTTTCCCCTTCACTGGGTGAGGCAGCTGGGCAGAACCTTTACTTTGAGAAAATTAGAGTGTTTCAAGCAGGCTAGCGCCTTGAATACTGCAGCATGGAATAATAAGATAGGATTTCAGTTCTATTTTATTGGTTCTAAGANNNNNNNNNNTGCGAAAGCATTTGCCAAGGATGTTTTCATTGATCAAGAACGAAAGTAAGGGGATCGAAGACGATTAGATACCGTCGTAGTCTTTACCATAAACTATGCCGACTAGAGATGGGGTGGGAAATTTATTGGCCCACTCCGCACCTTATGAGAAATCAAAGTCTTTGGGTTCCGGGGGGAGTATGGTCGCAAGGCTGAAACTT

>ASV203 _ Dino-Group-I-Clade-1
AAGTCTGGTGCCAGCAGCCGCGGTAATTCCAGCTCCAATAGCGTATATTAAAGTTGTTGCGGTTAAAAAGCTCGTAGTTGGAGTTCTGCCAGGTGCCGCCTGTCCGCCCCAGTGGTGAGTACGTGGCGCGCATTTGGCCCTTTCAAGGGGAGCGTATCTGCACTTTATTGTGTGGTGCGGGATCCTTGACTTTTACTTTGAGGAAATAGGAGTGTTCCAAGCAGGCTCTCGTCGTGCACAGCTCAGCATGGAATAATAGCATTGGACCTCGATTCTAAGCTGTTGGTTGCCAGAAGCGNNNNNNNNNNCTACTGCGAAAGCATCTGCCATGGATGTTTTCATTGATCAAGAACGAAAGTTAGGGGATCGAAGACGATCAGATACCGTCCTAGTCTTAACCATAAACTATGCCAACTGGGGATCGGGAGAGTTTCTCACTCTTTCGGCACCCTCCGAGAAATCAAAGTCTTTGGGTTCTGGGGGGAGTATGGTCGCAAGGCTGAAACTT

>ASV204 _ Endomyxa_XX
AAGTCTGGTGCCAGCAGCCGCGGTAATACCAGCTCCAATAGCGTATACTAATGTTGTTGCAGTTAGAAAGCTCGTAGTTGGATTTCTGGCTTCGGTGCGCCTGGCCCGAGGACCTGGTGTCCTTGTGAGCCGGTTTGCGCATCGGCCATCCTTCGGGAGAGTGTGTCTGCCCTTGATTGGGTTGGATGCAGGATCCTGATCGTTTACTTTGAAAAAATTAGAGTGTTCAAAGCAGGCCTTTTGTGCTGTGAATACAATTAGCATGGAATAATAAGATAGGACTTCGGCCCTATTTTGTNNNNNNNNNNGCGAAAGCATTCACCAAGGATGTCTTCTTTAATCAAGAACGAAAGTTGGGGGATCGAAGACGATCAGATACCGTCGTAGTCTCAACCATAAACTATGCCGACTAGGGATCGGACGACGTTGAATAGGACTCGTTCGGCACCTTATGAGAAATCACAAGTCTTTGGGTTCCGGGGGGAGTATGGTCGCAAGGCTGAAACTT

>ASV205 _ Corallicolidae
AAGTCTGGTGCCAGCAGCCGCGGTAATTCCAGCTCCAATAGCGTATATTAAAGTTGTTGCAGTTAAAAAGCTCGTAGTTGGATTTCTGTCAAGAACAAGCGGTCCGCTCCCTTGGAGTGTGTACTTGCGTCGTTTTTGACTTTCTTCTGAACTCAGATGTTTCCCCTTCACTGGGTGAGGCAGCTGGGCAGAACCTTTACTTTGAGAAAATTAGAGTGTTTCAAGCAGGCTAGCGCCTTGAATACTGCAGCATGGAATAATAAGATAGGATTTCAGTTCTATTTTATTGGTTCTAAGANNNNNNNNNNGTCAGAGGTGAAATTCTTAGATTTGTTAAAGACGAACTACTGCGAAAGCATTTGCCAAGAATGTTTTCATTAATCAAGAACGAAAGTTAGAGGATCGAAGACGATCGATCAGATACCGTCCTAGTTCTAACCATAAACGATGCCGACTACGGATCAGCGGGTGTTATTGAATGATCCCGTTGGTTGCAAGGCTGAAACTT

>ASV206 _ Dino-Group-I-Clade-1
AAGTCTGGTGCCAGCAGCCGCGGTAATTCCAGCTCCAATAGCGTATATTAAAGTTGTTGCGGTTAAAAAGCTCGTAGTTGGAGTTCTGCCAGGTGACGCTCGTCCGCCCAAGTGGTGTGTACAGGGCGTGCATCTGGCCCTTTCAAGGGGAACGTGTCTGCTCTTTACTGAGTGGTGCGAGATCCTTGACTTTTACTTTGAGGAAATAAGAGTGTTCCAAGCAGGCTCTCGTCGTGCATAGCTCAGCATGGAATAATAGCATTGGACTTCGTTTCTAAGCTGTTGGTTGCAAGAAGCGNNNNNNNNNNCGAAAGCATCTGCCATGGATGTTTTCATTGATCAAGAACGAAAGTTAGGGGATCGAAGACGATCAGATACCGTCCTAGTCTTAACTATAAACCATGCCGGCTAGAGATCGGAGGTCGTTCGATTTGTGACACCTTCAGCATCTTGAGAGAAATCAAAGCCTTTGGGTTCCGGGGGGAGTATGGTCGCAAGGCTGAAACTT

>ASV207 _ Hemiaulaceae
AAGTCTGGTGCCAGCAGCCGCGGTAATTCCAGCTCCAATAGCGTATATTAAAGTTGTTGCAGTTAAAAAGCTCGTAGTTGAATTTCTGGTGGGAGTGTACAGTCCGACACTGAGTGTTGGTTCTTGTATGTCTCCGGCCATCCTTGGAGTGAATCTGTCTGGCATTCAGTTGTTGGGCAGAGTATCTCCATCGTTTACTGTGAGGAAATGAAAGTGTTCAAAGCAGGCTTACGCCGTTGAATCTTTTAGCATGGAATAATAAGATAGGATCTTGATACTATTTTGTTGGTTTGCGTGTNNNNNNNNNNATGCGAAAGCATCTACCAAGGATGTTTTCATTAATCAAGAACGAAAGTGTGGGGATCGAAGATGATTAGATACCATCGTAGTCTACACCATAAACTATGCCGACTCAGGGTTGACCGGCGTTATCATGACCTGGTCAGAACTGTATGAGAAATCAAAGTCTTTGGGTTCCGGGGGGAGTATGGTCGCAAGGCTGAAACTT

>ASV208 _ Licnophoridae
AAGTCTGGTGCCAGCAGCCGCGGTAATTCCAGCTCCAATAGCGTATATTAAAGTTGTTGCAGTTAAAAAGCTCGTAGTTGGATTTCTGGGGACACGCCGACTTGGTATGATTACCACCGAAGCGTGGACTCATCGTTCCGCAGCGAAAGCTGACTTCACGGTTGGTTTCCCGCGCGGATGTTTTACCTTGAGGAAATTAGAGTGTTTCAGGCAGGCTTGGCCAGGATACGCTAGCATGGAATAATTAGGAGGACTTAGGCCTCACTCGTTGGTTTGGGGGTCCGAGTAATGGTTAATANNNNNNNNNNGCGAAAGCATTTGCCAAGGATGTTTTCATTAATCAAGAACGAAAGTTAGGGGATCAAAGACGATCAGATACCGTCCTAGTCTTAACCATAAACTATGCCGACTAGGGATCAGCGGGTGTTATTGTATGACCCCGTTGGCACCTTATGGGAAACCAAAGTTTTTGGGTTCCGGGGGAAGTATGGTTGCAAGGCTGAAACTT

>ASV209 _ Ostreobiaceae
AAGTCTGGTGCCAGCAGCCGCGGTAATTCCAGCTCCAATAGCGTATATTTAAGTTGTTGCGGTTAAAACGCTCGTAGTTGGACTTTGGGTTCCGCTTCGTCGGTCCGCCCTCGCGGGCGCGCACCGCACGTTCGGCAACCTTTTTGGTCGGTCCCCGTGGCTGGGCTTCACTGTCTGGCCGCGCGTGTCCGTCTGGGTTACTTTGAGGAAAATAGAGTGTTCAAAGCACGCGGCTGTGCGAATACGCTAGCATGGAATAACACGAGAGGGCTGCGGGCCACACGTGGTTGGTCTGTGGNNNNNNNNNNGAAAGCGATTGCCAAGGACGTCTCCGTTGATCAAGAACGAAAGTTGGGGGATCGAAGATGCTTAGATACCGTCGTAGTCCCAACCGTAAACGATGCCGACTAGGGATCGGCGGGCGTTCCGTTTTGAGGCCCCGCCGGCACCTGACGAGAAATCGAAGTCTTTGGGTTCCGGGGGGAGTACGGTCGCAAGGCTGAAACTT

>ASV210 _ Warnowiaceae
AAGTCTGGTGCCAGCAGCCGCGGTAATTCCAGCTCCAATAGCGTATATTAAAGTTGTTGCGGTTAAAAAGCTCGTAGTTGGATTTCTGCTGAGGACGACCGGTCCGCCCTCTGGGTGAGTATCTGGCTCGACTTTGGCATCTTCTTGAAGAACGTAACTGCACTTGACTGTGTGGTGCGGTATTCAAGACTTTTACTTTGAGGAAATTAGAGTGTTTGAAGCAGGCGCATGCCTTGAATACATTAGCATGGAATAATGAGATAGGACCTTTGTTCTATTTTGTTGGTTTCTAGAACTGNNNNNNNNNNGCGAAAGCATTTGCCAAGGATGTTTTCATTGATCAAGAACGAAAGTTAGGGGATCGAAGACGATCAGATACCGTCGTAGTCTTAACCATAAACTATGCCGACTAGAGATTGGAGGTTTATTTTACCAGTTTCCTTCAGCACCTTATGAGAAATCAAAGTCTTTGGGTTCTGGGGGGAGTATGGTCGCAAGGCTGAAACTT

>ASV211 _ Ostreobiaceae
AAGTCTGGTGCCAGCAGCCGCGGTAATTCCAGCTCCAATAGCGTATATTTAAGTTGTTGCGGTTAAAACGCTCGTAGTTGGACTTTGGGTTCCGCTTCGTCGGTCCGCCCTCGCGGGCGCGCACCGCACGTTCGGCAACTTTTTTGGTCGGTCCCCGTGGCTGGGCTTCACTGTCTGGCTGCGCGTGTCCGTCTGGGGTACTTTGAGGAAAATAGAGTGTTCAAAGCATGCGGCTGCGCGAATACGCTAGCATGGAATAACACGAGAGGGCTGCGGGCCACACGTGGTTGGTCTGTGGNNNNNNNNNNGAAAGCGATTGCCAAGGACGTCTCCGTTGATCAAGAACGAAAGTTGGGGGATCGAAGATGCTTAGATACCGTCGTAGTCCCAACCGTAAACGATGCCGACTAGGGATCGGCGGGCGTTCCGTTTTGAGGCCCCGCCGGCACCTGACGAGAAATCGAAGTCTTTGGGTTCCGGGGGGAGTACGGTCGCAAGGCTGAAACTT

>ASV212 _ Thalassiosiraceae
AAGTCTGGTGCCAGCAGCCGCGGTAATTCCAGCTCCAATAGCGTATATTAAAGTTGTTGCAGTTAAAAAGCTCGTAGTTGGATTTCTGGCAGGAGCGACCGGTCACTCACTCTGTGTGTGAACTCGTGTTGTCTCTGGCCATCCTCGGGGAGATCTTGTTTGGCATTAAGTTGTCGGGCAGGGGATACCCGTCGTTTACTGTGAGAAAATTAGAGTGTTTAAAGCAGGCTTATGCCGTTGAATATATTAGCATGGAATAATAAGATAGGACTTCGGAACTATTTTGTTGGTTTGCGTTNNNNNNNNNNACTGCGAAAGCATTTACCAAGGATGTTTTCATTAATCAAGAACGAAAGTTAGGGGATCGAAGATGATTAGATACCATCGTAGTCTTAACCATAAACTATGCCGACTCAGGATTGGCGGTTGCTTTTTGGCTCCGTCAGCACTGTATGAGAAATCAAAGTCTTTGGGTTCCGGGGGGAGTATGGTCGCAAGGCTGAAACTT

>ASV213 _ Ostreobiaceae
AAGTCTGGTGCCAGCAGCCGCGGTAATTCCAGCTCCAATAGCGTATATTTAAGTTGTTGCGGTTAAAACGCTCGTAGTTGGACTTTGGGTTCCGCTTCGTCGGTCCGCCCTCGCGGGCGCGCACCGCACGTTCGGCAACCTTTTTGGTCGGTCCCCGCGGCTGGGCTTCACTGTCTGGCCGCGCGTGTCCGTCTGGGTTACTTTGAGGAAAATAGAGTGTTCAAAGCACGCGGTTGCGCGAATACGCTAGCATGGAATAACACGACAGGGCTGTGGGCCACACGTGGTTGGTCTGTGGNNNNNNNNNNGAAAGCGATTGCCAAGGACGTTTCCGTTGATCAAGAACGAAAGTTGGGGGATCGAAGATGATTAGATACCGTCGTAGTCCCAACCGTAAACGATGCCGACTAGGGATCGGCGGGCGTTCATTCAAAAGGCTCCGCCGGCACCTTACGCGAAAGCAAAGTTTTTGGGTTCCGGGGGGAGTACGGTCGCAAGGCTGAAACTT

>ASV214 _ Thalassiosiraceae
AAGTCTGGTGCCAGCAGCCGCGGTAATTCCAGCTCCAATAGCGTATATTAAAGTTGTTGCAGTTAAAAAGCTCGTAGTTGGATTTCTGGCAGGAGCGACCGGTCACGCACTCTGTGCGTGAACTTGTGTTGTCTCTGGCCATCCTCGGGGAGATCCTGTTTGGCATTAAGTTGTCGGACAGGGGATACCCGTCGTTTACTGTGAAAAAATTAGAGTGTTTAAAGCAGGCTTATGCCGTTGAATATATTAGCATGGAATAATAAGATAGGACTTCGGAACTATTTTGTTGGTTTGCGTTNNNNNNNNNNACTGCGAAAGCATTTACCAAGGATGTTTTCATTAATCAAGAACGAAAGTTAGGGGATCGAAGATGATTAGATACCATCGTAGTCTTAACCATAAACTATGCCGACTCAGGATTCGCGGTTGTTTTTTGACTCCGTGAGCACTGTATGAGAAATCAAAGTCTTTGGGTTCCGGGGGGAGTATGGTCGCAAGGCTGAAACTT

>ASV215 _ Colaconematales_X
AAGTCTGGTGCCAGCAGCCGCGGTAATTCCAGCTCTGTAAGCGTATACCAAAGTTGTTGCAGTTAAAACGCTCGTAGTCGGATTTTGGGGCAGCCCGTGCTGTGCGCGTAGTGCGTGCGGCGCTGGGATGTTCTTTTGTGGAGGGCGGCGCGTCGTGGCTTTGCTGTCGCGGCGTGTCGGCGCCACCGTTTACTGTGAAAAAATTAGAGTGTTCAAAGCAGGCGTTTGCCATGAATACATTAGCATGGAATAATAGAATAGGACTTGGTTTCTATTTTGTTGGTTTGTGAGAGCCGAGNNNNNNNNNNGCGAAAGCGTCTGCCAAGGACGTTTTCATTGATCAAGAACGAAAGTAAGGGGATCGAAGACGATCAGATACCGTCGTAGTCTTTACTATAAACGATGAGAACTGGGGATCGGGCGGGGTTTTACGATGACCCGTCCGGAACCCTCCGGGAAACCAAAGTGTTTGCTTTCTGGGGGGAGTATGGTCGCAAGGCTGAAACTT

>ASV216 _ Warnowiaceae
AAGTCTGGTGCCAGCAGCCGCGGTAATTCCAGCTCCAATAGCGTATATTAAAGTTGTTGCGGTTAAAAAGCTCGTAGTTGGATTTCTGCTGAGGACGACCGGTCCGCCCTCTGGGTGAGTATCTGGCTCGACCTTGGCATCTTCTTGAAGAACGTAACTGCACTTGACTGTGTGGTGCGGTACTCAAGACTTTTACTTTGAGGAAATTAGAGTGTTTGAAGCAGGCGCATGCCTTGAATACATTAGCATGGAATAATGAGATAGGACCTTTGTTCTATTTTGTTGGTTTCTAGAACTGNNNNNNNNNNGCGAAAGCATTTGCCAAGGATGTTTTCATTGATCAAGAACGAAAGTTAGGGGATCGAAGACGATCAGATACCGTCCTAGTCTTAACCATAAACCATGCCGACTAGAGATTGGAGGTTTATTTTACCAGTTTCCTTCAGCACCTTATGAGAAATCAAAGTCTTTGGGTTCTGGGGGGAGTATGGTCGCAAGGCTGAAACTT

>ASV217 _ Holostichidae
AAGTCTGGTGCCAGCAGCCGCGGTAATTCCAGCTCCAATAGCGTATATTAAAGTTGTTGCAGTTAAAAAGCTCGTAGTTGGATTTCTGTGAGAGCGCCGGTGTCGGCTGATGCTTGTACGCAGGCGCTCTTACATCCTTCTGTTAACTGATCTTGGCATTTTATTGCTGGTTCAGGGCTCAGATATTTTACCTTGAGAAAATTAGAGTGTTTCAGGCAGGCTTATGCCGGAATACATTAGCATGGAATAATGGAACAGGACCTGTGCGTCTTTCGGGGCGCCGGTCTCCGTTGTTGGTNNNNNNNNNNGCGAAAGCATTTGCCAAGGATGTTTTCATTGATCAAGAACGAAAGTTAGAGGATCGAAGACGATCAGATACCGTCCTAGTTCTAACCATAAACGATGCCGACTAGGGATCAGCGGGTGTTATTGTATGACCCCGTTGGCACCTTAAGGGAAACCAAAGTTTTTGGGTTCCGGGGGAAGTATGGTTGCAAGGCTGAAACTT

>ASV218 _ Chytriodiniaceae
AAGTCTGGTGCCAGCAGCCGCGGTAATTCCAGCTCCAAAAGCGTATATTAAAGTTGTTGCGGTTAAAACGCTCGTAGTTGGATTTCTGTTAGGGACGACCGTTCCGCCCTCCGGGTGAGTATCTGGCTCGGCCTTGGCATCTTCTTGAAGAACGTTTCTGCACTTCATTGTGTGGTGCGGTATTCAGGACTTTTACTTTGAGGAAATTAGAGTGTTTCAAGCAGGCTAGCGCCTTGAATACTGCAGCATGGAATAATAAGATAGGATTTCAGTTCTATTTTATTGGTTCTAAGAACTGNNNNNNNNNNGCGAAAGCATTTGCCAAGAATGTTTTCATTAATCAAGAACGAAAGTTAGGGGATCGAAGACGATCAGATACCGTCGTAGTCTTAACCATAAACTATGCCGACTAGAGATTGGAGGTTTATTTTACCAGTTTCCTTCAGCACCTTATGAGAAATCAAAGTCTTTGGGTTCTGGGGGGAGTATGGTCGCAAGGCTGAAACTT

>ASV219 _ Ostreobiaceae
AAGTCTGGTGCCAGCAGCCGCGGTAATTCCAGCTCCAATAGCGTATATTTAAGTTGTTGCGGTTAAAACGCTCGTAGTTGGACTTTGGGTTCCGCTTCGTCGGTCCGCCCTCGCGGGCGCGCACCGCACGTTCGGCAACCTTTTTGGTCGGTCCCCGCGGCTGGGCTTCACTGTCTGGCCGCGCGTGTCCGTCTGGGTTACTTTGAGGAAAATAGAGTGTTCAAAGCGTGCGATCGCGTGAATACGCTAGCATGGAATAACACGACAGGGCTGTGGGCCACACGTGGTTGGTCTGTGGNNNNNNNNNNGAAAGCGATTGCCAAGGACGTTTCCGTTGATCAAGAACGAAAGTTGGGGGATCGAAGATGATTAGATACCGTCGTAGTCCCAACCGTAAACGATGCCGACTAGGGATCGGCGGGCGTTCATTCAAAAGGCTCCGCCGGCACCTTACGCGAAAGCAAAGTTTTTGGGTTCCGGGGGGAGTACGGTCGCAAGGCTGAAACTT

>ASV220 _ Dino-Group-I-Clade-1
AAGTCTGGTGCCAGCAGCCGCGGTAATTCCAGCTCCAATAGCGTATATTAAAGTTGTTGCGGTTAAAAAGCTCGTAGTTGGAGTTCTGCCAGGTGCCGCCTGTCCGCCCCAGTGGTGAGTACGTGGCGCGCATTTGGCCCTTTCAAGGGGAGCGTATCTGCACTTTATTGTGTGGTGCGGGATCCTTGACTTTTACTTTGAGGAAATAGGAGTGTTCCAAGCAGGCTCTCGTCGTGCACAGCTCAGCATGGAATAATAGCATTGGACCTCGATTCTAAGCTGTTGGTTGCCAGAAGCGNNNNNNNNNNGCGAAAGCATCTGCCATGGATGTTTTCATTGATCAAGAACGAAAGTTAGGGGATCGAAGACGATCAGATACCGTCGTAGTCTTAACCATAAACTATGCCGACTAGAGATTGGAGGTTTATTTTACCAGTTTCCTTCAGCACCTTATGAGAAATCAAAGTCTTTGGGTTCTGGGGGGAGTATGGTCGCAAGGCTGAAACTT

>ASV221 _ Ostreobiaceae
AAGTCTGGTGCCAGCAGCCGCGGTAATTCCAGCTCCAATAGCGTATATTTAAGTTGTTGCGGTTAAAACGCTCGTAGTTGGACTTTGGGTTCCGCTTCGTCGGTCCGCCCTCGCGGGCGCGCACCGCACGTTCGGCAACCTTTTTGGTCGGTCCCCGTGGCTGGGCTTCACTGTCTGGCCGCGCGTGTCCGTCTGGGTTACTTTGAGGAAAATAGAGTGTTCAAAGCACGCGGCTGCGCGAATACGCTAGCATGGAATAACACGAGAGGGCTGCGGGCCACACGTGGTTGGTCTGTGGNNNNNNNNNNGCGAAAGCGATTGCCAAGGACGTCTCCGTTGATCAAGAACGAAAGTTGGGGGATCGAAGACGATCAGATACCGTCGTAGTCTTAACCATAAACTATGCCGACTAGAGATTGGAGGTTTATTTTACCAGTTTCCTTCAGCACCTTATGAGAAATCAAAGTCTTTGGGTTCTGGGGGGAGTATGGTCGCAAGGCTGAAACTT

>ASV222 _ Corallicolidae
AAGTCTGGTGCCAGCAGCCGCGGTAATTCCAGCTCCAATAGCGTATATTAAAGTTGTTGCAGTTAAAAAGCTCGTAGTTGGATTTCTGTCAAGAACAAGCGGTCCGCTCCCTTGGAGTGTGTACTTGCGTCGTTTTTGACTTTCTTCTGAACTCAGATGTTTCCCCTTCACTGGGTGAGGCAGCTGGGCAGAACCTTTACTTTGAGAAAATTAGAGTGTTTCAAGCAGGCTAGCGCCTTGAATACTGCAGCATGGAATAATAAGATAGGATTTCAGTTCTATTTTGTTGGTTTGTGGANNNNNNNNNNGCGAAAGCATTTGCCAAGAATGTTTTCATTGATCAAGAACGAAAGTTAGAGGATCGAAGACGATCAGATACCGTCCTAGTTCTAACCATAAACGATGCCGACTAGGGATCAGCGGGTGTTATTGTATGACCCCGTTGGCACCTTAAGGGAAACCAAAGTTTTTGGGTTCCGGGGGAAGTATGGTTGCAAGGCTGAAACTT

>ASV223 _ Blastodiniaceae
AAGTCTGGTGCCAGCAGCCGCGGTAATTCCAGCTCCAATAGCGTATATTAAACTTGTTGCGGTTAAAAAGCTCGTAGTTGGATTTCTGCTGAGGACGACCGGTCCACCCTCTGGGTGAGCATCTGGCTCGGCCTTGGCATCTTCTTGGGGAACGCTGCTGCACTTGATTGTGCGGCGCGGTACCCAGGACTTTTACTTTGAGGAAATTAGAGTGTTTCAAGCAGGCACACGCCTTGAATATATTAGCATGGAATAATAAGATAGGATTTCGGTTCTATTTTGTTGGTTTCTAGAGCTGNNNNNNNNNNCGAAAGCATTTGCCAAGGATGTTTTCATTGATCAAGAACGAAAGTTAGGGGATCGAAGACGATCAGATACCGTCCTAGTCTTAACCATAAACAATGCCGACTAGAGATCGGAGGTCGTTATCTCTACGACTCCTTCAGCACCTTATGAGAAATCAAAGTCTTTGGGTTCCGGGGGGAGTATGGTCGCAAGGCTGAAACTT

>ASV224 _ Cephaloidophoridae
AAGTCTGGTGCCAGCAGCCGCGGTAATACCAGCTGAGCTAAGGATGGGTAATACTGTTGCAGTAAAAACATTCGTAGTCACTTGATTTGTTCTATATATAGTTTAACTATTAATAGTGTTCAAAACTTATTTTTCGCGATTAAATTAAATTGATTAAATTGAATGATGTATAATAAAGCGCGAGAAACCTGATGATACCTTTTTGCGAATTTATCCGATTTTGTTAAAAGGAATAAATAGTAAAAATAAGAGAGGATGGTGGTACTTACCAGCTAGAGGTGAAATTCTTAGATTTGGTNNNNNNNNNNCAACTGCAAAAGCATCCGTCCAGCTTATTTTTGGTGATCAAGAATTAAAGTGTGGGGATCGAAGAGGATTAGATACCCTCGTAGTCCACACCCTAAACTATGTCAACTAGTGATTGGTAGAAATATAGATTCCATCAGAACCTTAGCAGATATGAAAGTTTTTGGACTCTGGGGGAAGTATGGTCGCAAGGCTGAAACTT

>ASV225 _ Corallicolidae
AAGTCTGGTGCCAGCAGCCGCGGTAATTCCAGCTCCAATAGCGTATATTAAAGTTGTTGCAGTTAAAAAGCTCGTAGTTGGATTTCTGTCAAGAACAAGCGGTCCGCTCCCTTGGAGTGTGTACTTGCGTCGTTTTTGACTTTCTTCTGAACTCAGATGTTTCCCCTTCACTGGGTGAGGCAGCTGGGCAGAACCTTTACTTTGAGAAAATTAGAGTGTTTCAAGCAGGCTAGCGCCTTGAATACTGCAGCATGGAATAATGAGATAGGACCTTTGTTCTATTTTGTTGGTTTCTAGANNNNNNNNNNGCGAAAGCATTTGCCAAGAATGTTTTCATTAATCAAGAACGAAAGTTAGGGGATCGAAGACGATCAGATACCGTCGTAGTCTTAACCATAAACTATGCCGACTAGAGATTGGAGGTTTATTTTACCAGTTTCCTTCAGCACCTTATGAGAAATCAAAGTCTTTGGGTTCTGGGGGGAGTATGGTCGCAAGGCTGAAACTT

>ASV226 _ Dino-Group-I-Clade-1
AAGTCTGGTGCCAGCAGCCGCGGTAATTCCAGCTCCAATAGCGTATATTAAAGTTGTTGCGGTTAAAAAGCTCGTAGTTGGAGTTCTGCCAGGTGACGCTCGTCCGCCCAAGTGGTGTGTACAGGGCGTGCATCTGGCCCTTTCAAGGGGAACGTGTCTGCACTTCATTGTGTGGTGCGAGATCCTTGACTTTTACTTTGAGGAAATAAGAGTGTTCCAAGCAGGCTCTCGTCGTGCATAGCTCAGCATGGAATAATAGCATTGGACTTCGTTTCTACGCTGTTGGTTGCAAGAAGCGNNNNNNNNNNCGAAAGCATCTGCCATGGATGTTTTCATTGATCAAGAACGAAAGTTAGGGGATCGAAGACGATCAGATACCGTCCTAGTCTTAACTATAAACCATGCCGGCTAGAGATTGGAGGTCGTTCGATTTGTGACACCTTCAGCATCTTGAGAGAAATCAAAGCCTTTGGGTTCCGGGGGGAGTATGGTCGCAAGGCTGAAACTT

>ASV227 _ Chytriodiniaceae
AAGTCTGGTGCCAGCAGCCGCGGTAATTCCAGCTCCAAAAGCGTATATTAAAGTTGTTGCGGTTAAAACGCTCGTAGTTGGATTTCTGTTAGGGACGACCGTTCCGCCCTCCGGGTGAGTATCTGGCTCGGCCTTGGCATCTTCTTGAAGAACGTTTCTGCACTTCATTGTGTGGTGCGGTATTCAGGACTTTTACTTTGAGGAAATTAGAGTGTTTCAAGCAGGCTTACGCCTTGAATACATTAGCATGGAATAATAAGATAGGACCTTGGTTCTATTTTGTTGGTTTCTAGAGCTGNNNNNNNNNNGCGAAAGCATTTGCCAAGGATGTTTTCATTGATCAAGAACGAAAGTTAGGGGATCGAAGACGATCAGATACCGTCCTAGTCTTAACCATAAACCATGCCGACTAGAGATTGGAGGTTTATTTTACCAGTTTCCTTCAGCACCTTATGAGAAATCAAAGTCTTTGGGTTCTGGGGGGAGTATGGTCGCAAGGCTGAAACTT

>ASV228 _ Dino-Group-I-Clade-1
AAGTCTGGTGCCAGCAGCCGCGGTAATTCCAGCTCCAATAGCGTATATTAAAGTTGTTGCGGTTAAAAAGCTCGTAGTTGGAGTTCTGCCAGGTGCCGCCTGTCCGCCCCAGTGGTGAGTACGTGGCGCGCATTTGGCCCTTTCAAGGGGAGCGTATCTGCACTTCATTGTGTGGTGCGGGATCCTTGACTTTTACTTTGAGGAAATAGGAGTGTTCCAAGCAGGCTCTCGTCGTGCACAGCTCAGCATGGAATAATAGCATTGGACCTCGATTCTAAGCTGTTGGTTGCCAGAAGCGNNNNNNNNNNGCGAAAGCATCTGCCATGGATGTTTTCATTGATCAAGAACGAAAGTTAGGGGATCGAAGACGATCAGATACCGTCCTAGTTCTAACCATAAACGATGCCGACTAGGGATCAGCGGGTGTTATTGTATGACCCCGTTGGCACCTTATGGGAAACCAAAGTTTTTGGGTTCCGGGGGAAGTATGGTTGCAAGGCTGAAACTT

>ASV229 _ Ostreobiaceae
AAGTCTGGTGCCAGCAGCCGCGGTAATTCCAGCTCCAATAGCGTATATTTAAGTTGTTGCGGTTAAAACGCTCGTAGTTGGACTTTGGGTTCCGCTTCGTCGGTCCGCCCTCGCGGGCGCGCACCGCACGTTCGGCAACCTTTTTGGTCGGTCCCCGTGGCTGGGCTTCACTGTCTGGCCGCGCGTGTCCGTCTGGGTTACTTTGAGGAAAATAGAGTGTTCAAAGCACGCGGCTGCGCGAATACGCTAGCATGGAATAACACGAGAGGGCTGCGGGCCACACGTGGTTGGTCTGTGGNNNNNNNNNNGCGAAAGCGATTGCCAAGGACGTCTCCGTTGATCAAGAACGAAAGTTGGGGGATCGAAGATGCTTAGATACCGTCCTAGTTCTAACCATAAACGATGCCGACTAGGGATCAGCGGGTGTTATTGTATGACCCCGTTGGCACCTTAAGGGAAACCAAAGTTTTTGGGTTCCGGGGGAAGTATGGTTGCAAGGCTGAAACTT

>ASV230 _ Thalassiosiraceae
AAGTCTGGTGCCAGCAGCCGCGGTAATTCCAGCTCCAATAGCGTATATTAAAGTTGTTGCAGTTAAAAAGCTCGTAGTTGGATTTCTGGCAGGAGTGGCCGGCCACGCGCTCTGCGCGTGAGTTTGTGCTGTCTCTGGCCATCCTCGGGGAGATCGCGTTTGGCATTAAGTTGTCGGGCGTGGGATACCCGTCGTTTACTGTGAAAAAATTAGAGTGTTTAAAGCAGGCTTATGCCGTTGAATATATTAGCATGGAATAATAAGATAGGACTTCGGAACTATTTTGTTGGTTTGCGTTNNNNNNNNNNACTGTGAAAGCATTTACCAAGGATGTTTTCATTAATCAAGAACGAAAGTTAGGGGATCGAAGATGATTAGATACCATCGTAGTCTTAACCATAAACTATGCCGACTCGGGATTGGCGGTTGTTTTTTGACTCCGTCAGCACCGTATGAGAAATCAAAGTCTTTGGGTTCCGGGGGGAGTATGGTCGCAAGGCTGAAACTT

>ASV231_Bacillariophyceae
AAGTCTGGTGCCAGCAGCCGCGGTAATTCCAGCTCCAATAGCGTATATTAAAGTTGTTGCAGTTAAAAAGCTCGTAGTTGAACTTGTGGCACACATCAGTCTCACATCACTTGTTTGTGTTGGTGTTGACTAATGTTGCCATCCTTGGGTGGAAGCTGTGTGGCATTAGGTTGTCGTGCAGGGAATACCCATCGGTTACTGTGAAAAAATTAGAGTGTTCAAAGCAGGCTTATGCCGATGAATATATTAGCATGGAATAATAAGATAAGACCTTGGTACTATTTTGTTGGTTTGTGTANNNNNNNNNNGCAAAAGCATTTACCAAGGATGTTTTCATTAATCAAGAACGAAAGTTAGGGGATCGAAGATGATTAGATACCATCGTAGTCTTAACCATAAACTATGCCAACAAGGGATTGGTGGGGTTTCGTTATGTCTCCATCAGCACCTTAAGAGAAATCATAAGTCTTTGGGTTCCGGGGGGAGTATGGTCGCAAGGCTGAAACTT

>ASV232 _ Bonnemaisoniaceae
AAGTCTGGTGCCAGCAGCCGCGGTAATTCCAGCTCTGTAAGCGTATATCAAAGTTGTTGCAGTTAAAACGCTCGTAGTCGGATGTTGGCGTTCGTCGGAGGGCGTCCTCACGGGCGGTTCTTTGGCGGGCGCCTTTGTGGATGGGGGCTGGTGCGCTGTTTCATTACAATGCGCTGGTCGCCGCCACCGTTTACTGTGAAAAAATTAGAGTGTTCAAAGCGGGCGTGGTGCCGTGAATACATTAGCATGGAATAATGGAATAGGACTTGTGTTCTGTTTTGTTGGTTTGTGAGGCGCGNNNNNNNNNNCTGCGAAAGCGTCTGCCAAGGACGTTTTCATTGATCAAGAACGAAAGTAAGGGGATCGAAGACGATCAGATACCGTCGTAGTCTTTACTATAAACGATGAGGACTGGGGATCGGGCGGGGCTGTTTTGGCCCGCCCGGCACCCTCCGGGAAACCAAAGTATTTGCTTTCTGGGGGGAGTATGGTCGCAAGGCTGAAACTT

>ASV233 _ Naviculaceae
AAGTCTGGTGCCAGCAGCCGCGGTAATTCCAGCTCCAATAGCGTATATTAAAGTTGTTGCAGTTAAAAAGCTCGTAGTTGGATTTGTGGCGTACGGTGTGTTCCGGGCACTTGTTGTCTGAGTAACCTGCTGTTGCCATCCTTGGGTGGAACCTGTGTGGCATTAGGTTGTCGTGCAGGGGATGCCCATCATTTACTGTGAAAAAATTAGAGTGTTCAAAGCAGGCTTATGCCGTTGAATATATTAGCATGGAATAATGAGATAGGACTTTTTTGCTATTTTGTTGGTTTGCGCAAAGNNNNNNNNNNGCGAAAGCATTTACCAAGGATGTTTTCATTAATCAAGAACGAAAGTTAGGGGATCGAAGATGATTAGATACCATCGTAGTCTTAACCATAAACTATGCCGACAAGGGATTGGTGGAGTCTCGTTATGTCTCCATCAGCACCTTATGAGAAATCACAAGTCTTTGGGTTCCGGGGGGAGTATGGTCGCAAGGCTGAAACTT

>ASV234 _ Chytriodiniaceae
AAGTCTGGTGCCAGCAGCCGCGGTAATTCCAGCTCCAAAAGCGTATATTAAAGTTGTTGCGGTTAAAACGCTCGTAGTTGGATTTCTGTTAGGGACGACCGTTCCGCCCTCCGGGTGAGTATCTGGCTCGGCCTTGGCATCTTCTTGAAGAACGTTTCTGCACTTCATTGTGTGGTGCGGTATTCAGGACTTTTACTTTGAGGAAATTAGAGTGTTCAAAGCAGGCTGGAGCTTGAATACATAAGCATGGAATAATGGAATAGGACTTTGGTTCTATTTTGTTGGTTTGTGGAACCGANNNNNNNNNNGCGAAAGCATTTGCCAAGAATGTTTTCATTGATCAAGAACGAAAGTTAGAGGATCGAAGACGATCAGATACCGTCCTAGTTCTAACCATAAACGATGCCGACTAGGGATCAGCGGGTGTTATTGTATGACCCCGTTGGCACCTTAAGGGAAACCAAAGTTTTTGGGTTCCGGGGGAAGTATGGTTGCAAGGCTGAAACTT

>ASV235 _ Thraustochytriaceae
AAGTCTGGTGCCAGCAGCCGCGGTAATTCCAGCTCCAATAGCGAATACTAATTCTGCTGCAGTTAAAAAGCTCGTAGTTGAACTTCTGGTAAGACGTGCCCGGCCTTAGCGTGAACTCGCTTTGTCGCTGTGTGTATCGTTTGGCCATCCTCCGCTAGCAATAGCGGTCTTTCACTGTAAAAAAATTAGGGTGTTTCAAGCAAAAGTTATTTGGAATATATTAGTATGGGATGATAAGATAGGCTCTGAGTGCTATTTTGTTGGTTTGTACATTTAGAGAATGATTAACAGGGACAGTNNNNNNNNNNGAAGGCATTTACCAAGGATGTTTTCATTAATCAAGAACGAAAGTTAGGGGATCGAAGATGATTAGATACCATCGTAGTCTTAACCGTAAACGATGCCGACTTGCGATTGTCCAATGGTTTTTCTTTAGCCGTGGGCAGCAGCACATGAGAAATCAAAGTCTTTGGGTTCCGGGGGGAGTATGGTCGCAAGGCTGAAACTT

>ASV236 _ Thalassiosiraceae
AAGTCTGGTGCCAGCAGCCGCGGTAATTCCAGCTCCAATAGCGTATATTAAAGTTGTTGCAGTTAAAAAGCTCGTAGTTGGATTTCTGGCAGGAGCGGCCGGCCACGCGCTCTGCGCGTGAGTCTGTGCTGTCTCTGGCCATCCTCGGGGAGATCGCGTTTGGCATTAAGTTGTCGGGCGTGGGATACCCGTCGTTTACTGTGAAAAAATTAGAGTGTTTAAAGCAGGCTTATGCCGTTGAATATATTAGCATGGAATAATAAGATAGGACTTCGGAACTATTTTGTTGGTTTGCGTTNNNNNNNNNNACTGCGAAAGCATTTACCAAGGATGTTTTCATTAATCAAGAACGAAAGTTAGGGGATCGAAGATGATTAGATACCATCGTAGTCTTAACCATAAACTATGCCGACTCGGGATTGGCGGTTGTTTTTTGACTCCGTCAGCACCGTATGAGAAATCAAAGTCTTTGGGTTCCGGGGGGAGTATGGTCGCAAGGCTGAAACTT

>ASV237 _ Ostreobiaceae
AAGTCTGGTGCCAGCAGCCGCGGTAATTCCAGCTCCAATAGCGTATATTTAAGTTGTTGCGGTTAAAACGCTCGTAGTTGGACTTTGGGTTCCGCTTCGTCGGTCCGCCCTCGCGGGCGCGCACCGCACGTTCGGCAACCTTTTTGGTCGGTCCCCGCGGCTGGGCTTCACTGTCTGGCCGCGCGTGTCCGTCTGGGTTACTTTGAGGAAAATAGAGTGTTCAAAGCACGCGGCTGCGCGAATACGCTAGCATGGAATAACACGAGAGGGCTGCGGGCCACACGTGGTTGGTCTGTGGNNNNNNNNNNGCGAAAGCGATTGCCAAGGACGTCTCCGTTGATCAAGAACGAAAGTTGGGGGATCGAAGATGCTTAGATACCGTCGTAGTCCCAACCGTAAACGATGCCGACTAGGGATCGGCGGGTGTTATTGTATGACCCCGTTGGCACCTTAAGGGAAACCAAAGTTTTTGGGTTCCGGGGGAAGTATGGTTGCAAGGCTGAAACTT

>ASV238 _ Ostreobiaceae
AAGTCTGGTGCCAGCAGCCGCGGTAATTCCAGCTCCAATAGCGTATATTTAAGTTGTTGCGGTTAAAACGCTCGTAGTTGGACTTTGAGCGTCGCCGGGTCGGTCCGCCCTCACGGGCGCGCACCGCACTCGCGTCAGCTCTTCGGGTCGGTCCCGCCGGCTGGGCTTAACTGTCCGGTCGGCGGTGTTCCGACCGGGTTACTTTGAGGAAAATAGAGTGTTCAAAGCGTGCGATCGCGTGAATACGCTAGCATGGAATAACACGACAGGGCTGTGGGCCACACGTGGTTGGTCTGTGNNNNNNNNNNGCGAAAGCGATTGCCAAGGACGTTTCCGTTGATCAAGAACGAAAGTTAGAGGATCGAAGACGATCAGATACCGTCCTAGTTCTAACCATAAACGATGCCGACTAGGGATCAGCGGGTGTTATTGTATGACCCCGTTGGCACCTTAAGGGAAACCAAAGTTTTTGGGTTCCGGGGGAAGTATGGTTGCAAGGCTGAAACTT

>ASV239 _ Chytriodiniaceae
AAGTCTGGTGCCAGCAGCCGCGGTAATTCCAGCTCCAAAAGCGTATATTAAAGTTGTTGCGGTTAAAACGCTCGTAGTTGGATTTCTGTTAGGGACGACCGTTCCGCCCTCCGGGTGAGTATCTGGCTCGGCCTTGGCATCTTCTTGAAGAACGTTTCTGCACTTCATTGTGTGGTGCGGTATTCAGGACTTTTACTTTGAGGAAATTAGAGTGTTTCAAGCAGGCTTACGCCTTGAATACATTAGCATGGAATAATAAGATAGGACCTTGGTTCTATTTTGTTGGTTTGTGGAACCGNNNNNNNNNNGCGAAAGCATTTGCCAAGAATGTTTTCATTGATCAAGAACGAAAGTTAGAGGATCGAAGACGATCAGATACCGTCCTAGTTCTAACCATAAACGATGCCGACTAGGGATCAGCGGGTGTTATTGTATGACCCCGTTGGCACCTTAAGGGAAACCAAAGTTTTTGGGTTCCGGGGGAAGTATGGTTGCAAGGCTGAAACTT

>ASV240 _ Licnophoridae
AAGTCTGGTGCCAGCAGCCGCGGTAATTCCAGCTCCAATAGCGTATATTAAAGTTGTTGCAGTTAAAAAGCTCGTAGTTGGATTTCGGGGCGGCGCGGTCGGTCAGCCGCAAGGTATGTTACTGGCCGCGCTGTTCTATTTCGTTGTCAGAGGTGAAATTCTTGGATTTACGAAAGACGAACTAATGCGAAAGCATTTGCCAAGAATGTTTTCATTAATCAAGAACGAAAGTTAGGGGATCAAAGACGATCAGATACCGTCCTAGTCTTAACCATAAACTATGCCAACTGGGGATCGGNNNNNNNNNNCTAATGCGAAAGCATTTGCCAAGAATGTTTTCATTAATCAAGAACGAAAGTTAGGGGATCAAAGACGATCAGATACCGTCCTAGTCTTAACCATAAACTATGCCAACTGGGGATCGGGAGAGTTTCTCACTCTTTCGGCACCCTCCGAGAAATCAAAGTCTTTGGGTTCTGGGGGGAGTATGGTCGCAAGGCTGAAACTT

>ASV241 _ Licmophoraceae
AAGTCTGGTGCCAGCAGCCGCGGTAATTCCAGCTCCAATAGCGTATATTAAAGTTGTTGCAGTTAAAAAGCTCGTAGTTGGATTTGTGGTTGAGGCGGCCGGCCCTCACTATGTGTGGTGTTGGGCTGCCTCGTCCATCCTTGGGTGGAACCAGTGTGGCATTAAGTTGTCGTGTTGGGGATGCCCATCATTTACTGTGAAAAAATTAGAGTGTTCAAAGCAGGCTTACGCCGTTGAATATATTAGCATGGAATAATGAGATAGGACCTTGGTACTATTTTGTTGGTTTGCGCACCGANNNNNNNNNNTGCGAAAGCATTTACCAAGGATGTTTTCATTAATCAAGAACGAAAGTTAGGGGATCGAAGATGATTAGATACCATCGTAGTCTTAACCATAAACTATGCCGACAAGGGATTGGCGGGCGTTGTATTGACTCCGTCAGCACCTTATGAGAAATCACAAGTCTTTGGGTTCCGGGGGGAGTATGGTCGCAAGGCTGAAACTT

>ASV242 _ RAD-A_Xa
AAGTCTGGTGCCAGCAGCCGCGGTAATTCCAGCTCCAATAGCGTATACTAATTTTGTTGCAGTTAAAAAGCTCGTAGTTGGATTTCTTTTCTTTGTCGCTGGGAGCCTTCATCTTGAAGGTTTTCCAACAACTGGGAAAAACATTTGTCGCAAACCGGTCGAATACTGTCATGGTGTTCGGCCGTTAAGTGACTCGTTTACTTTGAGAAAATTAGAGTGTTCAAAGCAGGCTTTCCGCCTTGAATATGTTAGCATGGAATAATAACATAGGACTTTAGTTCTATTTGTTGGTTGTTCGNNNNNNNNNNCTGCGAAAGCGTTTGCCTAGGACGTTCTCTTTAATCAAGAACGAAAGTTGGGGGATCGAAGACGATCAGATACCGTCGTAGTCTCAACTATAAACTATGCCAGCTAGGGATCAGCGGGTCTTTTTACGAGTCCGTTGGCACCTTACGAGAAATCAAAGCATTTGGGTTCCGGGGGGAGTATGGTCGCAAGGCTGAAACTT

>ASV243 _ Dino-Group-I-Clade-1
AAGTCTGGTGCCAGCAGCCGCGGTAATTCCAGCTCCAATAGCGTATATTAAAGTTGTTGCGGTTAAAAAGCTCGTAGTTGGAGTTCTGCCAGGTGCCACCTGTCCGCCCCAGTGGTGAGTACGTGGTGCGCATTTGGCCCTTTCAAGGGGAGCGTATTTGCACTTAATTGTGTGGTGCGGGATCCTTGACTTTTACTTTGAGGAAATAAGAGTGTTCCAAGCAGGCTCTCGTCGTGCATAGCTCAGCATGGAATAATAGCATTGGACCTCGATTCTAAGCTGTTGGTTGCCAGAAGCGNNNNNNNNNNGCGAAAGCATCTGCCATGGATGTTTTCATTGATCAAGAACGAAAGTTAGGGGATCGAAGACGATCAGATACCGTCGTAGTCTTAACCATAAACTATGCCGACTAGAGATTGGAGGTTTATTTTACCAGTTTCCTTCAGCACCTTATGAGAAATCAAAGTCTTTGGGTTCTGGGGGGAGTATGGTCGCAAGGCTGAAACTT

>ASV244 _ Suessiaceae
AAGTCTGGTGCCAGCAGCCGCGGTAATTCCAGCTCCAATAGCGTATATTAAAGTTGTTGCGGTTAAAAAGCTCGTAGTTGGATTTCTGCCGAGGATGACCGGTCCGCCCTGTGGGTGTGCATCTGGCTCAGCCTTGGCATCTTCCTGAAGAACGTAGCTGCACTTGACTGTGTGGTGCGGTATTTAGGACATTTACTTTGAGGAAATTAGAGTGTTTCAAGCAAGCGCACGCTTTGAATACATTAGCATGGAATAATAAGATAGGACCTCGGTTCTATTTTGTTGGTTTCTAGAGCTGNNNNNNNNNNCGAAAGCATTTGCCAAGGATGTTTTCATTGATCAAGAACGAAAGTTAGGGGATCGAAGACGATCAGATACCGTCCTAGTCTTAACCATAAACTATGCCGACTAGAGATTGGAGGTCGTTACTTTTACGACTCCTTCAGCACCTTATGAGAAATCAAAGTCTTTGGGTTCCGGGGGGAGTATGGTCGCAAGGCTGAAACTT

>ASV245 _ Ostreobiaceae
AAGTCTGGTGCCAGCAGCCGCGGTAATTCCAGCTCCAATAGCGTATATTTAAGTTGTTGCGGTTAAAACGCTCGTAGTTGGACTTTGAGCGTCGCCGGGTCGGTCCGCCCTCACGGGCGCGCACCGCACTCGCGTCAGCTCTTCGGGTCGGTCCCGCCGGCTGGGCTTAACTGTCCGGTCGGCGGTGTTCCGACCGGGTTACTTTGAGGAAAATAGAGTGTTCAAAGCGTGCGATCGCGTGAATACGCTAGCATGGAATAACACGACAGGGCTGTGGGCCACACGTGGTTGGTCTGTGNNNNNNNNNNGCGAAAGCGATTGCCAAGGACGTTTCCGTTGATCAAGAACGAAAGTTGGGGGATCGAAGATGATTAGATACCGTCCTAGTTCTAACCATAAACGATGCCGACTAGGGATCAGCGGGTGTTATTGTATGACCCCGTTGGCACCTTAAGGGAAACCAAAGTTTTTGGGTTCCGGGGGAAGTATGGTTGCAAGGCTGAAACTT

>ASV246 _ Licnophoridae
AAGTCTGGTGCCAGCAGCCGCGGTAATTCCAGCTCCAATAGCGTATATTAAAGTTGTTGCAGTTAAAAAGCTCGTAGTTGGATTTCTGGGGACACGCCGACTTGGTATGATTACCACCGAAGCGTGGACTCATCGTTCCGCAGCGAAAGCTGACTTCACGGTTGGTTTCCCGCGCGGATGTTTTACCTTGAGGAAATTAGAGTGTTTCAGGCAGGCTTGGCCAGGATACGCTAGCATGGAATAATTAGGAGGACTTAGGCCTCACTCGTTGGTTTGGGGGTCCGAGTAATGGTTAATANNNNNNNNNNGTCAGAGGTGAAATTCTTGGATTTTTTAAAGACTAACCTGTGCGAAAGCATTTGCCAAGGATGTTTTCATTAATCAAGAACGAAAGTTAGAGGATCGAAGACGATCGATCAGATACCGTCCTAGTTCTAACCATAAACGATGCCGACTACGGATCAGCGGGTGTTATTGAATGATCCCGTTGGTTGCAAGGCTGAAACTT

>ASV247 _ Ostreobiaceae
AAGTCTGGTGCCAGCAGCCGCGGTAATTCCAGCTCCAATAGCGTATATTTAAGTTGTTGCGGTTAAAACGCTCGTAGTTGGACTTTGAGCGTCGCCGGGTCGGTCCGCCCTCACGGGCGCGCACCGCACTCGCGTCAGCTCTTCGGGTCGGTCCCGCCGGCTGGGCTTAACTGTCCGGTCGGCGGTGTTCCGACCGGGTTACTTTGAGGAAAATAGAGTGTTCAAAGCGTGCGATCGCGTGAATACGCTAGCATGGAATAACACGACAGGGCTGTGGGCCACACGTGGTTGGTCTGTGNNNNNNNNNNGCGAAAGCGATTGCCAAGGACGTTTCCGTTGATCAAGAACGAAAGTTGGGGGATCGAAGATGATTAGATACCGTCGTAGTCCCAACCGTAAACGATGCCGACTAGGGATCGGCGGGTGTTATTGTATGACCCCGTTGGCACCTTAAGGGAAACCAAAGTTTTTGGGTTCCGGGGGAAGTATGGTTGCAAGGCTGAAACTT

>ASV248 _ Ostreobiaceae
AAGTCTGGTGCCAGCAGCCGCGGTAATTCCAGCTCCAATAGCGTATATTTAAGTTGTTGCGGTTAAAACGCTCGTAGTTGGACTTTGGGTTCCGCTTCGTCGGTCCGCCCTCGCGGGTGCGCACCACACGTTCGGCAACCTTTTTGGTCGGTCCCCGTGGCTGGGCTTCACTGTCTGGCCGCGCGTGTCCGTCTGGGTTACTTTGAGGAAAATAGAGTGTTCAAAGCACGCGGCTGCGCGAATACGCTAGCATGGAATAACACGAGAGGGCTGTGGGCCACACGTGGTTGGTCTGTGGNNNNNNNNNNGAAAGCGATTGCCAAGGACGTCTCCGTTGATCAAGAACGAAAGTTGGGGGATCGAAGATGCTTAGATACCGTCGTAGTCCCAACCGTAAACGATGCCGACTAGGGATCGGCGGGCGTTCCGTTTTGAGGCCCCGCCGGCACCTGACGAGAAATCGAGGTCTTTGGGTTCCGGGGGGAGTACGGTCGCAAGGCTGAAACTT

>ASV249 _ Ostreobiaceae
AAGTCTGGTGCCAGCAGCCGCGGTAATTCCAGCTCCAATAGCGTATATTTAAGTTGTTGCGGTTAAAACGCTCGTAGTTGGACTTTGGGTTCCGCTTCGTCGGTCCGCCCTCGCGGGTGCGCACCACACGTTCGGCAACCTTTTTGGTCGGTCCCCGTGGCTGGGCTTCACTGTCTGGCCGCGCGTGTCCGTCTGGGTTACTTTGAGGAAAATAGAGTGTTCAAAGCACGCGGCTGCGCGAATACGCTAGCATGGAATAACACGAGAGGGCTGTGGGCCACACGTGGTTGGTCTGTGGNNNNNNNNNNGAAAGCGATTGCCAAGGACGTCTCCGTTGATCAAGAACGAAAGTTGGGGGATCGAAGATGCTTAGATACCGTCGTAGTCCCAACCGTAAACGATGCCGACTAGGGATCGGCGGGCGTTCCGTTTTGAGGCCCCGCCGGCACCTGACGAGAAATCGAAGTCTTTGGGTTCCGGGGGGAGTACGGTCGCAAGGCTGAAACTT

>ASV250 _ Ostreobiaceae
AAGTCTGGTGCCAGCAGCCGCGGTAATTCCAGCTCCAATAGCGTATATTTAAGTTGTTGCGGTTAAAACGCTCGTAGTTGGACTTTGGGTTCCGCTTCGTCGGTCCGCCCTCGCGGGCGCGCACCGCACGTTCGGCAACCTTTTTGGTCGGTCCCTGTGGCTGGGCTTCACTGTCTGGCCGCCGGCGTCCGTCCGGGTTACTTTGAGGAAAATAGAGTGTTCAAAGCACGCGGATGCGCGAATACGCTAGCATGGAATAACACGAGAGGGCTGTGGGCCACACGTGGTTGGTCTGTGGNNNNNNNNNNGAAAGCGATTGCCAAGGACGTTTCCGTTGATCAAGAACGAAAGTTGGGGGATCGAAGATGATTAGATACCGTCGTAGTCCCAACCGTAAACGATGCCGACTAGGGATCGGCGGGCGTTCATTCAAAAGGCTCCGCCGGCACCTTACGCGAAAGCAAAGTTTTTGGGTTCCGGGGGGAGTACGGTCGCAAGGCTGAAACTT

>ASV251 _ Agaricomycetes
AAGTCTGGTGCCAGCAGCCGCGGTAATTCCAGCTCCAATAGCGTATATTAAAGTTGTTGCAGTTAAAAAGCTCGTAGTTGAACTTCAGACCTGGCCGGGCGGTCCGCCTAACGGTGAGTACTGTCTGGCTGGGCCTTACCTCTTGGTGAGCCGGCATGCCCTTTACTGGGTGTGTCGGGGAACCAGGACTTTTACCTTGAGAAAATTAGAGTGTTCAAAGCAGGCCTATGCCCGAATACATTAGCATGGAATAATAAAATAGGACGTGCGGTTCTATTTTGTTGGTTTCTAGAGTCGCNNNNNNNNNNCGAAAGCATTTGCCAAGGATGTTTTCATTAATCAAGAACGAAGGTTAGGGGATCGAAAACGATCAGATACCGTTGTAGTCTTAACAGTAAACTATGCCGACTAGGGATCGGGCGAACTCAATTTTATGTGTCGCTCGGCACCTTACGAGAAATCAAAGTCTTTGGGTTCTGGGGGGAGTATGGTCGCAAGGCTGAAACTT

>ASV252 _ Ostreobiaceae
AAGTCTGGTGCCAGCAGCCGCGGTAATTCCAGCTCCAATAGCGTATATTTAAGTTGTTGCGGTTAAAACGCTCGTAGTTGGACTTTGGGTTCCGCTTCGTCGGTCCGCCCTCGCGGGCGCGCACCGCACGTTCGGCAACCTTTTTGGTCGGTCCCCGTGGCTGGGCTTCACTGTCTGGCCGCGCGTGTCCGTCTGGGTTACTTTGAGGAAAATAGAGTGTTCAAAGCACGCGGCTGCGCGAATACGCTAGCATGGAATAACACGAGAGGGCTGCGGGCCACACGTGGTTGGTCTGTGGNNNNNNNNNNGCGAAAGCGATTGCCAAGGACGTCTCCGTTGATCAAGAACGAAAGTTGGGGGATCGAAGATGCTTAGATACCGTCGTAGTCTTAACCATAAACTATGCCGACTAGAGATTGGAGGTTTATTTTACCAGTTTCCTTCAGCACCTTATGAGAAATCAAAGTCTTTGGGTTCTGGGGGGAGTATGGTCGCAAGGCTGAAACTT

>ASV253 _ Dino-Group-I-Clade-1
AAGTCTGGTGCCAGCAGCCGCGGTAATTCCAGCTCCAATAGCGTATATTAAAGTTGTTGCGGTTAAAAAGCTCGTAGTTGGAGTTCTGCCAGGTGACGCTCGTCCGCCCAAGTGGTGTGTACAGGGCGTGCATCTGGCCCTTTCAAGGGGAACGTGTCTGCACTTCATTGTGTGGTGCGAGATCCTTGACTTTTACTTTGAGGAAATAAGAGTGTTCCAAGCAGGCTCTCGTCGTGCATAGCTCAGCATGGAATAATAGCATTGGACTTCGTTTCTACGCTGTTGGTTGCAAGAAGCGNNNNNNNNNNGCGAAAGCATTTGCCAAGAATGTTTTCATTAATCAAGAACGAAAGTTAGGGGATCGAAGACGATCAGATACCGTCGTAGTCTTAACCATAAACTATGCCGACTAGAGATTGGAGGTTTATTTTACCAGTTTCCTTCAGCACCTTATGAGAAATCAAAGTCTTTGGGTTCTGGGGGGAGTATGGTCGCAAGGCTGAAACTT

>ASV254 _ Dino-Group-I-Clade-4
AAGTCTGGTGCCAGCAGCCGCGGTAATTCCAGCTCCAATAGCGTATATTAAAATTGTTGCGGTTAAAACGCTCGTAGTTGGATATCTGTGAGCGGGTTCCGGTCCTTCCCAGTGAAGATTACACGGAACTCTGCTCGCATTTGTTCAGGGAGGGTGGATGCACTTCACTGTGTGACCACATGATCTGAATTTTTACTTTGAGGAAATGAGAGTGTTCCAAGCAGGCAATCGCCGTGAATATGATAGCATGGAATAATAGCACAGGACTCTTGGTTCAATGCTGTTGGTTGATTGAACTNNNNNNNNNNGCGAAGGCATCTACCCAGGATGTTTTTGTTGATCAAGAACGAAAGTTAGGGGATCGAAGACGATCAGATACCGTCCTAGTCTTAACCTTAAACTATGCCGGCTGGAGATTGGAGTCGTCAGATTTGTGACGTCTTCAGCATCCTATGAGAAATCTAAGTCTTTGGGTTCCGGGGGGAGTATGGTCGCAAGGCTGAAACTT

>ASV255 _ Cephaloidophoridae
AAGTCTGGTGCCAGCAGCCGCGGTAATACCAGCTGAGCTAAGGATGGGTAATACTGTTGCAGTAAAAACATTCGTAGTCACTTGATTTGTTCTATATATAGTTTAACTATTAATAGTGTTCAAAACTTATTTTTCGCGATTAAATTAAATTGATTAAATTGAATGATGTATAATAAAGCGCGAGAAACCTGATGATACCTTTTTGCGAATTTATCCGATTTTGTTGAAAGGAATAAATAGTAAAAATAAGAGAGGATGGTGGTACTTACCAGCTAGAGGTGAAATTCTTAGATTTGGTNNNNNNNNNNCAACTGCAAAAGCATCCGTCCAGCTTATTTTTGGTGATCAAGAATTAAAGTGTGGGGATCGAAGAGGATTAGATACCCTCGTAGTCCACACCCTAAACTATGTCAACTAGTGATTGGTAGAAATATAAATTCCATCAGAACCTTAGCAGATATGAAAGTTTTTGGACTCTGGGGGAAGTATGGTCGCAAGGCTGAAACTT

>ASV256 _ Corallicolidae
AAGTCTGGTGCCAGCAGCCGCGGTAATTCCAGCTCCAATAGCGTATATTAAAGTTGTTGCAGTTAAAAAGCTCGTAGTTGGATTTCTGTCAAGAACAAGCGGTCCGCTCCCTTGGAGTGTGTACTTGCGTCGTTTTTGACTTTCTTCTGAACTCAGATGTTTCCCCTTCACTGGGTGAGGCAGCTGGGCAGAACCTTTACTTTGAGAAAATTAGAGTGTTTCAAGCAGGCTAGCGCCTTGAATACTGCAGCATGGAATAATAAGATAGGATTTCAGTTCTATTTTATTGGTTCTAAGANNNNNNNNNNCGAAAGCATTTGCCAAGAATGTTTTCATTAATCAAGAACGAAAGTTAGGGGATCGAAGACGATCAGATACCGTCGTAGTCTTAACCATAAACTATGCCGACTAGAGATTGGAGGTTGTTCGTTTTGTGACGCCTTCAGCATCTTGAGAGAAATCAAAGCCTTTGGGTTCCGGGGGGAGTATGGTCGCAAGGCTGAAACTT

>ASV257 _ Ostreobiaceae
AAGTCTGGTGCCAGCAGCCGCGGTAATTCCAGCTCCAATAGCGTATATTTAAGTTGTTGCGGTTAAAACGCTCGTAGTTGGACTTTGGGTTCCGCTTCGTCGGTCTGCCCTCGCGGGCGCGCACCGCACGTTCGGCAACCTTTTTGGTCGGTCCCCGCGGCTGGGCTTCACTGTCTGGCCGCGCGTGTCCGTCTGGGTTACTTTGAGGAAAATAGAGTGTTCAAAGCACGCGGCTGCGCGAATACGCTAGCATGGAATAACACGAGAGGGCTGCGGGCCACACGTGGTTGGTCTGTGGNNNNNNNNNNGAAAGCGATTGCCAAGGACGTCTCCGTTGATCAAGAACGAAAGTTGGGGGATCGAAGATGCTTAGATACCGTCGTAGTCCCAACCGTAAACGATGCCGACTAGGGATCGGCGGGCGTTCCGTTTTGAGGCCCCGCCGGCACCTGACGAGAAATCGAAGTCTTTGGGTTCCGGGGGGAGTACGGTCGCAAGGCTGAAACTT

>ASV258 _ Ostreobiaceae
AAGTCTGGTGCCAGCAGCCGCGGTAATTCCAGCTCCAATAGCATATATTTAAGTTGTTGCCATTAAAACGCTCATAGTTGGACTTTGGGTTCCGCTTCATCGGTCCGCCCTCGCGGGCGTGCACCGAACGTTCGGCAACCTTTTTAGTCAGTCCCCGCGGCTAGGCTTTACTGTCTAGCCGTGCGCGTCCGTCCAGGTTACTTTGAGGAAAATAGAGTGTTTAAAGCATGCGGCTGTGCAAATACGCTAGCATGGAATAACACGAGAGGGCTGTGGGCCACACGTGGTTGGTCTATGGNNNNNNNNNNGCTAGGCTTTACTGTCTAGCCGTGCGCGTCCGTCCAGGTTACTTTGAGGAAAATAGAGTGTTTAAAGCATGCGGCTGTGCAAATACGCTAGCATGGAATAACACGAGAGGGCTGTGGGCCACACGTGGTTGGTCTATGGTGTCCATAGCAATGATCGAGAGGAGGGTTCCGGGGGGAGTACGGTCGCAAGGCTGAAACTT

>ASV259 _ Pelagomonadaceae
AAGTCTGGTGCCAGCAGCCGCGGTAATTCCAGCTCCAATAGCGTATATTAATGTTGTTGCAGTTAAAAAGCTCGTAGTTGGATTCCTGGCCTGGGGTAGCCGGTCCGCCTTGCAAAAGGTGCGCACTGAGCGGCCTCGGCCATCCTTGGGAAGAGCAGTCCTGGCATTCAGTTGTCGGGGTTGGGATTCCCGACGTTTACTGTGAAAAAATCAGAGTGTTCAACGCAGGCTTACGCCTTGAATACATTAGCATGGAATAATGAGATAGGACCTTGGCGGTCTATTTTGTTGGTTTGCANNNNNNNNNNGCGAAAGCGTCGAACAAGGACGTTCTCATTAATCAAGAACGAAAGTTAGGGGATCGAAGATGATTAGATACCATCGTAGTCTTAACCATAAACTATGCCGATTCAGGATTGGCGGTCGTTTGTTCTCGACTCCGTCAGCACTGTATGAGAAATCAAAATCTTTGGGTTCCGGGGGGAGTATGGTCGCAAGGCTGAAACTT

>ASV260 _ Licnophoridae
AAGTCTGGTGCCAGCAGCTGCGGTAATTCCAGCTCCAATAGCGTATACTAAAGTTGTTGCAGTTAAAAAGCTCGTAGTTGGATTTCGGGGCGGCGCGGTCGGTCAGCCGCAAGGTATGTTACTGGCCGCGCTGTTCTATTTCGTTGTCAGAGGTGAAATTCTTGGATTTACGAAAGACGAACTAATGCGAAAGCATTTGCCAAGAATGTTTTCATTAATCAAGAACGAAAGTTAGGGGATCAAAGACGATCAGATACCGTCCTAGTCTTAACCATAAACTATGCCAACTGGGGATCGGNNNNNNNNNNCTAATGCGAAAGCATTTGCCAAGAATGTTTTCATTAATCAAGAACGAAAGTTAGGGGATCAAAGACGATCAGATACCGTCCTAGTCTTAACCATAAACTATGCCAACTGGGGATCGGGAGAGTTTCTCACTCTTTCGGCACCCTCCGAGAAATCAAAGTCTTTGGGTTCTGGGGGGAGTATGGTCGCAAGGCTGAAACTT

>ASV261 _ Gigartinales_X
AAGTCTGGTGCCAGCAGCCGCGGTAATTCCAGCTCTGTAAGCGTATACCCAAGTTGTTGCAGTTAAAACGCTCGTAGTCGGAGGTTGGCGGGCGAGACGGGGCGTCTTCGCGGACGGACCCGGGTCGGCCGCCTTTGTGGAGGGGGGCTCGAGGCCGCTTGAGTGCGGTGTCGTTGTCGCTGCCACCGTTTACTGTGAAAAAATTAGAGTGTTCAAAGCGGGCGTTTGCCATGAATACCTTAGCATGGAATAATAGAATAGGACCTGTTGTCCTGTTTTGTTGGTTTGTGAGGACCGGNNNNNNNNNNGCGAAAGCGTCTGCCAAGGACGTTTTCATTGATCAAGAACGAAAGTAAGGGGATCGAAGACGATCAGATACCGTCGTAGTCTTTACTATAAACTATGAGGACTGGGGATCGGGCGGGAATCAGAATTGGCCCGCCCGGCACCCTTCGGGAAACCAAAGTGTTTGCTTTCTGGGGGGAGTATGGTCGCAAGGCTGAAACTT

>ASV262 _ Licnophoridae
AAGTCTGGTGCCAGCAGCCGCGGTAATTCCAGCTCCAATAGCGTATATTAAAGTTGTTGCAGTTAAAAAGCTCGTAGTTGGATTTCTGGGGACACGCCGACTTGGTATGATTACCACCGAAGCGTGGACTCATCGTTCCGCAGCGAAAGCTGACTTCACGGTTGGTTTCCCGCGCGGATGTTTTACCTTGAGGAAATTAGAGTGTTTCAGGCAGGCTTGGCCAGGATACGCTAGCATGGAATAATTAGGAGGACTTAGGCCTCACTCGTTGGTTTGGGGGTCCGAGTAATGGTTAATANNNNNNNNNNTGTGCGAAAGCATTTGCCAAGGATGTTTTCATTAATCAAGAACGAAAGTTAGGGGATCAAAGACGATCAGATACCGTCCTAGTCTTAACCATAAACTATGCCGACTCGGGATCGGGGGCCAGAGTTAACTGCCTTCGGCACCGTATGAGAAATCAAAGTCTTTGGGTTCTGGGGGGAGTATGGTCGCAAGGCTGAAACTT

>ASV263 _ Corallicolidae
AAGTCTGGTGCCAGCAGCCGCGGTAATTCCAGCTCCAATAGCGTATATTAAAGTTGTTGCGGTTAAAAAGCTCGTAGTTGGATTTCTGCTGAGGACGACCGGTCCGCCCTCTGGGTGAGTATCTGGCTCGACCTTGGCATCTTCTTGAAGAACGTAACTGCACTTGACTGTGTGGTGCGGTACTCAAGACTTTTACTTTGAGAAAATTAGAGTGTTTCAAGCAGGCTAGCGCCTTGAATACTGCAGCATGGAATAATAAGATAGGATTTCAGTTCTATTTTATTGGTTCTAAGAACTGNNNNNNNNNNGCGAAAGCATTTGCCAAGAATGTTTTCATTAATCAAGAACGAAAGTTAGGGGATCGAAGACGATCAGATACCGTCGTAGTCTTAACCATAAACTATGCCGACTAGAGATTGGAGGTTTATTTTACCAGTTTCCTTCAGCACCTTATGAGAAATCAAAGTCTTTGGGTTCTGGGGGGAGTATGGTCGCAAGGCTGAAACTT

>ASV264 _ Chloropicaceae
AAGTCTGGTGCCAGCAGCCGCGGTAATTCCAGCTCCAATAGCGTATATTTAAGTTGTTGCAGTTAAAAAGCTCGTAGTTGGATTTCGGGTGTGAACGACCGGTCCGCCGTTTCGGTGTGTACTGGTCGGTTGCTCCTTTTTGCCGAGGACGTGGTTCTGGCCTTAATTGACTGGGACACGGAGTCGGCAGCGTTACTTTGAGAAAATTAGAGTGTTCAAAGCAGGCTATCGCTTCGAATACTACAGCATGGAATAACACGATAGGACTCCGAGCCTATTTGTTGGTCTTCGGGACCGGNNNNNNNNNNCGAAAGCATTTGCCAAGGATGTTTTCATTAATCAAGAACGAAAGTTGGGGGCTCGAAGAAGATCAGATACCTTCCTAGTCTCAACCATAAACGATGCCGACTAGGGATTGGCGGATGTTTTTTTAATGACTCCGTCAGCACCTTACGAGAAATCAAAGTCTTTGGGTTCCGGGGGGAGTATGGTCGCAAGGCTGAAACTT

>ASV265 _ Ostreobiaceae
AAGTCTGGTGCCAGCAGCCGCGGTAATTCCAGCTCCAATAGCGTATATTTAAGTTGTTGCGGTTAAAACGCTCGTAGTTGGACTTTGAGCGTCGCCGGGTCGGTCCGCCCTCACGGGCGCGCACCGCACTCGCGTCAGCTCTTCGGGTCGGTCCCGCCGGCTGGGCTTAACTGTCCGGTCGGCGGTGTTCCGACCGGGTTACTTTGAGGAAAATAGAGTGTTCAAAGCGTGCGATCGCGTGAATACGCTAGCATGGAATAACACGACAGGGCTGTGGGCCACACGTGGTTGGTCTGTGNNNNNNNNNNCTGGGCTTAACTGTCCGGTCGGCGGTGTTCCGACCGGGTTACTTTGAGGAAAATAGAGTGTTCAAAGCGTGCGATCGCGTGAATACGCTAGCATGGAATAACACGACAGGGCTGTGGGCCACACGTGGTTGGTCTGTGGTGTCCGTAGCAATGATCGAGAGGAGGGTTCCGGGGGGAGTACGGTCGCAAGGCTGAAACTT

>ASV266 _ Holostichidae
AAGTCTGGTGCCAGCAGCCGCGGTAATTCCAGCTCCAATAGCGTATATTAAAGTTGTTGCAGTTAAAAAGCTCGTAGTTGGATTTCTGTGAGAGCGCCGGTGTCGGCTGATGCTTGTACGCAGGCGCTCTTACATCCTTCTGTTAACTGATCTTGGCATTTTATTGCTGGTTCAGGGCTCAGATATTTTACCTTGAGAAAATTAGAGTGTTTCAGGCAGGCTTATGCCGGAATACATTAGCATGGAATAATGGAACAGGACCTGTGCGTCTTTCGGGGCGCCGGTCTCCGTTGTTGGTNNNNNNNNNNGCGAAAGCATTTGCCAAGGATGTTTTCATTAATCAAGAACGAAAGTTAGGGGATCAAAGACGATCAGATACCGTCCTAGTCTTAACCATAAACGATGCCGACTAGGGATCAGCGGGTGTTATTGTATGACCCCGTTGGCACCTTAAGGGAAACCAAAGTTTTTGGGTTCCGGGGGAAGTATGGTTGCAAGGCTGAAACTT

>ASV267 _ Licnophoridae
AAGTCTGGTGCCAGCAGCTGCGGTAATTCCAGCTCCAATAGCGTATACTAAAGTTGTTGCAGTTAAAAAGCTCGTAGTTGGATTTCGGGACGGCACGGTTGGTTTCCCGCGCGGATGTTTTACCTTGAGGAAATTAGAGTGTTTCAGGCAGGCTTGGCCAGGATACGCTAGCATGGAATAATTAGGAGGACTTAGGCCTCACTCGTTGGTTTGGGGGTCCGAGTAATGGTTAATAGGGACAGTTGGGGGCATTAGTATTTAATTGTCAGAGGTGAAATTCTTGGATTTTTTAAAGACTNNNNNNNNNNCCTGTGCGAAAGCATTTGCCAAGGATGTTTTCATTAATCAAGAACGAAAGTTAGGGGATCAAAGACGATCAGATACCGTCCTAGTCTTAACCATAAACTATGCCAACTGGGGATCGGGAGAGTTTCTCACTCTTTCGGCACCCTCCGAGAAATCAAAGTCTTTGGGTTCTGGGGGGAGTATGGTCGCAAGGCTGAAACTT

>ASV268 _ Corallicolidae
AAGTCTGGTGCCAGCAGCCGCGGTAATTCCAGCTCCAATAGCGTATATTAAAGTTGTTGCAGTTAAAAAGCTCGTAGTTGGATTTCTGTCAAGAACAAGCGGTCCGCTCCCTTGGAGTGTGTACTTGCGTCGTTTTTGACTTTCTTCTGAACTCAGATGTTTCCCCTTCACTGGGTGAGGCAGCTGGGCAGAACCTTTACTTTGAGAAAATTAGAGTGTTTCAAGCAGGCTAGCGCCTTGAATACTGCAGCATGGAATAATAAGATAGGATTTCAGTTCTATTTTATTGGTTCTAAGANNNNNNNNNNTGCGAAAGCATTTGCCAAGAATGTTTTCATTAATCAAGAACGAAAGTTAGGGGATCGAAGACGATCAGATACCGTCGTAGTCTTAACCATAAACTATGCCGACTAGAGATGGGGTGGGAAATTTATTGGCCCACTCCGCACCTTATGAGAAATCAAAGTCTTTGGGTTCCGGGGGGAGTATGGTCGCAAGGCTGAAACTT

>ASV269 _ Warnowiaceae
AAGTCTGGTGCCAGCAGCCGCGGTAATTCCAGCTCCAATAGCGTATATTAAAGTTGTTGCGGTTAAAAAGCTCGTAGTTGGATTTCTGCTGAGGACGACCGGTCCGCCCTCTGGGTGAGTATCTGGCTCGGCCTTGGCATCTTCTTGAAGAACGTAACTGCACTTGACTGTGTGGTGCGGTATTCAAGACTTTTACTTTGAGGAAATTAGAGTGTTTGAAGCAGGCGCATGCCTTGAATACATTAGCATGGAATAATGGAATAGGACTTTGGTTCTATTTTGTTGGTTTGTGGAACCGNNNNNNNNNNGCGAAAGCATTTGCCAAGAATGTTTTCATTGATCAAGAACGAAAGTTAGAGGATCGAAGACGATCAGATACCGTCCTAGTTCTAACCATAAACGATGCCGACTAGGGATCAGCGGGTGTTATTGTATGACCCCGTTGGCACCTTAAGGGAAACCAAAGTTTTTGGGTTCCGGGGGAAGTATGGTTGCAAGGCTGAAACTT

>ASV270 _ Warnowiaceae
AAGTCTGGTGCCAGCAGCCGCGGTAATTCCAGCTCCAATAGCGTATATTAAAGTTGTTGCGGTTAAAAAGCTCGTAGTTGGATTTCTGCTGAGGACGACCGGTCCGCCCTCTGGGTGAGTATCTGGCTCGACCTTGGCATCTTCTTGAAGAACGTAACTGCACTTGACTGTGTGGTGCGGTACTCAAGACTTTTACTTTGAGGAAATTAGAGTGTTTGAAGCAGGCGCATGCCTTGAATACATTAGCATGGAATAATGAGATAGGACCTTTGTTCTATTTTGTTGGTTTCTAGAACTGNNNNNNNNNNTGAGGAAATTAGAGTGTTTGAAGCAGGCGCATGCCTTGAATACATTAGCATGGAATAATGAGATAGGACCTTTGTTCTATTTTGTTGGTTTCTAGAACTGAGGTAATGATTAATAGGGATAGTTGGGGGCATTCGTATTTCGTTGTCAGAGGTGAAATTCTTGGAGTTCCGGGAGAAGTATGGTTGCAAGGCTGAAACTT

>ASV271 _ Embryophyceae_XX
AAGTCTGGTGCCAGCAGCCGCGGTAATTCCAGCTCCAATAGCGTATATTTAAGTTGTTGCAGTTAAAAAGCTCGTAGTTGGACTTTGGGCCGGGTCGGCCGGTCCGCCTCACGGCGAGCACCGACCTACTCGACCCTTCAGCCGGCGATGCGCTCCTAGCCTTAACTGGCCGTGTCGTGCCTCCGGCATCGTTACTTTGAAGAAATTAGAGTGCTCAAAGCAAGCCATCGCTCTGGATACATTAGCATGGGATAACATCATAGGATTCCGGTCCTATTGTGTTGGCCTTCGGGATCGGNNNNNNNNNNCGAAAGCATTTGCCAAGGATGTTTTCATTAATCAAGAACGAAAGTTGGGGGCTCGAAGACGATCAGATACCGTCCTAGTCTCAACCATAAACGATGCCGACCAGGGATCGGCGGATGTTGCTTATAGGACTCCGCCGGCACCTTATGAGAAATCAAAGTCTTTGGGTTCCGGGGGGAGTATGGTCGCAAGGCTGAAACTT

>ASV272 _ Exobasidiomycetes
AAGTCTGGTGCCAGCAGCCGCGGTAATTCCAGCTCCAATAGCGTATATTAAAGTTGTTGCAGTTAAAAAGCTCGTAGTTGGATTTTGGACCTGGACGGGCGGTCCGCCTCACGGCGTGTACTGTCTGGCTGGGTCTTTCCTCTTGGTGATCTGTTGTTTCGGCAGCAGGGAACCAGGACCTTTACTTTGAAAAAATTAGAGTGTTCAAAGCAGGCTTTACGCCGGAATATATTAGCATGGAATAATAAAATAGGACGTGCGGTTCTATTTTGTTGGTTTTTGGAATCGCCGTAATGATNNNNNNNNNNCGAAAGCATTTGCCAAGGATGTTTTCATTAATCAAGAACGAAGGTTAGGGTATCGAAAACGATTAGATACCGTTGTAGTCTTAACAGTAAACTATGCCGACTAGGGATCGGTCGATGTTATTTTCTTGACTCGATCGGCACCTTACGAGAAATCAAAGTTTTTGGGTTCTGGGGGGAGTATGGTCGCAAGGCTGAAACTT

>ASV273 _ Noelaerhabdaceae
AAGTCTGGTGCCAGCAGCCGCGGTAATTCCAGCTCCAATAGCGTATATTAAAGTTGTTGCAGTTAAAACGCTCGTAGTCGGATTTCGGGGCGGGCCGACCGGTCTGCCGATTGGTATGCACTGGCCGGCGCGTCCTTCCACCCGGAGACCGCGCCTACTCTTAACTGAGCGGGCGCGGGAGACGGGTCTTTTACTTTGAAAAAATCAGAGTGTTTCAAGCAGGCAGTCGCTCTTGCATGGATTAGCATGGGATAATGAAATAGGACTCTGGTGCTATTTTGTTGGTTTCGAACACCGGNNNNNNNNNNCGAAAGCATTTGCCAGGGATGTTTTCACTGATCAAGAACGAAAGTTAGGGGATCGAAGACGATCAGATACCGTCGTAGTCTTAACCATAAACCATGCCGACTAGGGATTGGAGGATGTTCCATTTGTGACTCCTTCAGCACCTTTCGGGAAACTAAAGTCTTTGGGTTCCGGGGGGAGTATGGTCGCAAGGCTGAAACTT

>ASV274 _ MAST-3
AAGTCTGGTGCCAGCAGCCGCGGTAATTCCAGCTCCAATAGCGTATATTAAAGTTGTTGCAGTTAAAAAGCTCGTAGTTGGATTTCTGATTCAAAGTTCCGGTCCTGCGCTGTGCGTAGTGAACTGTGAAAGTTTGGATCATCCTTGTGGGAAACCCAGTTGGGCATTAAGTTGTCGATTGGTGGAACCGCATCGTTTACTGTGAAAAAATTAGAGTGTTCAAAGCAGGCTTAGGCTGTGAATACATTAGCATGGAATAATAAGATAGGACTTTGGTTCTATTTTGTTGGTTGGAGGCNNNNNNNNNNTGCGAAAGCATTTACCAAGGATGTTTTCATTAATCAAGAACGAAAGTTAGGGGATCGAAGAGGATTAGATACCCTCGTAGTCTTAACCATAAACTATGCCGACTCGGGATTGGAGGGGTATCAAAATGGCCCTTTCAGCACCGTATGAGAAATCAAAGTCTTTGGGTTCCGGGGGGAGTATGGTCGCAAGGCTGAAACTT

>ASV275 _ Labyrinthulaceae
AAGTCTGGTGCCAGCAGCCGCGGTAATTCCAGCTCCAATAGCGTATATTAAAGTTGTTGCAGTTAAAAAGCTCGTAGTTGGATTTCTGGTAGGAGTGACCGTGCCGAACTTGATTGTTCGTGTATTGTGTTGTCTCCAGCCATCCTCGTGGAGAACTTTTCTAGCATTAACTTGTTGGGATTGGGACCCGCGTCTTTTACTGTGAAAAAATTAGAGTGTTTAAAGCAGGCATTAGCTTGAATACATTAGCATGGAATAATAAGATAGGACTTTGGTACTATTTTGTTGGTTTGCATACNNNNNNNNNNCGAAAGCATTTATCAAGGATGTTTTCATTAATCAAGAACGAAAGTTAGGGGATCGAAGATGATTAGATACCATCGTAGTCTTAACCATAAACTATGCCGACTAGGGATTGGCGGACGTTGTCTATATGACTCCGCCAGCACCTCATGAGAAATCAAAGTCTTTGGGTTCCGGGGGGAGTATGGTCGCAAGGCTGAAACTT

>ASV276 _ Endomyxa_XX
AAGTCTGGTGCCAGCAGCCGCGGTAATACCAGCTCCAATAGCGTATACTAATGTTGTTGCAGTTAGAAAGCTCGTAGTTGGATTTCTGGCTTCGGTGCGCCTGGCCCGAGAACCTGGTGTTCTTGTGAGCCGGTTTGCGCATCGGCCATCCTTCGGGAGAGTGTCTCTGCCCTTGATTGGGTTGGAGGCAGGATCCTGACCGTTTACTTTGAAAAAATTAGAGTGTTCAAAGCAGGCCTTTTGTGCTGTGAATACATTAGCATGGAATAATAAGATAGGACTTCGGCCCTATTTTGTTNNNNNNNNNNGCGAAAGCATTCACCAAGGATGTCTTCTTTAATCAAGAACGAAAGTTGGGGGATCGAAGACGATCAGATACCGTCGTAGTCTCAACCATAAACTATGCCGACTAGGGATCGGGCGACGTTGAATAGGACTCGTTCGGCACCTTATGAGAAATCACAAGTCTTTGGGTTCCGGGGGGAGTATGGTCGCAAGGCTGAAACTT

>ASV277 _ Dino-Group-I-Clade-1
AAGTCTGGTGCCAGCAGCCGCGGTAATTCCAGCTCCAATAGCGTATATTAAAGTTGTTGCGGTTAAAAAGCTCGTAGTTGGAGTTCTGCCAGGTGCCGCCTGTCCGCCCCAGTGGTGAGTACGTGGCGCGCATTTGGCCCTTTCAAGGGGAGCGTATCTGCACTTTATTGTGTGGTGCGGGATCCTTGACTTTTACTTTGAGGAAATAGGAGTGTTCCAAGCAGGCTCTCGTCGTGCACAGCTCAGCATGGAATAATAGCATTGGACCTCGATTCTAAGCTGTTGGTTGCCAGAAGCGNNNNNNNNNNCTACTGCGAAAGCATCTGCCATGGATGTTTTCATTGATCAAGAACGAAAGTTAGGGGATCAAAGACGATCAGATACCGTCCTAGTCTTAACCATAAACTATGCCAACTGGGGATCGGGAGAGTTTCTCACTCTTTCGGCACCCTCCGAGAAATCAAAGTCTTTGGGTTCTGGGGGGAGTATGGTCGCAAGGCTGAAACTT

>ASV278 _ Licnophoridae
AAGTCTGGTGCCAGCAGCCGCGGTAATTCCAGCTCCAATAGCGTATATTAAAGTTGTTGCAGTTAAAAAGCTCGTAGTTGGATTTCTGGGGACACGCCGACTTGGTATGATTACCACCGAAGCGTGGACTCATCGTTCCGCAGCGAAAGCTGACTTCACGGTTGGTTTCCCGCGCGGATGTTTTACCTTGAGGAAATTAGAGTGTTTCAGGCAGGCTTGGCCAGGATACGCTAGCATGGAATAATGGAATAGGACTTTGGTTCTATTTTGTTGGTTTCTAGAACCGAAGTAATGATTANNNNNNNNNNGCGAAAGCATTTGCCAAGAATGTTTTCATTAATCAAGAACGAAAGTTAGAGGATCGAAGACGATCAGATACCGTCCTAGTTCTAACCATAAACGATGCCGACTAGGGATCAGCGGGTGTTATTGTATGACCCCGTTGGCACCTTATGGGAAACCAAAGTTTTTGGGTTCCGGGGGAAGTATGGTTGCAAGGCTGAAACTT

>ASV279 _ Corallicolidae
AAGTCTGGTGCCAGCAGCCGCGGTAATTCCAGCTCCAATAGCGTATATTAAAGTTGTTGCAGTTAAAAAGCTCGTAGTTGGATTTCTGTCAAGAACAAGCGGTCCGCTCCCTTGGAGTGTGTACTTGCGTCGTTTTTGACTTTCTTCTGAACTCAGATGTTTCCCCTTCACTGGGTGAGGCAGCTGGGCAGAACCTTTACTTTGAGAAAATTAGAGTGTTTCAAGCAGGCTAGCGCCTTGAATACTGCAGCATGGAATAATAAGATAGGATTTCAGTTCTATTTTGTTGGTTTCTAGANNNNNNNNNNGCGAAAGCATTTGCCAAGAATGTTTTCATTAATCAAGAACGAAAGTTAGGGGATCGAAGACGATCAGATACCGTCGTAGTCTTAACCATAAACTATGCCGACTAGAGATTGGAGGTTTATTTTACCAGTTTCCTTCAGCACCTTATGAGAAATCAAAGTCTTTGGGTTCTGGGGGGAGTATGGTCGCAAGGCTGAAACTT

>ASV280 _ Chytriodiniaceae
AAGTCTGGTGCCAGCAGCCGCGGTAATTCCAGCTCCAAAAGCGTATATTAAAGTTGTTGCGGTTAAAACGCTCGTAGTTGGATTTCTGTTAGGGACGACCGTTCCGCCCTCCGGGTGAGTATCTGGCTCGGCCTTGGCATCTTCTTGAAGAACGTTTCTGCACTTCATTGTGTGGTGCGGTATTCAGGACTTTTACTTTGAGGAAATTAGAGTGTTTCAAGCAGGCTTACGCCTTGAATACATTAGCATGGAATAATAAGATAGGATTTCAGTTCTATTTTATTGGTTCTAAGAACTGNNNNNNNNNNGCGAAAGCATTTGCCAAGAATGTTTTCATTAATCAAGAACGAAAGTTAGGGGATCGAAGACGATCAGATACCGTCGTAGTCTTAACCATAAACTATGCCGACTAGAGATTGGAGGTTTATTTTACCAGTTTCCTTCAGCACCTTATGAGAAATCAAAGTCTTTGGGTTCTGGGGGGAGTATGGTCGCAAGGCTGAAACTT

>ASV281 _ Warnowiaceae
AAGTCTGGTGCCAGCAGCCGCGGTAATTCCAGCTCCAATAGCGTATATTAAAGTTGTTGCGGTTAAAAAGCTCGTAGTTGGATTTCTGCTGAGGACGACCGGTCCGCCCTCTGGGTGAGCATCTGGCTCGGCCTCGGCATCTTCTTGGAGAACACAACTGCACTTGACTGTGTGGTGTGGTACTCAAGACTTTTACTTTGAGGAAATTAGAGTGTTTCAAGCAGGCGCATGCCTTGAATACATTAGCATGGAATAATGAGATAGGACCTTGGTTCTATTTTGTTGGTTTCTAGAACTGNNNNNNNNNNCGAAAGCATTTGCCAAGGATGTTTTCATTGATCAAGAACGAAAGTTAGGGGATCGAAGACGATCAGATACCGTCCTAGTCTTAACCATAAACCATGCCGACTAGAGATTGGAGGTCGTTAATTATACGACTCCTTCAGCACCTTATGAGAAATCAAAGTCTTTGGGTTCCGGGGGGAGTATGGTCGCAAGGCTGAAACTT

>ASV282_Dinophyceae
AAGTCTGGTGCCAGCAGCCGCGGTAATTCCAGCTCCAATAGCATATATTAAAGTTGTTGCGGTTAAAAAGCTCGTAGTTGGATTTCTGCTGGGGACGATCGGTCCGCCCTCTGGGTGAGTATCTGGCTCGGCCTTTGCATCTTCTTGAAGAGCGTTACTGCACTTGACTGTGTGGTGCGGTATACAAGACTTTTACTTTGAGGAAATAAGAATGTTTGAAGCAGGCGCATGCCTTGAATACACTAGCATGGAATAATGAGATAGGACCTCGGTTCTATTTTGTTGGTTTCTAGAATTGNNNNNNNNNNGCGAAAGCATTTGCCAAGGATGTTTTCATTGATCAAGAACGAAAGTTAGAGGATCGAAGACGATCAGATACCGTCCTAGTTCTAACCATAAACGATGCCGACTAGGGATCAGCGGGTGTTATTGTATGACCCCGTTGGCACCTTAAGGGAAACCAAAGTTTTTGGGTTCCGGGGGAAGTATGGTTGCAAGGCTGAAACTT

>ASV283 _ Ostreobiaceae
AAGTCTGGTGCCAGCAGCCGCGGTAATTCCAGCTCCAATAGCGTATATTTAAGTTGTTGCGGTTAAAACGCTCGTAGTTGGACTTTGAGCGTCGCCGGGTCGGTCCGCCCTCACGGGCGCGCACCGCACTCGCGTCAGCTCTTCGGGTCGGTCCCGCCGGCTGGGCTTAACTGTCCGGTCGGCGGTGTTCCGACCGGGTTACTTTGAGGAAAATAGAGTGTTCAAAGCGTGCGATCGCGTGAATACGCTAGCATGGAATAACACGACAGGGCTGTGGGCCACACGTGGTTGGTCTGTGNNNNNNNNNNGCGAAAGCGATTGCCAAGGACGTTTCCGTTGATCAAGAACGAAAGTTGGGGGATCGAAGATGATTAGATACCGTCGTAGTCCCAACCGTAAACGATGCCGACTAGGGATCAGCGGGTGTTATTGTATGACCCCGTTGGCACCTTAAGGGAAACCAAAGTTTTTGGGTTCCGGGGGAAGTATGGTTGCAAGGCTGAAACTT

>ASV284 _ Bacillariaceae
AAGTCTGGTGCCAGCAGCCGCGGTAATTCCAGCTCCAATAGCGTATATTAAAGTTGTTGCAGTTAAAAAGCTCGTAGTTGGATTTGTGGCTGTCACGGGCGGCCTATCACTTAGTGTTAGTGCTTGCCTGTGTCGCCATCCTTGGGTGGAGCCCGTGTGGCATTAGGTTGTCGTGCGGGGGATGCCCATCGTTTACTGTGAGAAAATTAGAGTGTTCAAAGCAGGCTTATGCCGTTGAATATGTTAGCATGGAATAATAAGATAGGACCTCGGTACTATTTTGTTGGTTTGCGCACCGNNNNNNNNNNGCGAAAGCATTTACCAAGGATGTTTTCATTAATCAAGAACGAAAGTTAGGGGATCGAAGATGATTAGATACCATCGTAGTCTTAACCATAAACTATGCCGACAAGGGATTGGCGGAGTTTCGTTTTGTCTCCGTCAGCACCTTATGAGAAATCACAAGTCTTTGGGTTCCGGGGGGAGTATGGTCGCAAGGCTGAAACTT

>ASV285 _ Dino-Group-I-Clade-1
AAGTCTGGTGCCAGCAGCCGCGGTAATTCCAGCTCCAATAGCGTATATTAAAGTTGTTGCGGTTAAAAAGCTCGTAGTTGGAGTTCTGTCAGGTGCCGCCTGTCCGCCCCAGTGGTGAGTACGTGGCGCGCATTTGGCCCTTTCAAGGGGAGCGTATCTGCACTTCATTGTGTGGTGCGGGATCCTTGACTTTTACTTTGAGGAAATAGGAGTGTTCCAAGCAGGCTCTCGTCGTGCACAGCTCAGCATGGAATAATAGCATTGGACCTCGATTCTAAGCTGTTGGTTGCCAGAAGCGNNNNNNNNNNCGAAAGCATCTGCCATGGATGTTTTCATTGATCAAGAACGAAAGTTAGGGGATCGAAGACGATCAGATACCGTCCTAGTCTTAACTATAAACCATGCCGGCTAGAGATCGGAGGTTGTTCGTTTTGTGACGCCTTCAGCATCTTGAGAGAAATCAAAGCCTTTGGGTTCCGGGGGGAGTATGGTCGCAAGGCTGAAACTT

>ASV286 _ Endomyxa_XX
AAGTCTGGTGCCAGCAGCTGCGGTAATTCCAGCTCCAATAGCGTATACTAAAGTTGTTGCAGTTAAAAAGCTCGTAGTTGGATTTCTGACTTGGTGAGCCTGGCCCGGAGTCTTTATGATTCTGTGAGCTGGCGCGCATCGGTCATCCTTCAGGAGAGTGTTTCTGCCCTTGATTGGGTTGGAAATAGGATCCTGATCGTTTACTTTGAAAAAATTAGAGTGTTCAAAGCAGGCATTTGCTGTGAATATATTAGCATGGAATAATGAGATAGGACTTCGGCCCTATTTTGTTGGTTTCNNNNNNNNNNTGCGAAAGCATTCACCAAGGATGTCTTCTTTAATCAAGAACGAAAGTTGGGGGATCGAAGACGATCAGATACCGTCGTAGTCTCAACCATAAACTATGCCGACTAGGGATTGGGTGACGTTGAATATGACTCGCTCAGCACCTTATGAGAAATCAAAGTCTTTGGGTTCCGGGGGGAGTATGGTCGCAAGGCTGAAACTT

>ASV287 _ Bangiaceae
AAGTCTGGTGCCAGCAGCCGCGGTAATTCCAGCTCCAATAGCGTATATTAAAGTTGTTGCAGTTAAAACGCTCGTAGTCGGACCTCGGAGCGTCCCCACGGGCCGGGCTTCTGCCTTGTTGCCAGTGGGGGTATGTCTCCTTTTGTCGGGACGCGGTGTGCAGGGCCTTGACTGTCTCTGCACGTTTACCTGCGGGCCGACCGTTTACTGTGAAGAAAGTAAAGTGTTCAAAGCAGGCCGTTGCCTTGAATATGTGAGCATGGAATAATAGAATAGGACTTGGGCTCTATTTTGTTGGNNNNNNNNNNCGAAAGCATCTGCCATGGATGTTTTCATTGATCAAGAACGAAAGTTAGGGGATCGAAGACGATCAGATACCGTCGTAGTCTTAACCATAAACGATGCCGACTGGGGATTGGCGGGGGCACAACTTATGACTCCGTCAGCACCCTGAGGGAAACCAAAGTCTTTGGGTTCTGGGGGGAGTATGGTCGCAAGGCTGAAACTT

>ASV288 _ Chytriodiniaceae
AAGTCTGGTGCCAGCAGCCGCGGTAATTCCAGCTCCAAAAGCGTATATTAAAGTTGTTGCGGTTAAAACGCTCGTAGTTGGATTTCTGTTAGGGACGACCGTTCCGCCCTCCGGGTGAGTATCTGGCTCGGCCTTGGCATCTTCTTGAAGAACGTTTCTGCACTTCATTGTGTGGTGCGGTATTCAGGACTTTTACTTTGAGAAAATTAGAGTGTTTCAAGCAGGCTAGCGCCTTGAATACTGCAGCATGGAATAATAAGATAGGATTTCAGTTCTATTTTATTGGTTCTAAGAACTGNNNNNNNNNNGCGAAAGCATTTGCCAAGAATGTTTTCATTAATCAAGAACGAAAGTTAGGGGATCGAAGACGATCAGATACCGTCGTAGTCTTAACCATAAACTATGCCGACTAGAGATTGGAGGTTTATTTTACCAGTTTCCTTCAGCACCTTATGAGAAATCAAAGTCTTTGGGTTCTGGGGGGAGTATGGTCGCAAGGCTGAAACTT

>ASV289 _ Corallicolidae
AAGTCTGGTGCCAGCAGCCGCGGTAATTCCAGCTCCAATAGCGTATATTAAAGTTGTTGCAGTTAAAAAGCTCGTAGTTGGATTTCTGTCAAGAACAAGCGGTCCGCTCCCTTGGAGTGTGTACTTGCGTCGTTTTTGACTTTCTTCTGAACTCAGATGTTTCCCCTTCACTGGGTGAGGCAGCTGGGCAGAACCTTTACTTTGAGAAAATTAGAGTGTTTCAAGCAGGCTAGCGCCTTGAATACTGCAGCATGGAATAATAAGATAGGATTTCAGTTCTATTTTATTGGTTCTAAGANNNNNNNNNNGAAAGCATTTGCCAAGAATGTTTTCATTAATCAAGAACGAAAGTTAGGGGATCGAAGACGATCAGATACCGTCGTAGTCCCAACCGTAAACGATGCCGACTAGGGATCGGCGGGCGTTCCGTTTTGAGGCCCCGCCGGCACCTGACGAGAAATCGAAGTCTTTGGGTTCCGGGGGGAGTACGGTCGCAAGGCTGAAACTT

>ASV290 _ Licnophoridae
AAGTCTGGTGCCAGCAGCCGCGGTAATTCCAGCTCCAATAGCGTATATTAAAGTTGTTGCAGTTAAAAAGCTCGTAGTTGGATTTCTGGGGACACGCCGACTTGGTATGATTACCACCGAAGCGTGGACTCATCGTTCCGCAGCGAAAGCTGACTTCACGGTTGGTTTCCCGCGCGGATGTTTTACCTTGAGGAAATTAGAGTGTTTCAGGCAGGCTTGGCCAGGATACGCTAGCATGGAATAATTAGGAGGACTTAGGCCTCACTCGTTGGTTTGGGGGTCCGAGTAATGGTTAATANNNNNNNNNNTACCTTGAGGAAATTAGAGTGTTTCAGGCAGGCTTGGCCAGGATACGCTAGCATGGAATAATTAGGAGGACTTAGGCCTCACTCGTTGGTTTGGGGGTCCGAGTAATGGTTAATAGGGACAGTTGGGGGCATTAGTATTTCGTTGTCAGAGGTGAAATTCTTGGAGTTCCGGGGGAAGTATGGTTGCAAGGCTGAAACTT

>ASV291 _ Dino-Group-I-Clade-3
AAGTCTGGTGCCAGCAGCCGCGGTAATTCCAGCTCCAATAGCGTATATTAAAATTGTTGCGGTTAAAACGCTCGTAGTTGGATATTTGTCAAGGACTGCCGGTCTACCCTAGTGGTCAGCACTCGGTATTATTTGGCATTTTCCTGGAGACAGTGTTCGTACTTAATTGTATGGCACATGAACCAGAACTTTTACTTTGAGGAAATGAGAGTGTTTCAAGCAGGCGTACGTCGTGAATACGTTAGCATGGAATAATAGCATAGGACCCCGGTCTGAAGCTGTTGGTTTTTGGGCCGAGNNNNNNNNNNGCGAAAGCATCTGCCCAGGATGTTTTTATTAATCAAGAACGAAAGTTAGGGGATCGAAGACGATCAGATACCGTCCTAGTCTTAACCTTAAACCATGCCGACTAGAGATTGGGGTCGTCAGCACTTTGACGCCTTCAGCAACTTGAGAGAAATCAAAGTCTTTGGGTTCCGGGGGGAGTATGGTCGCAAGGCTGAAACTT

>ASV292_Dinophyceae
AAGTCTGGTGCCAGCAGCCGCGGTAATTCCAGCTCCAAGAGCATATATTAAAGTTGTTGCAGTTAAAAAGCTCGTAGTTGGACTTCTGTCGAGGACATTCAGTCCGCCTTCTGGGTGAGTACCTGAATTGACCTTGACATACTCCTGGTTGACGTTGCTGCGCTTCACTGCTGCGGCTCGGTTGCCAGGACTTTTACCTTGAGGAAATTAGAGTGTTTGGAGCAAGCAATTCGCTTGAATACATTAGCATGGCACAATAATATTAGACTTCGGTCATCGATTCTGTTGGTTTTAGATCNNNNNNNNNNCGAAAGCATTTGCCAAAGATGTTCTCATTGATCAAGAACGAAAGTTAGGGGATCGAAGATGATCAGATACCGTCGTAGTCTTAACAGTAAACCATGTCGACTAGAGCTTGGAGATCGTTATCTTAATGACTCCTTCAGTACCTTATGAGAAATCAAAGTTTTTGGGTTCTGGGGGGAGTATGGTCGCAAGGCTGAAACTT

>ASV293 _ Thalassiosiraceae
AAGTCTGGTGCCAGCAGCCGCGGTAATTCCAGCTCCAATAGCGTATATTAAAGTTGTTGCAGTTAAAAAGCTCGTAGTTGGATTTCTGGCAGGAGCGACCGGTCATACACTATGTGTGTGTACTTGTGTTGTCTCTGGCCATCCTTGGGGAGATCCTGTTTGGCATTAAGTTGTCGGGCAGGGGATACCCATCGTTTACTGTGAAAAAATTAGAGTGTTTAAAGCAGGCTTATGCCGTTGAATATATTAGCATGGAATAATAAGATAGGACTTCGGAACTATTTTGTTGGTTTGCGTTNNNNNNNNNNACTGCGAAAGCATTTACCAAGGATGTTTTCATTAATCAAGAACGAAAGTTAGGGGATCGAAGATGATTAGATACCATCGTAGTCTTAACCATAAACTATGCCGACTCGGGATTGGCGGTTGTTTTTTGACTCCGTCAGCACCGTATGAGAAATCAAAGTCTTTGGGTTCCGGGGGGAGTATGGTCGCAAGGCTGAAACTT

>ASV294 _ Corallicolidae
AAGTCTGGTGCCAGCAGCCGCGGTAATTCCAGCTCCAATAGCGTATATTAAAGTTGTTGCAGTTAAAAAGCTCGTAGTTGGATTTCTGTCAAGAACAAGCGGTCCGCTCCCTTGGAGTGTGTACTTGCGTCGTTTTTGACTTTCTTCTGAACTCAGATGTTTCCCCTTCACTGGGTGAGGCAGCTGGGCAGAACCTTTACTTTGAGGAAATTAGAGTGTTTGAAGCAGGCGCATGCCTTGAATACATTAGCATGGAATAATGAGATAGGACCTTTGTTCTATTTTGTTGGTTTCTAGANNNNNNNNNNCGAAAGCATTTGCCAAGGATGTTTTCATTGATCAAGAACGAAAGTTAGGGGATCGAAGACGATCAGATACCGTCCTAGTCTTAACCATAAACCATGCCGACTAGAGATTGGAGGTCGTTAATTATACGACCCCTTCAGCACCTTATGAGAAATCAAAGTCTTTGGGTTCCGGGGGGAGTATGGTCGCAAGGCTGAAACTT

>ASV295 _ Suessiaceae
AAGTCTGGTGCCAGCAGCCGCGGTAATTCCAGCTCCAATAGCGTATATTAAAGTTGTTGCGGTTAAAAAGCTCGTAGTTGGATTTCTGCTGAGGATGACCGGTCCGCCCTCTGGGTGAGTATCTGGCTCAGCCTTGGCATCTTCCTGAAGAACGTAGCTGCACTTGACTGTGTGGTGCGGTATTTAGGACATTTACTTTGAGGAAATTAGAGTGTTTCAAGCAAGCGCACGCCTTGAATACATTAGCATGGAATAATAAGATAGGACCTCGGTTCTATTTTGTTGGTTTCTAGGGCTGNNNNNNNNNNCGAAAGCATTTGCCAAGGATGTTTTCATTGATCAAGAACGAAAGTTAGGGGATCGAAGACGATCAGATACCGTCCTAGTCTTAACCATAAACTATGCCGACTAGAGATTGGAGGTCGTTATCTTTACGACTCCTTCAGCACCTTATGAGAAATCAAAGTCTTTGGGTTCCGGGGGGAGTATGGTCGCAAGGCTGAAACTT

>ASV296 _ Dino-Group-I-Clade-1
AAGTCTGGTGCCAGCAGCCGCGGTAATTCCAGCTCCAATAGCGTATATTAAAGTTGTTGCGGTTAAAAAGCTCGTAGTTGGAGTTCTGCCAGGTGCCGCCTGTCCGCCCCAGTGGTGAGTACGTGGCGCGCATTTGGCCCTTTCAAGGGGAGCGTATCTGCACTTCATTGTGTGGTGCGGGATCCTTGACTTTTACTTTGAGGAAATAGGAGTGTTCCAAGCAGGCTCTCGTCGTGCACAGCTCAGCATGGAATAATAGCATTGGACCTCGATTCTAAGCTGTTGGTTGCCAGAAGCGNNNNNNNNNNGCGAAAGCATCTGCCATGGATGTTTTCATTGATCAAGAACGAAAGTTAGGGGATCGAAGACGATCAGATACCGTCGTAGTCTTAACCATAAACTATGCCGACTAGAGATTGGAGGTTTATTTTACCAGTTTCCTTCAGCACCTTATGAGAAATCAAAGTCTTTGGGTTCTGGGGGGAGTATGGTCGCAAGGCTGAAACTT

>ASV297 _ RAD-B_X_Group-IVe
AAGTCTGGTGCCAGCAGCCGCGGTAATTCCAGCTCCAATAGCGTATACTAACGTTGTTGCAGTTAAAAAGCTCGTAGTTGGATTTCTGTTAGGGTGAGGCGGCCGGCCACTCGTGGTTGTAGCTTGTTATCACCTTGGCATCTTGTCACAATCCGTGATGGCATTAACTTGTTGTCGCTGGGGACTGACTCGTTTACTTTGAGAAAATTAGAGTGTTCAAAGCAGGCTATCGCCTTGAATATATTAGCATGGAATAATAATATAGGACTTTGGTTCTATTTTGTTGGTTGTTCGAGAANNNNNNNNNNGCGAAAGCATTCGCCTAGGATGTTCTCTTTAATCAAGAACGAAAGTTGGGGGATCGAAGACGATCAGATACCGTCGTAGTCTCAACTATAAACTATGCCAGCTAGGGATTGGTGGACGTTTTCGTACGACTCCATCAGCACCTTATGAGAAATCAAAGCATTTGGGTTCCGGGGGGAGTATGGTCGCAAGGCTGAAACTT

>ASV298 _ Licnophoridae
AAGTCTGGTGCCAGCAGCCGCGGTAATTCCAGCTCCAATAGCGTATATTAAAGTTGTTGCAGTTAAAAAGCTCGTAGTTGGATTTCTGGGGACACGCCGACTTGGTATGATTACCACCGAAGCGTGGACTCATCGTTCCGCAGCGAAAGCTGACTTCACGGTTGGTTTCCCGCGCGGATGTTTTACCTTGAGGAAATTAGAGTGTTTCAGGCAGGCTTGGCCAGGATACGCTAGCATGGAATAATTAGGAGGACTTAGGCCTCACTCGTTGGTTTGGGGGTCCGAGTAATGGTTAATANNNNNNNNNNCGAAAGCATTTGCCAAGGATGTTTTCATTAATCAAGAACGAAAGTTAGGGGATCAAAGACGATCAGATACCGTCCTAGTCTTAACCATAAACCATGCCGACTAGAGATTGGAGGTCGTTAATTATACGACCCCTTCAGCACCTTATGAGAAATCAAAGTCTTTGGGTTCCGGGGGGAGTATGGTCGCAAGGCTGAAACTT

>ASV299 _ MAST-9
AAGTCTGGTGCCAGCAGCCGCGGTAATTCCAGCTCCAATAGCGTATATTAAAGTTGTTGCAGTTAAAAAGCTCGTAGTTGGATTTCTGGCGTGCGACCCGGGTCGGCCCGAAATGGGTCTGTACTAGGAGTCGCGCGCCATCCTTGGGGCGAGGCGTTCTACCATTAACTTGGCGGTGCGTTGAGCCCCATCGTTTACTGTGAACAAATTAGAGTGTTTAAAGCAGGCATATGCCTTGAATACATTAGCATGGAATAATAAGATAGGACTTCGGTAATATTTTGTTGGTTCATTATTGNNNNNNNNNNGCGAAAGCATTTACCAAGGATGTTTTCATTAATCAAGAACGAAAGTTAGGGGATCGAAGATGATTAGATACCATCGTAGTCTTAACCATAAACTATGCCGACTAGGGATTGGGCGGCGTTATTATATGACCCGCTCAGCACCTTATGAGAAATCAAAGTCTTTGGGTTCCGGGGGGAGTATGGTCGCAAGGCTGAAACTT

>ASV300 _ Ostreobiaceae
AAGTCTGGTGCCAGCAGCCGCGGTAATTCCAGCTCCAATAGCGTATATTTAAGTTGTTGCGGTTAAAACGCTCGTAGTTGGACTTTGAGCGTCGCCGGGTCGGTCCGCCCTCACGGGCGCGCACCGCACTCGCGTCAGCTCTTCGGGTCGGTCCCGCCGGCTGGGCTTAACTGTCCGGTCGGCGGTGTTCCGACCGGGTTACTTTGAGGAAAATAGAGTGTTCAAAGCACGCGGTTGCGCGAATACGCTAGCATGGAATAACACGAGAGGGCTGCGGGCCACACGTGGTTGGTCTGTGNNNNNNNNNNGAAAGCGATTGCCAAGGACGTCTCCGTTGATCAAGAACGAAAGTTGGGGGATCGAAGATGCTTAGATACCGTCGTAGTCCCAACCGTAAACGATGCCGACTAGGGATCGGCGGGCGTTCCGTTTTGAGGCCCCGCCGGCACCTGACGAGAAATCGAAGTCTTTGGGTTCCGGGGGGAGTACGGTCGCAAGGCTGAAACTT

>ASV301 _ Chytriodiniaceae
AAGTCTGGTGCCAGCAGCCGCGGTAATTCCAGCTCCAATAGCGTATATTAAAGTTGTTGCGGTTAAAAAGCTCGTAGTTGGATTTCTGTCGAGGACGACCGTTCCGCCCTCTGGGTGAGTATCTGGCTCGGCCTTGGCATCTTCTTGGAGAACGTTGCTGCTCTTGATTGAGTGGTGCGGTATCCAGGACTTTTACTTTGAGGAAATTAGAGTGTTTCAAGCAGGCGCACGCCTTGAATACATTAGCATGGAATAATAAGATAGGACCCCGGTTCTATTTTGTTGGTTTCTAGAGCTGNNNNNNNNNNCGAAAGCATTTGCCAAGGATGTTTTCATTGATCAAGAACGAAAGTTAGGGGATCGAAGACGATCAGATACCGTCCTAGTCTTAACCATAAACCATGCCGACTAGAGATTGGAGGTCGTTACTTATACGACTCCTTCAGCACCTTATGAGAAATCAAAGTCTTTGGGTTCCGGGGGGAGTATGGTCGCAAGGCTGAAACTT

>ASV302 _ Stenosemellidae
AAGTCTGGTGCCAGCAGCCGCGGTAATTCCAGCTCCAATAGCGTATATTAAAGTTGTTGCAGTTAAAAAGCTCGTAGTTGGATTTCTGGTAGTGGGTTCGAGCGCACATGCGTGATGTCTCATGCCCGTTGCCATCCTTCTGTTAACCTATCAGGGCATTCATTTGTCAGTTAGGGGCTCAGATATTTTACCTTGAGAAAATTAGAGTGTTTCAGGCAGGCTTGTGCCCGGATACATTAGCATGGAATAATGGAATAGGACTTTAGCCTCTTCTGTTGGTCTGAGGGGTTGAAGTAATNNNNNNNNNNCTTATGCGAAAGCATTTGCCAAGGATGTTTTCATTAATCAAGAACGAAAGTTAGGGGATCAAAGACGATCAGATACCGTCCTAGTCTTAACCATAAACTATGCCAACTGGGGATCGGGAGAGTTTCTCACTCTTTCGGCACCCTCCGAGAAATCAAAGTCTTTGGGTTCTGGGGGGAGTATGGTCGCAAGGCTGAAACTT

>ASV303 _ Saccharomycetales
AAGTCTGGTGCCAGCAGCCGCGGTAATTCCAGCTCCAAAAGCGTATATTAAAGTTGTTGCAGTTAAAAAGCTCGTAGTTGAACCTTGGGCTTGGCTGGCCGGTCCATCTTTTTTGATGCGTACTGGACCCAGCCGAGCCTTTCCTTCTGGCTAGCCTTTTTGGCGAACCAGGACTTTTACTTTGAAAAAATTAGAGTGTTCAAAGCAGGCCTTTGCTCGAATATATTAGCATGGAATAATAGAATAGGACGTTATGGTTCTATTTTGTTGGTTTCTAGGACCATCGTAATGATTAATANNNNNNNNNNCGAAAGCATTTACCAAGGACGTTTTCATTAATCAAGAACGAAAGTTAGGGGATCGAAGATGATCAGATACCGTCGTAGTCTTAACCATAAACTATGCCGACTAGGGATCGGTTGTTGTTCTTTTATTGACGCAATCGGCACCTTACGAGAAATCAAAGTCTTTGGGTTCTGGGGGGAGTATGGTCGCAAGGCTGAAACTT

>ASV304 _ Warnowiaceae
AAGTCTGGTGCCAGCAGCCGCGGTAATTCCAGCTCCAATAGCGTATATTAAAGTTGTTGCGGTTAAAAAGCTCGTAGTTGGATTTCTGCTGAGGACGACCGGTCCGCCCTCTGGGTGAGTATCTGGCTCGGCCTTAACATCTTCTTGAAGAACGCAACTGCACTTGACTGTGTGGTGCGGCATTCAAGACTTTTACTTTGAGGAAATTAGAATGTTTGAAGCAGGCGCATGCCTTGAATACATTAGCATGGAATAATGAGATAGGACCTTTGTTCTATTTTGTTGGTTTCTAGAACTGNNNNNNNNNNGCGAAAGCATTTGCCAAGGATGCTTTCATTGATCAAGAACGAAAGTTAGGGGATCGAAGACGATCAGATACCGTCCTAGTCTTAACCATAAACTATGCCGACTAGAGATTGGAGGTTTATTTTACCAGTTTCCTTCAGCACCTTATGAGAAATCAAAGTCTTTGGGTTCTGGGGGGAGTATGGTCGCAAGGCTGAAACTT

>ASV305 _ Cephaloidophoridae
AAGTCTGGTGCCAGCAGCCGCGGTAATACCAGCTGAGCTAAGGATGGTTAATACTGTTGCAGTAAAAACATTCGTAGTCACTTGATTTGTTCTATATATAGTTTAACTATTAATAGTGTTCAAAACTTATTTTTCGCGATTAAATTAAATTGATTAAATTGAATGATGTATAATAAAGCGCGAGAAACCTGATGATACCTTTTTGCGAATTTATCCGATTTTGTTAAAAGGAATAAATAGTAAAAATAAGAGAGGATGGTGGTACTTACCAGCTAGAGGTGAAATTCTTAGATTTGGTNNNNNNNNNNCAACTGCAAAAGCATCCGTCCAGCTTATTTTTGGTGATCAAGAATTAAAGTGTGGGGATCGAAGAGGATTAGATACCCTCGTAGTCCACACCCTAAACTATGTCAACTAGTGATTGGTAGAAATATAAATTCCATCAGAACCTTAGCAGATATGAAAGTTTTTGGACTCTGGGGGAAGTATGGTCGCAAGGCTGAAACTT

>ASV306 _ Warnowiaceae
AAGTCTGGTGCCAGCAGCCGCGGTAATTCCAGCTCCAATAGCATATATTAAAGTTGTTGCGGTTAAAAAGCTCGTAGTTGGATTTCTGCTGGGGACGATCGGTCCGCCCTCTGGGTGAGTATCTGGCTCGGCCTTTGCATCTTCTTGAAGAGCGTTACTGCACTTGACTGTGTGGTGCGGTATACAAGACTTTTACTTTGAGGAAATAAGAATGTTTGAAGCAGGCGCATGCCTTGAATACACTAGCATGGAATAATGAGATAGGACCTCGGTTCTATTTTGTTGGTTTCTAGAATTGNNNNNNNNNNGCGAAAGCATTTGCCAAGGATGTTTTCATTGATCAAGAACGAAAGTTAGGGGATCGAAGACGATCAGATACCGTCCTAGTTCTAACCATAAACGATGCCGACTAGGGATCAGCGGGTGTTATTGTATGACCCCGTTGGCACCTTAAGGGAAACCAAAGTTTTTGGGTTCCGGGGGAAGTATGGTTGCAAGGCTGAAACTT

>ASV307 _ Licnophoridae
AAGTCTGGTGCCAGCAGCCGCGGTAATTCCAGCTCCAATAGCGTATACTAAAGTTGTTGCAGTTAAAAAGCTCGTAGTTGGATTTCGGGGCGGCGCGGTCGGTCAGCCGCAAGGTATGTTACTGGCCGCGCTGTTCTTCTTCGCCAAGACTGCGTGTGCTCTTAGTTGAGTGTGGGTAGGATTTGCGACGTTTACTTTGAAAAAATTAGAGTGTTTCAGGCAGGCTTGGCCAGGATACGCTAGCATGGAATAATTAGGAGGACTTAGGCCTCACTCGTTGGTTTGGGGGTCCGAGTAANNNNNNNNNNCCTGTGCGAAAGCATTTGCCAAGGATGTTTTCATTAATCAAGAACGAAAGTTAGGGGATCAAAGACGATCAGATACCGTCCTAGTCTTAACCATAAACTATGCCAACTGGGGATCGGGAGAGTTTCTCACTCTTTCGGCACCCTCCGAGAAATCAAAGTCTTTGGGTTCTGGGGGGAGTATGGTCGCAAGGCTGAAACTT

>ASV308 _ Corallicolidae
AAGTCTGGTGCCAGCAGCCGCGGTAATTCCAGCTCCAATAGCGTATATTAAAGTTGTTGCAGTTAAAAAGCTCGTAGTTGGATTTCTGTCAAGAACAAGCGGTCCGCTCCCTTGGAGTGTGTACTTGCGTCGTTTTTGACTTTCTTCTGAACTCAGATGTTTCCCCTTCACTGGGTGAGGCAGCTGGGCAGAACCTTTACTTTGAGAAAATTAGAGTGTTTCAAGCAGGCTAGCGCCTTGAATACTGCAGCATGGAATAATAAGATAGGATTTCAGTTCTATTTTATTGGTTCTAAGANNNNNNNNNNGAAAGCATTTGCCAAGAATGTTTTCATTGATCAAGAACGAAAGTTGGGGGATCGAAGATGCTTAGATACCGTCGTAGTCCCAACCGTAAACGATGCCGACTAGGGATCGGCGGGCGTTCCGTTTTGAGGCCCCGCCGGCACCTGACGAGAAATCGAAGTCTTTGGGTTCCGGGGGGAGTACGGTCGCAAGGCTGAAACTT

>ASV309 _ Bacillariaceae
AAGTCTGGTGCCAGCAGCCGCGGTAATTCCAGCTCCAATAGCGTATATTAAAGTTGTTGCAGTTAAAAAGCTCGTAGTTGGATTTGTGGTGTACTTCGGCGGCCCGTCACTATGTGATGGAGCTTGCTGAAGTCGCCATCCTTGGGTGGATCCTGTGTGGCATTAAGTTGTCGTGCAGGGGATGCCCATCGTTTACTGTGAAAAAATTAGAGTGTTCAAAGCAGGCTTATGCCGTTGAATATATTAGCATGGAATAATAAGATAGGACCTTGGTACTATTTTGTTGGTTTGCGCACCANNNNNNNNNNGCGAAAGCATTTACCAAGGATGTTTTCATTAATCAAGAACGAAAGTTAGGGGATCGAAGATGATTAGATACCATCGTAGTCTTAACCATAAACTATGCCGACAAGGGATTGGTGGAGTTTCGTTATGTCTCCATCAGCACCTTATGAGAAATCACAAGTCTTTGGGTTCCGGGGGGAGTATGGTCGCAAGGCTGAAACTT

>ASV310 _ Blastodiniaceae
AAGTCTGGTGCCAGCAGCCGCGGTAATTCCAGCTCCAATAGCGTATATTAAAGTTGTTGCGGTTAAAAAGCTCGTAGTTGGATTTCTGCTGAGGGCGATCGGTCCGCCCTCTGGGTGTGTATCTGGCTCGGCCTGGGCATCTTCTTGGAGAGTGATACTGCACTTGATTGTGTGGTTCAGAATCCAGGACTTTTACTTTGAGGAAATTAGAGTGTTTCAAGCAGGCACACGCCTTGAATATATTAGCATGGAATAATAAGATAGGACCTTGGTTCTATTTTGTTGGTTTCTAGAGCTGNNNNNNNNNNCGAAAGCATTTGCCAAGTATGTGTTCATTGATCAAGAACGAAAGTTAGGGGATCGAAGACGATCAGATACCGTCCTAGTCTCAACCATAAACGATGCCGACTAGCGATTGGAAGTCGTTATCTTTAGGACTCCTTCAGCACCTTATGAGAAATCAAAGTCTTTAGGTTCCGGGGGGAGTATGGTCGCAAGGCTGAAACTT

>ASV311 _ MAST-9
AAGTCTGGTGCCAGCAGCCGCGGTAATTCCAGCTCCAATAGCGTATATTAAAGTTGTTGCAGTTAAAAAGCTCGTAGTTGGATTTCTGGCGTGCGACCCGGGTCGGCCCGAAATGGGTCTGTACTAGGAGTTGCGCGCCATCCTTGGGTCGAGGCGTTCTACCATTAACTTGGCGGTTCGTTGAGACCCATCGTTTACTGTGAACAAATTAGAGTGTTTAAAGCAGGCATATGCCTTGAATACATTAGCATGGAATAATAAGATAGGACTTCGGTAATATTTTGTTGGTTCATTATTGNNNNNNNNNNGCGAAAGCATTTACCAAGGATGTTTTCATTAATCAAGAACGAAAGTTAGGGGATCGAAGATGATTAGATACCATCGTAGTCTTAACCATAAACTATGCCGACTAGGGATTGGGCGGCGTTATTATATGACCCGCTCAGCACCTTATGAGAAATCAAAGTCTTTGGGTTCCGGGGGGAGTATGGTCGCAAGGCTGAAACTT

>ASV312 _ Ostreobiaceae
AAGTCTGGTGCCAGCAGCCGCGGTAATTCCAGCTCCAATAGCGTATATTTAAGTTGTTGCGGTTAAAACGCTCGTAGTTGGACTTTGGGTTCCGTTTCGTCGGTCCGCCCTCGCGGGCGCGCACCGCACGTTCGGCAACCTTTTTGGTCGGTCCCCGCGGCTGGGCTTCACTGTCTGGCCGCGCGCGTCCGTCCGGGTTACTTTGAGGAAAATAGAGTGTTCAAAGCACGCGGCTGCGCGAATACGCTAGCATGGAATAACACGAGAGGGCTGTGGGCCACACGTGGTTGGTCTGTGGNNNNNNNNNNGCGAAAGCGATTGCCAAGGACGTCTCCGTTGATCAAGAACGAAAGTTGGGGGATCGAAGATGATTAGATACCGTCGTAGTCCCAACCGTAAACGATGCCGACTAGGGATCAGCGGGTGTTATTGTATGACCCCGTTGGCACCTTAAGGGAAACCAAAGTTTTTGGGTTCCGGGGGAAGTATGGTTGCAAGGCTGAAACTT

>ASV313 _ Dino-Group-I-Clade-1
AAGTCTGGTGCCAGCAGCCGCGGTAATTCCAGCTCCAATAGCGTATATTAAAGTTGTTGCGGTTAAAAAGCTCGTAGTTGGAGTTCTGCCAGGTGCCGCCTGTCCGCCCCAGTGGTGAGTACGTGGCGCGCATTTGGCCCTTTCAAGGGGAGCGTATCTGCACTTTATTGTGTGGTGCGGGATCCTTGACTTTTACTTTGAGGAAATAGGAGTGTTCCAAGCAGGCTCTCGTCGTGCACAGCTCAGCATGGAATAATAGCATTGGACCTCGATTCTAAGCTGTTGGTTGCCAGAAGCGNNNNNNNNNNCTACTGCGAAAGCATCTGCCATGGATGTTTTCATTAATCAAGAACGAAAGTTAGGGGATCAAAGACGATCAGATACCGTCCTAGTCTTAACCATAAACTATGCCAACTGGGGATCGGGAGAGTTTCTCACTCTTTCGGCACCCTCCGAGAAATCAAAGTCTTTGGGTTCTGGGGGGAGTATGGTCGCAAGGCTGAAACTT

>ASV314 _ Corallicolidae
AAGTCTGGTGCCAGCAGCCGCGGTAATTCCAGCTCCAATAGCGTATATTAAAGTTGTTGCAGTTAAAAAGCTCGTAGTTGGATTTCTGTCAAGAACAAGCGGTCCGCTCCCTTGGAGTGTGTACTTGCGTCGTTTTTGACTTTCTTCTGAACTCAGATGTTTCCCCTTCACTGGGTGAGGCAGCTGGGCAGAACCTTTACTTTGAGGAAATTAGAGTGTTTGAAGCAGGCGCATGCCTTGAATACATTAGCATGGAATAATGAGATAGGACCTTTGTTCTATTTTGTTGGTTTCTAGANNNNNNNNNNGCGAAAGCATTTGCCAAGAATGTTTTCATTAATCAAGAACGAAAGTTAGGGGATCGAAGACGATCAGATACCGTCGTAGTCTTAACCATAAACTATGCCGACTAGAGATTGGAGGTTTATTTTACCAGTTTCCTTCAGCACCTTATGAGAAATCAAAGTCTTTGGGTTCTGGGGGGAGTATGGTCGCAAGGCTGAAACTT

>ASV315 _ Corallicolidae
AAGTCTGGTGCCAGCAGCCGCGGTAATTCCAGCTCCAATAGCGTATATTAAAGTTGTTGCAGTTAAAAAGCTCGTAGTTGGATTTCTGGGGACACGCCGACTTGGTATGATTACCACCGAAGCGTGGACTCATCGTTCCGCAGCGAAAGCTGACTTCACGGTTGGTTTCCCGCGCGGATGTTTTACTTTGAGAAAATTAGAGTGTTTCAAGCAGGCTAGCGCCTTGAATACTGCAGCATGGAATAATAAGATAGGATTTCAGTTCTATTTTATTGGTTCTAAGAACTGAGATAATGATNNNNNNNNNNGCGAAAGCATTTGCCAAGAATGTTTTCATTAATCAAGAACGAAAGTTAGGGGATCGAAGACGATCAGATACCGTCGTAGTCTTAACCATAAACTATGCCGACTAGAGATTGGAGGTTTATTTTACCAGTTTCCTTCAGCACCTTATGAGAAATCAAAGTCTTTGGGTTCTGGGGGGAGTATGGTCGCAAGGCTGAAACTT

>ASV316 _ Corallicolidae
AAGTCTGGTGCCAGCAGCCGCGGTAATTCCAGCTCCAATAGCGTATATTAAAGTTGTTGCAGTTAAAAAGCTCGTAGTTGGATTTCTGTCAAGAACAAGCGGTCCGCTCCCTTGGAGTGTGTACTTGCGTCGTTTTTGACTTTCTTCTGAACTCAGATGTTTCCCCTTCACTGGGTGAGGCAGCTGGGCAGAACCTTTACTTTGAGAAAATTAGAGTGTTTCAAGCAGGCTAGCGCCTTGAATACTGCAGCATGGAATAATAAGATAGGATTTCAGTTCTATTTTATTGGTTCTAAGANNNNNNNNNNGCGAAAGCATTTGCAAAGAATGTTTTCATTAATCAAGAACGAAAGTTAGGGGATCGAAGACGATCAGATACCGTCGTAGTCTTAACCATAAACTATGCCGACTAGAGATTGGAGGTTTATTTTACCAGTTTCCTTCAGCACCTTATGAGAAATCAAAGTCTTTGGGTTCTGGGGGGAGTATGGTCGCAAGGCTGAAACTT

>ASV317 _ Ephelotidae
AAGTCTGGTGCCAGCAGCCGCGGTAATTCCAGCTCCAATAGCGTATATTAATGTTGTTGCAGTTAAAAAGCTCGTAGTTGAATTTAGAAGGGGGAACTCTTCTGTTTGTCCTCATACATGCATCCGTTATTGTTGCTTGTGTGATCAAACTTTTACTGTGAGAAAACTAAAGTGCTCAAAGCAGGCTAACGCTTGAATATTAAAGCATGGAATAATAAAATAGGACTTTATTCATTTTATTGGTTATTGAATGAAGTAATGATTAACAGAAACAGTTGGGGGCATTAGTATTTAATTGNNNNNNNNNNCCTGTGCGAAAGCATTTGCCAAGGATGTTTTCATTAATCAAGAACGAAAGTTAGGGGATCAAAGACGATCAGATACCGTCCTAGTCTTAACCATAAACTATGCCAACTGGGGATCGGGAGAGTTTCTCACTCTTTCGGCACCCTCCGAGAAATCAAAGTCTTTGGGTTCTGGGGGGAGTATGGTCGCAAGGCTGAAACTT

>ASV318 _ Licnophoridae
AAGTCTGGTGCCAGCAGCCGCGGTAATTCCAGCTCCAATAGCGTATATTAAAGTTGTTGCAGTTAAAAAGCTCGTAGTTGGATTTCTGCATGCGGCTCGTCTGCTCCCGAGCGGAAAAGGTGAGTCGCGTGCATCGTTCTGTCAGCTCGCTGCTGGGTTTCACGACCTGGAGGCGCGCGCAGATACTTTACCTTGAGGAAATTAGAGTGTTTCAGGCAGGCTTAGCCGGAATACGCTAGCATGGAATAATGGCAAGGACTTAGGTCTCATTCGTTGGTTTGGGGGCCAGAGTAATGGTNNNNNNNNNNACCTGTGCGAAAGCATTTGCCAAGGATGTTTTCATTAATCAAGAACGAAAGTTAGGGGATCAAAGACGATCAGATACCGTCCTAGTCTTAACCATAAACTATGCCGACTCGGGATTGGGCGAGTTTTCACTCGTTCAGCACCGTCCGAGAAATCAAAGTCTTTGGGTTCTGGGGGGAGTATGGTCGCAAGGCTGAAACTT

>ASV319 _ Embryophyceae_XX
AAGTCTGGTGCCAGCAGCCGCGGTAATTCCAGCTCCAATAGCGTATATTTAAGTTGTTGCAGTTAAAAAGCTCGTAGTTGGACTTTGGGCCGGGTCGGCCGGTCCGCCTCACGGCGAGCACCGACCTACTCGACCCTTCAGCCGGCGATGCGCTCCTAGCCTTAACTGGCCGGGTCGTGCCTCCGGCATCGTTACTTTGAAGAAATTAGAGTGCTCAAAGCAAGCCATCGCTCTGGATACATTAGCATGGGATAACATCATAGGATTCCGGTCCTATTGTGTTGGCCTTCGGGATCGGNNNNNNNNNNCGAAAGCATTTGCCAAGGATGTTTTCATTAATCAAGAACGAAAGTTGGGGGCTCGAAGACGATCAGATACCGTCCTAGTCTCAACCATAAACGATGCCGACCAGGGATCGGCGGATGTTGCTTATAGGACTCCGCCGGCACCTTATGAGAAATCAAAGTCTTTGGGTTCCGGGGGGAGTATGGTCGCAAGGCTGAAACTT

>ASV320 _ Licnophoridae
AAGTCTGGTGCCAGCAGCCGCGGTAATTCCAGCTCCAATAGCGTATATTAAAGTTGTTGCAGTTAAAAAGCTCGTAGTTGGATTTCTGGGGACACGCCGACTTGGTATGATTACCACCGAAGCGTGGACTCATCGTTCCGCAGCGAAAGCTGACTTCACGGTTGGTTTCCCGCGCGGATGTTTTACCTTGAGGAAATTAGAGTGTTTCAGGCAGGCTTGGCCAGGATACGCTAGCATGGAATAATTAGGAGGACTTAGGCCTCACTCGTTGGTTTGGGGGTCCGAGTAATGGTTAATANNNNNNNNNNGCGAAAGCATTTGCCAAGGATGTTTTCATTAATCAAGAACGAAAGTTAGGGGATCAAAGACGATCAGATACCGTCCTAGTCTTAACCATAAACTATGCCAACTGGGGATCAGCGGGTGTTATTGTATGACCCCGTTGGCACCTTATGGGAAACCAAAGTTTTTGGGTTCCGGGGGAAGTATGGTTGCAAGGCTGAAACTT

>ASV321 _ Dino-Group-I-Clade-1
AAGTCTGGTGCCAGCAGCCGCGGTAATTCCAGCTCCAATAGCGTATATTAAAGTTGTTGCGGTTAAAAAGCTCGTAGTTGGAGTTCTGCCAGGTGCCGCCTGTCCGCCCCAGTGGTGAGTACGTGGCGCGCATTTGGCCCTTTCAAGGGGAGCGTATCTGCACTTCATTGTGTGGTGCGGGATCCTTGACTTTTACTTTGAGGAAATAGGAGTGTTCCAAGCAGGTTCTCGTCGTGCACAGCTCAGCATGGAATAATAGCATTGGACCTCGATTCTAAGCTGTTGGTTGCCAGAAGCGNNNNNNNNNNCGAAAGCATCTGCCATGGATGTTTTCATTGATCAAGAACGAAAGTTAGGGGATCGAAGACGATCAGATACCGTCCTAGTCTTAACTATAAACCATGCCGGCTAGAGATCGGAGGTTGTTCGTTTTGTGACGCCTTCAGCATCTTGAGAGAAATCAAAGCCTTTGGGTTCCGGGGGGAGTATGGTCGCAAGGCTGAAACTT

>ASV322 _ Ostreobiaceae
AAGTCTGGTGCCAGCAGCCGCGGTAATTCCAGCTCCAATAGCGTATATTTAAGTTGTTGCGGTTAAAACGCTCGTAGTTGGACTTTGGGTTCCGCTTCGTCGGTCCGCCCTCGCGGGCGCGCACCGCACGTTCGGCAACCTTTTTGGTCGGTCCCCGTGGCTGGGCTTCACTGTCTGGCCGCGCGTGTCCGTCTGGGTTACTTTGAGGAAAATAGAGTGTTCAAAGCACGCGGCTGCGCGAATACGCTAGCATGGAATAACACGAGAGGGCTGCGGGCCACACGTGGTTGGTCTGTGGNNNNNNNNNNGAAAGCGATTGCCAAGGACGTCTCCGTTGATCAAGAACGAAAGTTGGGGGATCGAAGATGCTTAGATACCGTCGTAGTCCCAACCGTAAACGATGCCGACTAGGGATCGGCGGGCGTTCCGTTTTGAGGCCCCGCCGGCACCTGACGAGAAATCGAGGTCTTTGGGTTCCGGGGGGAGTACGGTCGCAAGGCTGAAACTT

>ASV323 _ Chytriodiniaceae
AAGTCTGGTGCCAGCAGCCGCGGTAATTCCAGCTCCAAAAGCGTATATTAAAGTTGTTGCGGTTAAAACGCTCGTAGTTGGATTTCTGTTAGGGACGACCGTTCCGCCCTCCGGGTGAGTATCTGGCTCGGCCTTGGCATCTTCTTGAAGAACGTTTCTGCACTTCATTGTGTGGTGCGGTATTCAGGACTTTTACTTTGAGGAAATTAGAGTGTTTCAAGCAGGCTTACGCCTTGAATACATTAGCATGGAATAATGGAATAGGACTTTGGTTCTATTTTGTTGGTTTGTGGAACCGNNNNNNNNNNGCGAAAGCATTTGCCAAGAATGTTTTCATTGATCAAGAACGAAAGTTAGAGGATCGAAGACGATCAGATACCGTCCTAGTTCTAACCATAAACGATGCCGACTAGGGATCAGCGGGTGTTATTGTATGACCCCGTTGGCACCTTAAGGGAAACCAAAGTTTTTGGGTTCCGGGGGAAGTATGGTTGCAAGGCTGAAACTT

>ASV324 _ Dothideomycetes
AAGTCTGGTGCCAGCAGCCGCGGTAATTCCAGCTCCAATAGCGTATATTAAAGTTGTTGCAGTTAAAAAGCTCGTAGTTGAACCTTGGGCCTGGCTGGCCGGTCCGCCTCACCGCGTGTACTGGTCCGGCCGGGCCTTTCCTTCTGGGGAACCTCATGCCCTTCACTGGGCGTGCTGGGGAACCAGGACTTTTACTTTGAAAAAATTAGAGTGTTCAAAGCAGGCCTTTGCTCGAATACATTAGCATGGAATAATAGAATAGGACGTGTGGTTCTATTTTGTTGGTTTCTAGGACCGCNNNNNNNNNNGAAAGCATTTGCCAAGGATGTTTTCATTAATCAGTGAACGAAAGTTAGGGGATCGAAGACGATCAGATACCGTCGTAGTCTTAACCATAAACTATGCCGACTAGGGATCGGACGGTGTTAGTATTTTGACCCGTTCGGCACCTTACGAGAAATCAAAGTTTTTGGGTTCTGGGGGGAGTATGGTCGCAAGGCTGAAACTT

>ASV325 _ Corallicolidae
AAGTCTGGTGCCAGCAGCCGCGGTAATTCCAGCTCCAATAGCGTATATTAAAGTTGTTGCAGTTAAAAAGCTCGTAGTTGGATTTCTGTCAAGAACAAGCGGTCCGCTCCCTTGGAGTGTGTACTTGCGTCGTTTTTGACTTTCTTCTGAACTCAGATGTTTCCCCTTCACTGGGTGAGGCAGCTGGGCAGAACCTTTACTTTGAGAAAATTAGAGTGTTTCAAGCAGGCTAGCGCCTTGAATACTGCAGCATGGAATAATGGAATAGGACTTTGGTTCTATTTTGTTGGTTTCTAGANNNNNNNNNNGCGAAAGCATTTGCCAAGAATGTTTTCATTAATCAAGAACGAAAGTTAGAGGATCGAAGACGATCAGATACCGTCCTAGTTCTAACCATAAACGATGCCGACTAGGGATCAGCGGGTGTTATTGTATGACCCCGTTGGCACCTTATGGGAAACCAAAGTTTTTGGGTTCCGGGGGAAGTATGGTTGCAAGGCTGAAACTT

>ASV326 _ Prasino-Clade-9_XX
AAGTCTGGTGCCAGCAGCCGCGGTAATTCCAGCTCCAATAGCGTATATTTAAGTTGTTGCAGTTAAAAAGCTCGTAGTTGGATTTCGGGTGTGGGGCGCCGGTCCGCTTCGGTGTGCACTGGCGGCCCAGGCCTTCTTGTCGGGGATGCGCTCTGGTATTGATTTATCGGACGCAGAGTCGGCGCAGTTACTTTGAAAAAATTAGAGTGTTCAAAGCAGGCTTTCGCTTGAATACATTAGCATGGAATAACATGATAGGACTCCGATCCCATTGTGTTGGTCTTCGGGACTGGAGTAANNNNNNNNNNGCGAAAGCATTTGCCAAGGATGTTTTCATTAATCAAGAACGAAAGTTGGGGGCTCGAAGATGATTAGATACCATCGTAGTCTCAACCATAAACGATGCCGACTAGGGATTGGCGGATGTTACTTGATGACTTCGCCAGCACCTTGTGAGAAATCAAAGTCTTTGGGTTCCGGGGGGAGTATGGTCGCAAGGCTGAAACTT

>ASV327 _ Corallicolidae
AAGTCTGGTGCCAGCAGCCGCGGTAATTCCAGCTCCAATAGCGTATATTAAAGTTGTTGCAGTTAAAAAGCTCGTAGTTGGATTTCTGTCAAGAACAAGCGGTCCGCTCCCTTGGAGTGTGTACTTGCGTCGTTTTTGACTTTCTTCTGAACTCAGATGTTTCCCCTTCACTGGGTGAGGCAGCTGGGCAGAACCTTTACTTTGAGAAAATTAGAGTGTTTCAAGCAGGCTAGCGCCTTGAATACTGCAGCATGGAATAATAAGATAGGACCTTGGTTCTATTTTGTTGGTTTCTAGANNNNNNNNNNCGAAAGCATTTGCCAAGGATGTTTTCATTGATCAAGAACGAAAGTTAGGGGATCGAAGACGATCAGATACCGTCCTAGTCTTAACCATAAACCATGCCGACTAGAGATTGGAGGTCGTTACTTATACGACTCCTTCAGCACCTTATGAGAAATCAAAGTCTTTGGGTTCCGGGGGGAGTATGGTCGCAAGGCTGAAACTT

>ASV328 _ Sordariomycetes
AAGTCTGGTGCCAGCAGCCGCGGTAATTCCAGCTCCAATAGCGTATATTAAAGTTGTTGTGGTTAAAAAGCTCGTAGTTGAACCTTGGGCCTGGCTGGCCGGTCCGCCTCACCGCGTGTACTGGTCCGGCCGGGTCTTTCCCTCTGTAGAACCCCATGCCCTTCACTGGGTGTGGCGGGGAAACAGGACTTTTACTTTGAAAAAATTAGAGTGCTCCAGGCAGGCCTATGCTCGAATACACTAGCATGGAATAATAAAATAGGACGTGCGGTTCCATTTTGTTGGTTTCTAGGACCGCNNNNNNNNNNCTGCGAAAGCATTTGCCAAGGATGTTTTCATTAATCAGGAACGAAAGTTAGGGGATCGAAGACGATCAGATACCGTCGTAGTCTTAACCATAAACTATGCCGACTAGGGATCGGACGATGTTTTTTTGACTCGTTCGGCACCTTACGAGAAATCAAAGTGCTTGGGCTCCAGGGGGAGTATGGTCGCAAGGCTGAAACTT

>ASV329 _ Ostreobiaceae
AAGTCTGGTGCCAGCAGCCGCGGTAATTCCAGCTCCAATAGCATATATTTAAGTTGTTGCCATTAAAACGCTCATAGTTGGACTTTGGGTTCCGCTTCATCGGTCCGCCCTCGCGGGCGTGCACCGAACGTTCGGCAACCTTTTTAGTCAGTCCCCGCGGCTAGGCTTTACTGTCTAGCTGTGCGCGTCCGTCCAGGTTACTTTGAGGAAAATAGAGTGTTTAAAGCATGCGGCTGTGCAAATACGCTAGCATGGAATAACACGAGAGGGCTGTGGGCCACACGTGGTTGGTCTATGGNNNNNNNNNNGCTAGGCTTTACTGTCTAGCTGTGCGCGTCCGTCCAGGTTACTTTGAGGAAAATAGAGTGTTTAAAGCATGCGGCTGTGCAAATACGCTAGCATGGAATAACACGAGAGGGCTGTGGGCCACACGTGGTTGGTCTATGGTGTCCATAGCAATGATCGAGAGGAGGGTTCCGGGGGGAGGACAGTCGCAAGGCTGAAACCT

>ASV330 _ Ostreobiaceae
AAGTCTGGTGCCAGCAGCCGCGGTAATTCCAGCTCCAATAGCGTATATTTAAGTTGTTGCGGTTAAAACGCTCGTAGTTGGACTTTGAGCGTCGCCGGGTCGGTCCGCCCTCACGGGCGCGCACCGCACTCGCGTCAGCTCTTCGGGTCGGTCCCGCCGGCTGGGCTTAACTGTCCGGTCGGCGGTGTTCCGACCGGGTTACTTTGAGGAAAATAGAGTGTTCAAAGCGTGCGATCGCGTGAATACGCTAGCATGGAATAACACGAGAGGGCTGCGGGCCACACGTGGTTGGTCTGTGNNNNNNNNNNGAAAGCGATTGCCAAGGACGTCTCCGTTGATCAAGAACGAAAGTTGGGGGATCGAAGATGCTTAGATACCGTCGTAGTCCCAACCGTAAACGATGCCGACTAGGGATCGGCGGGCGTTCCGTTTTGAGGCCCCGCCGGCACCTGACGAGAAATCGAAGTCTTTGGGTTCCGGGGGGAGTACGGTCGCAAGGCTGAAACTT

>ASV331 _ Corallicolidae
AAGTCTGGTGCCAGCAGCCGCGGTAATTCCAGCTCCAATAGCGTATATTAAAGTTGTTGCAGTTAAAAAGCTCGTAGTTGGATTTCTGTCAAGAACAAGCGGTCCGCTCCCTTGGAGTGTGTACTTGCGTCGTTTTTGACTTTCTTCTGAACTCAGATGTTTCCCCTTCACTGGGTGAGGCAGCTGGGCAGAACCTTTACTTTGAGAAAATTAGAGTGTTCAAAGCAGGCTTGTGCTTGAATACATAAGCATGGAATAATGGAATAGGACTTTGGTTCTATTTTGTTGGTTTCTAGAANNNNNNNNNNGCGAAAGCATTTGCCAAGAATGTTTTCATTAATCAAGAACGAAAGTTAGGGGATCGAAGACGATCAGATACCGTCGTAGTCTTAACCATAAACTATGCCGACTAGAGATTGGAGGTTTATTTTACCAGTTTCCTTCAGCACCTTATGAGAAATCAAAGTCTTTGGGTTCTGGGGGGAGTATGGTCGCAAGGCTGAAACTT

>ASV332 _ Dino-Group-II-Clade-7
AAGTCTGGTGCCAGCAGCCGCGGTAATTCCAGCTCCAATAGCGTATATTAAAGTTGTTGCGGTTAAAAAGCTCGTAGTTGGATTTCTGTCTAGGGTGGCCGGTACTCACTATGTGATGTATCTGGTTCAGTCTGGGCATCCTCTTGGGGATCGTTCCTGTGCTTGATTGCATGGGGCGGAATTCAAGACTTTTACTTTGAGGAAATTAGAGTGTTCACGGCAAGCTTTCGCTTTGAATACATTAGCATGGAATAATGATATAGGGCATAAGTTCTATTTTGTTGGTTTCTAGAACATANNNNNNNNNNCGAAAGCATTTGCCAAGGATGTTTTCATTGATCAAGAACGAAAGTATGGGGATCGAAGACGATTAGATACCGTCGTAGTCTATACCATAAACTATGCCAACTAGAGATTGGAGGTCGTTTTTTTTATGACTCCTTCAGCACCTTATGAGAAATCAAAGTTTTTGGGTTCCGGGGGGAGTATGGTCGCAAGGCTGAAACTT

>ASV333 _ Dino-Group-I-Clade-2
AAGTCTGGTGCCAGCAGCCGCGGTAATTCCAGCTCCAATAGCGTATATTAAAGTTGTTGCGGTTAAAACGCTCGTAGTTGGGTTTCTGTTGGACGCATCAGGTCTGCCCAAGTGGCGAGTACTTGTTCTGTGTCTGGCATCTTCTTGGGGAACGGGTGCGCACTTCATTGTGTGGCTCGGAAACCTTGACGTTTACTTTGAGGAAATGAGAGTGCTTCAAGCGGGTGTCCGCCACGAATACGTTAGCATGGAATAATAGCATTGGACCTCGGATCATAGCTGTTGGTTGCTGGAACCGNNNNNNNNNNCGAAAGCATTTGCCAAGGATGTTTTCATTGATCAAGAACGAAAGTTAGGGGATCGAAGACGATCAGATACCGTCCTAGTCTTAACCATAAACTATGCCGACTAGAGATTGGAGGCTGTTGCTTTTCCGACGCCTTCAGCATCTTGGGAGAAATCAAAGTCTTTGGGTTCCGGGGGGAGTATGGTCGCAAGGCTGAAACTT

>ASV334 _ Ostreobiaceae
AAGTCTGGTGCCAGCAGCCGCGGTAATTCCAGCTCCAATAGCGTATATTTAAGTTGTTGCGGTTAAAACGCTCGTAGTTGGACTTTGGGTTCCGCTTCGTCGGTCCGCCCTCGCGGGCGCGCACCGCACGTTCGGCAACCTTTTTGGTCGGTCCCTGTGGCTGGGCTTCACTGTCTGGCCGCCGGCGTCCGTCCGGGTTACTTTGAGGAAAATAGAGTGTTCAAAGCACGCGGATGCGCGAATACGCTAGCATGGAATAACACGAGAGGGCTGTGGGCCACACGTGGTTGGTCTGTGGNNNNNNNNNNGCTGGGCTTCACTGTCTGGCCGCCGGCGTCCGTCCGGGTTACTTTGAGGAAAATAGAGTGTTCAAAGCACGCGGATGCGCGAATACGCTAGCATGGAATAACACGAGAGGGCTGTGGGCCACACGTGGTTGGTCTATGGTGTCCATAGCAATGATCGAGAGGAGGGTTCCGGGGGGAGTACGGTCGCAAGGCTGAAACTT

>ASV335 _ Ochromonadales_clade-XIII
AAGTCTGGTGCCAGCAGCCGCGGTAATTCCAGCTCCAATAGCGTATACTAAAGTTGTTGCAGTTAAAAAGCTCGTAGTTGAATTTCTGGTCTCGAGACGCGGTCAGCTCCAAGGAGTTTGTACTTGCGGATTGGGACCATCCTCGAGAAGAACATATCTGTCATTGAGTTGATGGGTATGGGAATCTCGTCATTTACTGTGAGCAAAATAGAGTGTTCAAAGCAGGCTTACGCCGTTGAATACATTAGCATGGAATAATAAGATAGGACCTTGGTCTATTTTGTTGGTTAGTTCTCCANNNNNNNNNNTGCGAAAGCATTTACCAAGGATGTTTTCATTAATCAAGAACGAAAGTTAGGGGATCGAAGATGATTAGATACCATCGTAGTCTTAACCATAAACTATGCCGACTAGGGATTGGTGGGTGTTATTAGCGACTCCATCAGCACCTTATGAGAAATCAAAGTCTTTGGGTTCCGGGGGGAGTATGGTCGCAAGGCTGAAACTT

>ASV336 _ Thalassiosiraceae
AAGTCTGGTGCCAGCAGCCGCGGTAATTCCAGCTCCAATAGCGTATATTAAAGTTGTTGCAGTTAAAAAGCTCGTAGTTGGATTTCTGGCAGGAGCGGCCGGCCACGCGCTCTGCGCGTGAGTTTGTGCTGTCTCTGGCCATCCTCGGGGAGATCGCGTTTGGCATTAAGTTGTCGGGCGTGGGATACCCGTCGTTTACTGTGAAAAAATTAGAGTGTTTAAAGCAGGCTTATGCCGTTGAATATATTAGCATGGAATAATAAGATAGGACTTCGGAACTATTTTGTTGGTTTGCGTTNNNNNNNNNNACTGCGAAAGCATTTACCAAGGATGTTTTCATTAATCAAGAACGAAAGTTAGGGGATCGAAGATGATTAGATACCATCGTAGTCTTAACCATAAACTATGCCGACTCGGGATTGGCGGTTGTTTTTTGACTCCGTCAGCACCGTATGAGAAATCAAAGTCTTTGGGTTCCGGGGGGAGTATGGTCGCAAGGCTGAAACTT

>ASV337 _ Gymnodiniaceae
AAGTCTGGTGCCAGCAGCCGCGGTAATTCCAGCTCCAATAGCGTATATTAAAGTTGTTGCGGTTAAAAAGCTCGTAGTTGGATTTCTGCTAGGGACGATCGGTCCACCCACTGGGTGTGTATCTGTGTCGGCCTTGGCATCTTCCTGGCGAACGCAACTGCACTTGACTGTGTGGTGCGGTATCCAGGACTTTTACTTTGAGGAAATTAGAGTGTTTCAAGCAGGCGCACGCCTTGAATACATTAGCATGGAATAATAAGATAGGACCTGAGTTCTATTTTGTTGGTTTCTAGAGCTGNNNNNNNNNNCGAAAGCATTTGCCAAGGATGTTTTCATTGATCAAGAACGAAAGTTAGGGGATCGAAGACGATCAGATACCGTCGTAGTCTTAACCATAAACCATGCCGACTAGAGATTGGAGGTCGTTAACTGTACGACCCCTTCAGCACCTTATGAGAAATCAAAGTCTTTGGGCTCTGGGGGGAGTATGGTCGCAAGGCTGAAACTT

>ASV338 _ Holostichidae
AAGTCTGGTGCCAGCAGCCGCGGTAATTCCAGCTCCAATAGCGTATATTAAAGTTGTTGCAGTTAAAAAGCTCGTAGTTGGATTTCTGTGAGAGCGCCGGTGTCGGATGATGCTTGTACGCAGGCGCTCTTACATCCTTCTGTTAACTGATCTTGGCATTTTATTGCTGGTTCAGGGCTCAGATATTTTACCTTGAGAAAATTAGAGTGTTTCAGGCAGGCTTATGCCGGAATACATTAGCATGGAATAATGGAACAGGACCTGTGCGTCTTTCGGGGCGCCGGTCTCCGTTGTTGGTNNNNNNNNNNTATGCGAAAGCATTTGCCAAGGATGTTTTCATTAATCAAGAACGAAAGTTAGGGGATCAAAGACGATCAGATACCGTCCTAGTCTTAACCATAAACTATGCCGACTAGGGATCGGAGGCGAGCTCTAACAGCCTTCGGAACCTTATGAGAAATCAAAGTCTTTGGGTTCTGGGGGGAGTATGGTCGCAAGGCTGAAACTT

>ASV339 _ Corallicolidae
AAGTCTGGTGCCAGCAGCCGCGGTAATTCCAGCTCCAATAGCGTATATTAAAGTTGTTGCGGTTAAAAAGCTCGTAGTTGGATTTCTGCTGAGGACGACCGGTCCGCCCTCTGGGTGAGTATCTGGCTCGGCCTTAACATCTTCTTGAAGAACGCAACTGCACTTGACTGTGTGGTGCGGCATTCAAGACTTTTACTTTGAGAAAATTAGAGTGTTTCAAGCAGGCTAGCGCCTTGAATACTGCAGCATGGAATAATAAGATAGGATTTCAGTTCTATTTTATTGGTTCTAAGAACTGNNNNNNNNNNGCGAAAGCATTTGCCAAGAATGTTTTCATTAATCAAGAACGAAAGTTAGGGGATCGAAGACGATCAGATACCGTCGTAGTCTTAACCATAAACTATGCCGACTAGAGATTGGAGGTTTATTTTACCAGTTTCCTTCAGCACCTTATGAGAAATCAAAGTCTTTGGGTTCTGGGGGGAGTATGGTCGCAAGGCTGAAACTT

>ASV340 _ Warnowiaceae
AAGTCTGGTGCCAGCAGCCGCGGTAATTCCAGCTCCAATAGCGTATATTAAAGTTGTTGCGGTTAAAAAGCTCGTAGTTGGATTTCTGCTGAGGACGACCGGTCCGCCCTCTGGGTGAGTATCTGGCTCGGCCTTAACATCTTCTTGAAGAACGCAACTGCACTTGACTGTGTGGTGCGGCATTCAAGACTTTTACTTTGAGGAAATTAGAATGTTTGAAGCAGGCGCATGCCTTGAATACATTAGCATGGAATAATGAGATAGGACCTTTGTTCTATTTTGTTGGTTTCTAGAACTGNNNNNNNNNNGCGAAAGCATTTGCCAAGGATGCTTTCATTGATCAAGAACGAAAGTTAGGGGATCGAAGACGATCAGATACCGTCCTAGTCTTAACCATAAACCATGCCGACTAAAGATTGGAGGTTTATTTTACCAGTTTCCTTCAGCACCTTATGAGAAATCAAAGTCTTTGGGTTCTGGGGGGAGTATGGTCGCAAGGCTGAAACTT

>ASV341 _ Corallicolidae
AAGTCTGGTGCCAGCAGCCGCGGTAATTCCAGCTCCAATAGCGTATATTAAAGTTGTTGCAGTTAAAAAGCTCGTAGTTGGATTTCTGTCAAGAACAAGCGGTCCGCTCCCTTGGAGTGTGTACTTGCGTCGTTTTTGACTTTCTTCTGAACTCAGATGTTTCCCCTTCACTGGGTGAGGCAGCTGGGCAGAACCTTTACTTTGAGAAAATTAGAGTGTTTCAAGCAGGCTAGCGCCTTGAATACTGCAGCATGGAATAATAAGATAGGATTTCAGTTCTATTTTATTGGTTCTAAGANNNNNNNNNNGAAAGCATTTGCCAAGAATGTTTTCATTAATCAAGAACGAAAGTTAGGGGATCGAAGACGATCAGATACCGTCGTAGTCTTAACCATAAACTATGCCGACTAGGGATCGGCGGGCGTTCCGTTTTGAGGCCCCGCCGGCACCTGACGAGAAATCGAAGTCTTTGGGTTCCGGGGGGAGTACGGTCGCAAGGCTGAAACTT

>ASV342 _ Ostreobiaceae
AAGTCTGGTGCCAGCAGCTGCGGTAATTCCAGCTCCAATAGCGTATACTAAAGTTGTTGCAGTTAAAAAGCTCGTAGTTGGATTTCGGGACGGCACGGTTGGTCATCCGCAAGGCATGCCACTGGCTGCGTTGTCCTTCTTCGCGAAGACCACGTGTGCTCTTAATTGGGTGTGCATGGAATTTGCGACGTTTACTTTGAAGAAATTAGAGTGTTCAAAGCACGCGGCTGCGCGAATACGCTAGCATGGAATAACACGAGAGGGCTGCGGGCCACACGTGGTTGGTCTGTGGTGTCCGNNNNNNNNNNGAAAGCGATTGCCAAGGACGTCTCCGTTGATCAAGAACGAAAGTTGGGGGATCGAAGATGCTTAGATACCGTCGTAGTCCCAACCGTAAACGATGCCGACTAGGGATCGGCGGGCGTTCCGTTTTGAGGCCCCGCCGGCACCTGACGAGAAATCGAAGTCTTTGGGTTCCGGGGGGAGTACGGTCGCAAGGCTGAAACTT

>ASV343 _ Syndiniales_XX
AAGTCTGGTGCCAGCAGCCGCGGTAATTCCAGCTCCAATAGCGTATATTAAAATTGTTGCGGTTAAAACGCTCGTAGTTGGATATTTGTTATGGACGGTCGGTCTACCCCAGTGGTCAGTACTTCGATTCGTTCTAGGCACTTTTCTGGAGGAAGTGTTTGCACTTAATTGTGTTGCACGTGCTCCGTGACATTTACTTTGAGGAAATGAGAGTGTTTCAAGCAGGCATCTGTCGTGAATGCGCTAGCATGGAATAATAGCATGGGACCATTGCTTGACTCTGTTGGTCTTGGGCTGTNNNNNNNNNNGCGAAAGCATCTACCCGGGATGTTTTTGTTGATCAAGAACGAAAGTTAGGGGATCGAAGACGATCAGATACCGTCCTAGTCTTAACCTTAAACCATGCCGACTAGAGATTTGAGTCGTCAGAATTATGACGCCTTAAGCACCTTAGGGGAAACCAAAGTCTTCGGGTTCCGGGGGGAGTATGGTCGCAAGGCTGAAACTT

>ASV344 _ Peridiniales_X
AAGTCTGGTGCCAGCAGCCGCGGTAATTCCAGCTCCAATAGCGTATATTAAAGTTGTTGCGGTTAAAAAGCTCGTAGTTGGATTTCTGCCTAGGACGACCGGTCCGCCCTCTGGGTGAGTATCTGGCTCAGCCTGGGCATCTTCTTGGAGAACGTAGCTGCACTTGATTGTGTGGTGCGGTATCCAGGACTTTTACTTTGAGGAAATTAGAGTGTTTCAAGCAGGCACGCGCCTTGAATACATTAGCATGGAATAATAAGATAGGACCTCGGCTCTATTTTGTTGGTTTCTAGAGCTGNNNNNNNNNNCGAAAGCATTTGCCAAGGATGTTTTCATTGATCAAGAACGAAAGTTAGGGGATCGAAGACGATCAGATACCGTCCTAGTCTTAACCATAAACCATGCCGACTAGAAATTGGAGGTCGTTATCCTTACGACTCCTTCAGCACCTTATGAGAAATCAAAGTCTTTGGGTTCCGGGGGGAGTATGGTCGCAAGGCTGAAACTT

>ASV345 _ Chytriodiniaceae
AAGTCTGGTGCCAGCAGCCGCGGTAATTCCAGCTCCAAAAGCGTATATTAAAGTTGTTGCGGTTAAAACGCTCGTAGTTGGATTTCTGTTAGGGACGACCGTTCCGCCCTCCGGGTGAGTATCTGGCTCGGCCTTGGCATCTTCTTGAAGAACGTTTCTGCACTTCATTGTGTGGTGCGGTATTCAGGACTTTTACTTTGAGGAAATTAGAGTGTTTCAAGCAGGCTTACGCCTTGAATACATTAGCATGGAATAATAAGATAGGACCTTGGTTCTATTTTGTTGGTTTCTAGAGCTGNNNNNNNNNNGACTACTGCGAAAGCATTTGCCAAGGATGTTTTCATTAATCAAGAACGAAAGTTAGGGGATCAAAGACGATTAGATACCGTCGTAGTCCTAACCATAAACTATGCCGACTAGGGATTGGTGAGGTGAACCCTCATCAGCACCTAATGAGAAATCAAAGTCTTTGGGTTCTGGGGGGAGTATGGTCGCAAGGCTGAAACTT

>ASV346 _ Ventricleftida_X
AAGTCTGGTGCCAGCAGCCGCGGTAATTCCAGCTCCAATAGCGTATATTAAAGTTGTTGCAGTTAAAAAGCTCGTAGTTGGATTTCTGGTTCGCTGCGCCTGGCCCGCCTACGTTAGTAGTGTGAGTGCCGGTTGCGCGGTAGCCATCCTTCTGGAGAACGGGCCTGCTCTTCACTGAGTGGGGTCCGCGACCCAGATCCTTTACTTTGAAAAAATTAGAGTGTTTAAAGCAGGCAATTGCTCTGAATACATTAGCATGGAATAATGATATAGGACTTTGGTTCTATTTTGTTGGTTTNNNNNNNNNNCGAAAGCATTCACCAAGGATATCTTCTTTAATCAAGAACGAAAGTTGGGGGATCGAAGAGGATCAGATACCCTCGTAGTCTCAACCATAAACTATGCCGACTAGGGATCCGCGAACGTTGCATTTTCGACTTCGTGGGCACCTTATGAGAAATCAAAGTCTTTGGGTTCCGGGGGGAGTATGGTCGCAAGGCTGAAACTT

>ASV347 _ Ephelotidae
AAGTCTGGTGCCAGCAGCCACGGTAATTCCAGCTCCAATAGCGTATACTAAAGTTGTTGCAGTTAAAAAGCTCGTAGTTGGATTTCGGGGCGGCGCGGTCGGTCAGCCGCAAGGTATGTTACTGGCCGCGCTGTTCTATTTCGTTGTCAGAGGTGAAATTCTTGGATTTATTAAAGACGAACCAGTGCGAAAGCATTTGCCAAGGATGTTTTCATTAATCAAGAACGAAAGTTAGGGGATCAAAGACGATTAGATACCGTCGTAGTCCTAACCATAAACTATGCCGACTAGGGATTGGNNNNNNNNNNAACCAGTGCGAAAGCATTTGCCAAGGATGTTTTCATTAATCAAGAACGAAAGTTAGGGGATCAAAGACGATTAGATACCGTCGTAGTCCTAACCATAAACTATGCCGACTAGGGATTGGTGAGGTGAACCCTCATCAGCACCTAATGAGAAATCAAAGTCTTTGGGTTCTGGGGGGAGTATGGTCGCAAGGCTGAAACTT

>ASV348 _ Dino-Group-I-Clade-7
AAGTCTGGTGCCAGCAGCCGCGGTAATTCCAGCTCCAATAGCGTATATTAAAGTTGTTGCGGTTAAAACGCTCGTAGTTGGAGATCTGTCAAAAAATACTGGTCCGCCCTCGTGGTGAGTACATGGTAAGTTTTTGTCATCATCTTGGGGAACTTGTTTGCACTTTACTGTGTGACTTGAGATCCAGGACTTTTACTTTGAGGAAATGAGAGTGTTTCAAGCAGGCGGAAGCCCTGAATACGTTAGCATGGAATAATAGCATCGGACCTCCTTCCAAAGCTGTTGGTTCATTGGAAAGNNNNNNNNNNGCGAAAGCATCTGCCAAGGATGTTTTCATTGATCAAGAACGAAAGTTAGGAGATCGAAGACGATCAGATACCGTCCTAGTCTTAACCATAAACTATGCCGACTAGAGATTGGGGGCCGTCTTTATATGACGCCCTCAGCATCTTGAGAGAAATCAGAGTCTTTGGGTTCCGGGGGGAGTATGGTCGCAAGGCTGAAACTT

>ASV349 _ Dino-Group-I-Clade-1
AAGTCTGGTGCCAGCAGCCGCGGTAATTCCAGCTCCAATAGCGTATATTAAAGTTGTTGCGGTTAAAAAGCTCGTAGTTGGAGTTCTGCCAGGTGCCGCCTGTCCGCCCCAGTGGTGAGTACGTGGCGCGCATTTGGCCCTTTCAAGGGGAGCGTATCTGCACTTCATTGTGTGGTGCGGGATCCTTGACTTTTACTTTGAGGAAATAGGAGTGTTCCAAGCAGGCTCTCGTCGTGCACAGCTCAGCATGGAATAATAGCATTGGACCTCGATTCTAAGCTGTTGGTTGCCAGAAGCGNNNNNNNNNNGCGAAAGCATCTGCCATGGATGTTTTCATTGATCAAGAACGAAAGTTAGGGGTTCGAAGACGATCAGATACCGTCGTAGTCCTAACCATAAACTATGCCGACTAGGGATCGGTGGATGTTAGCGTTTGACTCCATCGGCACCTTATGAGAAATCAAAGTCTTTGGGTTCCGGGGGGAGTATGGTCGCAAGGCTGAAACTT

>ASV350 _ Prasino-Clade-9_XX
AAGTCTGGTGCCAGCAGCCGCGGTAATTCCAGCTCCAATAGCGTATATTTAAGTTGTTGCAGTTAAAAAGCTCGTAGTTGGATTTCGGGTAGGGGGCGCCGGTCCGCTTCGGTGTGCACTGGCGGCCCATATCTTCTTGTCGGGGATGCGTGCTGGTCTTCATTGATCGGCCGCAGAGTCGGCGCAGTTACTTTGAAAAAATTAGAGTGTTCAAAGCAGGCTTTCGCTTGAATACATTAGCATGGAATAACATGATAGGACTCCGTTCTCATTGTGTTGGTCTTCGAGACTGGAGTAANNNNNNNNNNGCGAAAGCATTTGCCAAGGATGTTTTCATTAATCAAGAACGAAAGTTGGGGGCTCGAAGATGATTAGATACCATCGTAGTCTCAACCATAAACGATGCCGACTAGGGATTAGCGGATGTTACTTGATGACTTCGCTAGCACCTTGTGAGAAATCAAAGTCTTTGGGTTCCGGGGGGAGTATGGTCGCAAGGCTGAAACTT

>ASV351 _ Prymnesiaceae
AAGTCTGGTGCCAGCAGCCGCGGTAATTCCAGCTCCAATAGCGTATATTAAAGTTGTTGCAGTTAAAACGCTCGTAGTCGGATTTCGGGGCGGGGCCGCCGGTCTGCCGATGGGTATGCACTGGCGGTCGCGTCCTTCCTTCCGGAGACTGGCCCTACTCTTAACTGAGCGGGGTCGGGAGTCGGATCGTTTACTTTGAAAAAATCAGAGTGTTTCAAGCAGGCAGCTCGCTCTTGCATGGATTAGCATGGGATAATGAAATAGGACTTTGGTGCTATTTTGTTGGTTTCGAACACCGNNNNNNNNNNGCGAAAGCATTTGCCAGGGATGTTTTCACTGATCAAGAACGAAAGTTAGGGGATCGAAGACGATCAGATACCGTCGTAGTCTTAACCATAAACCATGCCGACTAGGGATTGGCGGAAGTCCTTCTTTGACTCCGTCAGCACCTTAAGGGAAACTATAGTCTTTGGGTTCCGGGGGGAGTATGGTCGCAAGGCTGAAACTT

>ASV352 _ Licnophoridae
AAGTCTGGTGCCAGCAGCCGCGGTAATTCCAGCTCCAATAGCGTATATTAAAGTTGTTGCAGTTAAAAAGCTCGTAGTTGGATTTCTGTCAAGAACAAGCGGTCCGCTCCCTTGGAGTGTGTACTTGCGTCGTTTTTGACTTTCTTCTGAACTCAGATGTTTCCCCTTCACTGGGTGAGGCAGCTGGGCAGAACCTTTACTTTGAGAAAATTAGAGTGTTTCAAGCAGGCTAGCGCCTTGAATACTGCAGCATGGAATAATTAGGAGGACTTAGGCCTCACTCGTTGGTTTGGGGGTCNNNNNNNNNNCCTGTGCGAAAGCATTTGCCAAGGATGTTTTCATTAATCAAGAACGAAAGTTAGGGGATCAAAGACGATCAGATACCGTCCTAGTCTTAACCATAAACTATGCCAACTGGGGATCGGGAGAGTTTCTCACTCTTTCGGCACCCTCCGAGAAATCAAAGTCTTTGGGTTCTGGGGGGAGTATGGTCGCAAGGCTGAAACTT

>ASV353 _ Holostichidae
AAGTCTGGTGCCAGCAGCCGCGGTAATTCCAGCTCCAATAGCGTATATTAAAGTTGTTGCAGTTAAAAAGCTCGTAGTTGGATTTCTGTGAGAGCGCCGGTGTCGGCTGATGCTTGTACGCAGGCGCTCTTACATCCTTCTGTTAACTGATCTTGGCATTTTATTGCTGGTTCAGGGCTCAGATATTTTACCTTGAGAAAATTAGAGTGTTTCAGGCAGGCTTATGCCGGAATACATTAGCATGGAATAATGGAACAGGACCTGTGCGTCTTTCGGGGCGCCGGTCTCCGTTGTTGGTNNNNNNNNNNGCGAAAGCATTTGCCAAGGATGTTTTCATTAATCAAGAACGAAAGTTAGGGGATCAAAGACGATCAGATACCGTCCTAGTCTTAACCATAAACTATGCCGACTAGGGATCAGCGGGTGTTATTGTATGACCCCGTTGGCACCTTAAGGGAAACCAAAGTTTTTGGGTTCCGGGGGAAGTATGGTTGCAAGGCTGAAACTT

>ASV354 _ Dino-Group-I-Clade-1
AAGTCTGGTGCCAGCAGCCGCGGTAATTCCAGCTCCAATAGCGTATATTAAAGTTGTTGCGGTTAAAAAGCTCGTAGTTGGAGTTCTGCCAGGTGCCACCTGTCCGCCCCAGTGGTGAGTACGTGGTGCGCATTTGGCCCTTTCAAGGGGAGCGTATTTGCACTTAATTGTGTGGTGCGGGATCCTTGACTTTTACTTTGAGGAAATAAGAGTGTTCCAAGCAGGCTCTCGTCGTGCATAGCTCAGCATGGAATAATAGCATTGGACCTCGATTCTAAGCTGTTGGTTGCCAGAAGCGNNNNNNNNNNGCGAAAGCATCTGCCATGGATGTTTTCATTGATCAAGAACGAAAGTTAGGGGATCGAAGACGATCAGATACCGTCCTAGTTCTAACCATAAACGATGCCGACTAGGGATCAGCGGGTGTTATTGTATGACCCCGTTGGCACCTTAAGGGAAACCAAAGTTTTTGGGTTCCGGGGGAAGTATGGTTGCAAGGCTGAAACTT

>ASV355 _ Warnowiaceae
AAGTCTGGTGCCAGCAGCCGCGGTAATTCCAGCTCCAATAGCGTATATTAAAGTTGTTGCGGTTAAAAAGCTCGTAGTTGGATTTCTGCTGAGGACGACCGGTCCGCCCTCTGGGTGAGTATCTGGCTCGACTTTGGCATCTTCTTGAAGAACGTAACTGCACTTGACTGTGTGGTGCGGTATTCAAGACTTTTACTTTGAGGAAATTAGAGTGTTTGAAGCAGGCGCATGCCTTGAATACATTAGCATGGAATAATGAGATAGGACCTTTGTTCTATTTTGTTGGTTTGTGGAACCGNNNNNNNNNNGCGAAAGCATTTGCCAAGAATGTTTTCATTGATCAAGAACGAAAGTTAGAGGATCGAAGACGATCAGATACCGTCCTAGTTCTAACCATAAACGATGCCGACTAGGGATCAGCGGGTGTTATTGTATGACCCCGTTGGCACCTTAAGGGAAACCAAAGTTTTTGGGTTCCGGGGGAAGTATGGTTGCAAGGCTGAAACTT

>ASV356 _ Corallicolidae
AAGTCTGGTGCCAGCAGCCGCGGTAATTCCAGCTCCAATAGCGTATATTAAAGTTGTTGCAGTTAAAAAGCTCGTAGTTGGATTTCTGTCAAGAACAAGCGGTCCGCTCCCTTGGAGTGTGTACTTGCGTCGTTTTTGACTTTCTTCTGAACTCAGATGTTTCCCCTTCACTGGGTGAGGCAGCTGGGCAGAACCTTTACTTTGAGAAAATTAGAGTGTTTCAAGCAGGCTAGCGCCTTGAATACTGCAGCATGGAATAATGGAATAGGACTTTGGTTCTATTTTGTTGGTTTCTAGANNNNNNNNNNGCGAAAGCATTTGCCAAGAATGTTTTCATTAATCAAGAACGAAAGTTAGGGGATCGAAGACGATCAGATACCGTCGTAGTCTTAACCATAAACTATGCCGACTAGAGATTGGAGGTTTATTTTACCAGTTTCCTTCAGCACCTTATGAGAAATCAAAGTCTTTGGGTTCTGGGGGGAGTATGGTCGCAAGGCTGAAACTT

>ASV357 _ Licnophoridae
AAGTCTGGTGCCAGCAGCCGCGGTAATTCCAGCTCCAATAGCGTATATTAAAGTTGTTGCAGTTAAAAAGCTCGTAGTTGGATTTCTGGGGACACGCCGACTTGGTATGATTACCACCGAAGCGTGGACTCATCGTTCCGCAGCGAAAGCTGACTTCACGGTTGGTTTCCCGCGCGGATGTTTTACCTTGAGGAAATTAGAGTGTTTCAGGCAGGCTTGGCCAGGATACGCTAGCATGGAATAATTAGGAGGACTTAGGCCTCACTCGTTGGTTTGGGGGTCCGAGTAATGGTTAATANNNNNNNNNNGAAAGCATTTGCCAAGGATGTTTTCATTGATCAAGAACGAAAGTTAGGGGATCGAAGACGATCAGATACCGTCCTAGTCTTAACCATAAACTATGCCGACTAGAGATCGGAGGTCGTTAACATTCACGACTCCTTCAGCACCTTCTGAGAAATCAAAGTCTTTGGGTTCCGGGGGGAGTATGGTCGCAAGGCTGAAACTT

>ASV358 _ Pleurosigmataceae
AAGTCTGGTGCCAGCAGCCGCGGTAATTCCAGCTCCAATAGCGTATATTAAAGTTGTTGCAGTTAAAAAGCTCGTAGTTGGATTTGTGGTTTACGTAAGGCTTCCGTCCCCTTCGGGTTTCGGTGTTGCCTGGCGTTGCCATCCTTGGGTGGAATCTGTGTGGCATTAGGTTGTCGTGCAGCAGATACCCATCGTTTACTGTGAAAAAATTAGAGTGTTTAAAGCAGGCTTATGCCGCTGAATATATTAGCATGGAATAATGATATAGGACCTTGGTACTATTTTGTTGGTTTGCGCANNNNNNNNNNGCGAAAGCATTTATCAAGGATGTTTTCATTAATCAAGAACGAAAGTTAGGGGATCGAAGATGATTAGATACCATCGTAGTCTTAACCATAAACTATGCCGACAAGGGATTGGTGGAGTATCGTTACGTCTCCATCAGCACCTTATGAGAAATCACAAGTCTTTGGGTTCCGGGGGGAGTATGGTCGCAAGGCTGAAACTT

>ASV359 _ Corallicolidae
AAGTCTGGTGCCAGCAGCCGCGGTAATTCCAGCTCCAATAGCGTATATTAAAGTTGTTGCAGTTAAAAAGCTCGTAGTTGGATTTCTGTCAAGAACAAGCGGTCCGCTCCCTTGGAGTGTGTACTTGCGTCGTTTTTGGCTTTCTTCTGAACTCAGATGTTTCCCCTTCACTGGGTGAGGCAGCTGGGCAGAACCTTTACTTTGAGAAAATTAGAGTGTTTCAAGCAGGCTAGCGCCTTGAATACTGCAGCATGGAATAATAAGATAGGATTTCAGTTCTATTTTATTGGTTCTAAGANNNNNNNNNNGCGAAAGCATTTGCCAAGAATGTTTTCATTAATCAAGAACGAAAGTTAGGGGATCGAAGACGATCAGATACCGTCGTAGTCTTAACCATAAACTATGCCGACTAGAGATTGGAGGTTTATTTTACCAGTTTCCTTCAGCACCTTATGAGAAATCAAAGTCTTTGGGTTCTGGGGGGAGTATGGTCGCAAGGCTGAAACTT

>ASV360 _ Warnowiaceae
AAGTCTGGTGCCAGCAGCCGCGGTAATTCCAGCTCCAATAGCGTATATTAAAGTTGTTGCGGTTAAAAAGCTCGTAGTTGGATTTCTGCTGAGGACGACCGGTCCGCCCTCTGGGTGAGTATCTGGCTCGGCCTTAACATCTTCTTGAAGAACGCAACTGCACTTGACTGTGTGGTGCGGCATTCAAGACTTTTACTTTGAGGAAATTAGAATGTTTGAAGCAGGCGCATGCCTTGAATACATTAGCATGGAATAATGAGATAGGACCTTTGTTCTATTTTATTGGTTCTAAGAACTGNNNNNNNNNNGCGAAAGCATTTGCCAAGAATGTTTTCATTAATCAAGAACGAAAGTTAGGGGATCGAAGACGATCAGATACCGTCGTAGTCTTAACCATAAACTATGCCGACTAGAGATTGGAGGTTTATTTTACCAGTTTCCTTCAGCACCTTATGAGAAATCAAAGTCTTTGGGTTCTGGGGGGAGTATGGTCGCAAGGCTGAAACTT

>ASV361 _ Warnowiaceae
AAGTCTGGTGCCAGCAGCCGCGGTAATTCCAGCTCCAATAGCGTATATTAAAGTTGTTGCGGTTAAAAAGCTCGTAGTTGGATTTCTGCTGAGGACGACCGGTCCGCCCTCTGGGTGAGTATCTGGCTCGACTTTGGCATCTTCTTGAAGAACGTAACTGCACTTGACTGTGTGGTGCGGTATTCAAGACTTTTACTTTGAGGAAATTAGAGTGTTTGAAGCAGGCGCATGCCTTGAATACATTAGCATGGAATAATAAGATAGGATTTCAGTTCTATTTTATTGGTTCTAAGAACTGNNNNNNNNNNGCGAAAGCATTTGCCAAGAATGTTTTCATTAATCAAGAACGAAAGTTAGGGGATCGAAGACGATCAGATACCGTCGTAGTCTTAACCATAAACTATGCCGACTAGAGATTGGAGGTTTATTTTACCAGTTTCCTTCAGCACCTTATGAGAAATCAAAGTCTTTGGGTTCTGGGGGGAGTATGGTCGCAAGGCTGAAACTT

>ASV362 _ Dino-Group-II-Clade-26
AAGTCTGGTGCCAGCAGCCGCGGTAATTCCAGCTCCAATAGCGTATATTAAAGTTGTTGCGGTTAAAAAGCTCGTAGTTGGATTTCTGTTGAGGAAGTCCGGTCCGCACTTTGTGCGTGATCTGGTTCTGCCTCGGCATCCTCGCGGGGAACATGCTGCGCTTGATTGCGTGGTATGGTATTCGCGACTTTTACTTTGAGGAAATTAGAGTGTTCACGGCAGGCAATCGCCTTGAATACGTTAGCATGGAATAATAATATAGGACCTTGGTTCTATTTTGTTGGTTTCTAGAACTAAGNNNNNNNNNNCGAAAGCATTTGCCAAGGATGTTTTCATTGATCAAGAACGAAAGTAAGGGGATCGAAGACGATTAGATACCGTCGTAGTCTTTACCATAAACTATGCCAACTAGAGATTGGAGGTCGTTCTTTTTATGACTCCTTCAGCACCTTATGAGAAATCAAAGTCTTTGGGTTCCGGGGGGAGTATGGTCGCAAGGCTGAAACTT

>ASV363 _ Blastodiniaceae
AAGTCTGGTGCCAGCAGCCGCGGTAATTCCAGCTCCAATAGCGTATATTAAAGTTGTTGCAGTTAAAAAGCTCGTAGTTGGATTTCTGCTGAGGACGACCGGTCCGCCCTCTGGGTGAGTATCTGGCTCGGCCTGGGCATCTTCTTGAAGAACGTTGCTGTCCTTGACTGGATGGTGCGGTATTCAGGACTTTTACTTTGAGGAAATTAGAGTGTTTCAAGCAGGCACATGCCTTGAATACATTAGCATGGAATAATAAGATAGGACCTTGGTTCTATTTTGTTGGTTTCTAGAGCTGNNNNNNNNNNCGAAAGCATTTGCCAAGGATGTTTTCATTGATCAAGAACGAAAGTTAGGGGATCGAAGACGATCAGATACCGTCCTAGTCTTAACCATAAACAATGCCGACTAGAGATCGGAGGTCGTTATCTTTATGACTCTTTCAGCACCTTATGAGAAATCAAAGTCTTTGGGTTCTGGGGGGAGTATGGTCGCAAGGCTGAAACTT

>ASV364 _ Dino-Group-I-Clade-1
AAGTCTGGTGCCAGCAGCCGCGGTAATTCCAGCTCCAATAGCGTATATTAAAGTTGTTGCGGTTAAAAAGCTCGTAGTTGGAGTTCTGCCAGGTGCCGCCTGTCCGCCCCAGTGGTGAGTACGTGGCGCGCATTTGGCCCTTTCAAGGGGAGCGTATCTGCACTTCATTGTGTGGTGCGGGATCCTTGACTTTTACTTTGAGGAAATAGGAGTGTTCCAAGCAGGCTCTCGTCGTGCACAGCTCAGCATGGAATAATAGCATTGGACCTCGATTCTAAGCTGTTGGTTGCCAGAAGCGNNNNNNNNNNGCGAAAGCATCTGCCATGGATGTTTTCATTGATCAAGAACGAAAGTTAGGGGATCGAAGACGATCAGATACCGTCCTAGTCTTAACTATAAACCATGCCGGCTAGGGATCAGCGGGTGTTATTGTATGACCCCGTTGGCACCTTAAGGGAAACCAAAGTTTTTGGGTTCCGGGGGAAGTATGGTTGCAAGGCTGAAACTT

>ASV365 _ Dino-Group-II-Clade-10-and-11
AAGTCTGGTGCCAGCAGCCGCGGTAATTCCAGCTCCAATAGCGTATATTAAAGTTGTTGCGGTTAAAAAGCTCGTAGTTGGATTTCTGTTGAAGACTGTCGGTCTGCTCTATGAGCATGTATCTGATGTGGCTTCGGCATCCTCTTGAGGTGTGCTTATGCGCTTGATTGCGTGGGGCAGGCCCCAAGACTTTTACTTTGAGGAAATTAGAGTGTTCACGGCAGGCAAGCGTCATGAATATATTAGCATGGAATAATAACATAGGATTTAGGTTCTATTTTATTGGTTTCTAGGACTTNNNNNNNNNNCGAAAGCATTTGCCAAGGATGTTTTCATTGATCAAGAACGAAAGTATAGGGATCGAAGATGATTAGATACCGTCGTAGTCTATACCATAAACTATGCCAACTAGGGATTGGAGGTTGTTCTCTTTGTGACACCTTCAGCACCTTATGAGAAATCAAAGTCTTTGGGTTCCGGGGGGAGTATGGTCGCAAGGCTGAAACTT

>ASV366 _ Symbiodiniaceae
AAGTCTGGTGCCAGCAGCCGCGGTAATTCCAGCTCCAATAGCGTATATTAAAGTTGTTGCGGTTAAAAAGCTCGTAGTTGGACTTCTGTTGAGGATGACCGGTCCGCCCTCTGGGTGTGCATCTGGCTCAGCCTTGACATCTTCCTAAAGAACGTATCTGCACTTCATTGTGTGGTGCGGTATTTAGGACATTTACCTTGAGGAAATTAGAGTGTTTCAAGCAAGCGCATGCCTTGAATACATTAGCATGGAATAATAAGATAGGACCTCAGTTCTATTTTGTTGGTTTCTAGAGCTGNNNNNNNNNNCGAAAGCATTTGCCAAGGATGTTTTCATTGATCAAGAACGAAAGTTAGGGGATCGAAGACGATCAGATACCGTCCTAGTCTTAACCATAAACTATGCCAACTAGAGATTGGAGGTCGTTACCTATACGACTCCTTCAGCACCTTATGAGAAATCAAAGTCTTTGGGTTCCGGGGGGAGTATGGTCGCAAGGCTGAAACTT

>ASV367 _ Symbiodiniaceae
AAGTCTGGTGCCAGCAGCCGCGGTAATTCCAGCTCCAATAGCGTATATTAAAGTTGTTGCGGTTAAAAAGCTCGTAGTTGGATTTCTGTTGAGGATGACCGGTCCGCCCTCTGGGTGTGCATCTGGCTCAGCCTTGACATCTTCCTAAAGAACGTATCTGCACTTCATTGTGTGGTGCGGTATTTAGGACATTTACCTTGAGGAAATTAGAGTGTTTCAAGCAAGCGCATGCCTTGAATACATTAGCATGGAATAATAAGATAGGACCTCAGTTCTATTTTGTTGGTTTCTAGAGCTGNNNNNNNNNNGCGAAAGCATTTGCCAAGAATGTTTTCATTGATCAAGAACGAAAGTTAGAGGATCGAAGACGATCAGATACCGTCCTAGTTCTAACCATAAACGATGCCGACTAGGGATCAGCGGGTGTTATTGTATGACCCCGTTGGCACCTTAAGGGAAACCAAAGTTTTTGGGTTCCGGGGGAAGTATGGTTGCAAGGCTGAAACTT

>ASV368 _ Ephelotidae
AAGTCTGGTGCCAGCAGCTGCGGTAATTCCAGCTCCAATAGCGTATACTAAAGTTGTTGCAGTTAAAAAGCTCGTAGTTGGATTTCGGGACGGCACGGTTGGTCATCCGCAAGGCATGCCACTGGCTGCGTTGTCCTTCTTCGCGAAGACCACGTGTGCTCTTAATTGGGTGTGCATGGAATTTGCGACGTTTACTTTGAAGAAATTAGAGTGTTCAAAGCAGGCTAACGCTTGAATATTAAAGCATGGAATAATAAAATAGGACTTTATTCATTTTATTGGTTATTGAATGAAGTAANNNNNNNNNNAACCAGTGCGAAAGCATTTGCCAAGGATGTTTTCATTAATCAAGAACGAAAGTTAGGGGATCAAAGACGATTAGATACCGTCGTAGTCCTAACCATAAACTATGCCGACTAGGGATTGGTGAGGTGAACCCTCATCAGCACCTAATGAGAAATCAAAGTCTTTGGGTTCTGGGGGGAGTATGGTCGCAAGGCTGAAACTT

>ASV369 _ Dino-Group-I-Clade-1
AAGTCTGGTGCCAGCAGCCGCGGTAATTCCAGCTCCAATAGCGTATATTAAAGTTGTTGCGGTTAAAAAGCTCGTAGTTGGAGTTCTGCCAGGTGCCACCTGTCCGCCCCAGTGGTGAGTACGTGGTGCGCATTTGGCCCTTTCAAGGGGAGCGTATTTGCACTTAATTGTGTGGTGCGGGATCCTTGACTTTTACTTTGAGGAAATAAGAGTGTTCCAAGCAGGCTCTCGTCGTGCATAGCTCAGCATGGAATAATAGCATTGGACCTCGATTCTAAGCTGTTGGTTGCCAGAAGCGNNNNNNNNNNGCGAAAGCATCTGCCATGGATGTTTTCATTGATCAAGAACGAAAGTTAGAGGATCGAAGACGATCAGATACCGTCCTAGTTCTAACCATAAACGATGCCGACTAGGGATCAGCGGGTGTTATTGTATGACCCCGTTGGCACCTTAAGGGAAACCAAAGTTTTTGGGTTCCGGGGGAAGTATGGTTGCAAGGCTGAAACTT

>ASV370 _ Corallicolidae
AAGTCTGGTGCCAGCAGCCGCGGTAATTCCAGCTCCAATAGCGTATATTAAAGTTGTTGCAGTTAAAAAGCTCGTAGTTGGATTTCTGTCAAGAACAAGCGGTCCGCTCCCTTGGAGTGTGTACTTGCGTCGTTTTTGACTTTCTTCTGAACTCAGATGTTTCCCCTTCACTGGGTGAGGCAGCTGGGCAGAACCTTTACTTTGAGAAAATTAGAGTGTTTCAAGCAGGCTAGCGCCTTGAATACTGCAGCATGGAATAATAAAATAGGACTTTATTCATTTTATTGGTTATTGAATGNNNNNNNNNNAACCAGTGCGAAAGCATTTGCCAAGGATGTTTTCATTAATCAAGAACGAAAGTTAGGGGATCAAAGACGATTAGATACCGTCGTAGTCCTAACCATAAACTATGCCGACTAGGGATTGGTGAGGTGAACCCTCATCAGCACCTAATGAGAAATCAAAGTCTTTGGGTTCTGGGGGGAGTATGGTCGCAAGGCTGAAACTT

>ASV371 _ Dino-Group-I-Clade-1
AAGTCTGGTGCCAGCAGCCGCGGTAATTCCAGCTCCAATAGCGTATATTAAAGTTGTTGCGGTTAAAAAGCTCGTAGTTGGAGTTCTGCCAGGTGACTTTCGTCCGCCCAAGTGGTGTGTACAGGGAGTGCATCTGGCCCTTTCAAGGGGAACGTGTCTGCACTTCATTGTGTGGTGCGAGATCCTTGACTTTTACTTTGAGGAAATAAGAGTGTTCCAAGCAGGCTCTCGTCGTGCATAGCTCAGCATGGAATAATAGCATTGGACTTCGTTTCTACGCTGTTGGTTGCAAGAAGCGNNNNNNNNNNCGAAAGCATCTGCCATGGATGTTTTCATTGATCAAGAACGAAAGTTAGGGGATCGAAGACGATCAGATACCGTCCTAGTCTTAACTATAAACCATGCCGGCTAGAGATCGGAGGTCGTTCGATTTGTGACACCTTCAGCATCTTGAGAGAAATCAAAGCCTTTGGGTTCCGGGGGGAGTATGGTCGCAAGGCTGAAACTT

>ASV372 _ Thalassiosiraceae
AAGTCTGGTGCCAGCAGCCGCGGTAATTCCAGCTCCAATAGCGTATATTAAAGTTGTTGCAGTTAAAAAGCTCGTAGTTGGATTTCTGGCAGGAGCGGCCGGTCACGCACTCTGTGTGTGAACTTGCGCTGTCTCTGGCCATCCTTGGGGAGATCCTGTTTGGCATTAAGTTGTCGGGCAGGGGATACCCATCGTTTACTGTGAAAAAATTAGAGTGTTTAAAGCAGGCTTATGCCGTTGAATATATTAGCATGGAATAATAAGATAGGACTTCGGAACTATTTTGTTGGTTTGCGTTNNNNNNNNNNACTGCGAAAGCATTTACCAAGGATGTTTTCATTAATCAAGAACGAAAGTTAGGGGATCGAAGATGATTAGATACCATCGTAGTCTTAACCATAAACTATGCCGACTCAGGATTGGCGGTTGTTTTTTGACTCCGTCAGCACTGTATGAGAAATCAAAGTCTTTGGGTTCCGGGGGGAGTATGGTCGCAAGGCTGAAACTT

>ASV373 _ Ostreobiaceae
AAGTCTGGTGCCAGCAGCCGCGGTAATTCCAGCTCCAATAGCGTATATTTAAGTTGTTGCGGTTAAAACGCTCGTAGTTGGACTTTGAGCGTCGCCGGGTCGGTCCGCCCTCACGGGCGCGCACCGCACTCGCGTCAGCTCTTCGGGTCGGTCCCGCCGGCTGGGCTTAACTGTCCGGTCGGCGGTGTTCCGACCGGGTTACTTTGAGGAAAATAGAGTGTTCAAAGCGTGCGATCGCGTGAATACGCTAGCATGGAATAACACGACAGGGCTGTGGGCCACACGTGGTTGGTCTATGNNNNNNNNNNCTGGGCTTAACTGTCCGGTCGGCGGTGTTCCGACCGGGTTACTTTGAGGAAAATAGAGTGTTCAAAGCGTGCGATCGCGTGAATACGCTAGCATGGAATAACACGACAGGGCTGTGGGCCACACGTGGTTGGTCTATGGTGTCCATAGCAATGATCGAGAGGAGGGTTCCGGGGGGAGTACGGTCGCAAGGCTGAAACTT

>ASV374 _ Naviculaceae
AAGTCTGGTGCCAGCAGCCGCGGTAATTCCAGCTCCAATAGCGTATATTAAAGTTGTTGCAGTTAAAAAGCTCGTAGTTGGATTTGTGGCGTACGGTGTGTTCCGGGCACTTGTTGTCTGAGTAGCCTGCCGTTGCCATCCTTGGGTGGAACCTGTGTGGCATTAGGTTGTCGTGCAGGGGATGCCCATCGTTTACTGTGAAAAAATTAGAGTGTTCAAAGCAGGCTTATGCCGTTGAATATATTAGCATGGAATAATGAGATAGGACTTTTTTGCTATTTTGTTGGTTTGCGCAAAGNNNNNNNNNNGCGAAAGCATTTACCAAGGATGTTTTCATTAATCAAGAACGAAAGTTAGGGGATCGAAGATGATTAGATACCATCGTAGTCTTAACCATAAACTATGCCGACAAGGGATTGGTGGAGTCTCGTTACGTCTCCATCAGCACCTTATGAGAAATCACAAGTCTTTGGGTTCCGGGGGGAGTATGGTCGCAAGGCTGAAACTT

>ASV375 _ Corallicolidae
AAGTCTGGTGCCAGCAGCCGCGGTAATTCCAGCTCCAATAGCGTATATTAAAGTTGTTGCAGTTAAAAAGCTCGTAGTTGGATTTCTGTCAAGAACAAGCGGTCCGCTCCCTTGGAGTGTGTACTTGCGTCGTTTTTGACTTTCTTCTGAACTCAGATGTTTCCCCTTCACTGGGTGAGGCAGCTGGGCAGAACCTTTACTTTGAGAAAATTAGAGTGTTTCAAGCAGGCTTACGCCTTGAATACATTAGCATGGAATAATAAGATAGGACCTTGGTTCTATTTTGTTGGTTTCTAGANNNNNNNNNNCGAAAGCATTTGCCAAGGATGTTTTCATTGATCAAGAACGAAAGTTAGGGGATCGAAGACGATCAGATACCGTCCTAGTCTTAACCATAAACCATGCCGACTAGAGATTGGAGGTCGTTACTTATACGACTCCTTCAGCACCTTATGAGAAATCAAAGTCTTTGGGTTCCGGGGGGAGTATGGTCGCAAGGCTGAAACTT

>ASV376 _ Dino-Group-II-Clade-22
AAGTCTGGTGCCAGCAGCCGCGGTAATTCCAGCTCCAGTAGCGTATATTAAAGTTGTTGCGGTTGAAAAGCTCGTAGTTGGGTTTCTGCGGAGGAAGCGCGGTCCGCACTTGGTGCGTGTATCTGGTCTACCTACGCATCTTCCAGTGAAACGCTACTGCGCTTTATTGCGTGGCGCGGCAATCTGGACTTTTACTTTGAGGAAATTGGAGTGTTTACAGCGAGCGATTGGTTTGAACATATTAGCATGGAATAATAACCTAGAACCTTGGTTCTATTTTGTTGGTTTCTAGACTAGGNNNNNNNNNNCGAAAGCATTTGCCAAGGATGTTTTCATTGATCAAGAACGAAAGTGCAGGGATCGAAGACGATTAGATACCGTCGTAGTCTGCACCGTAAACTATGCCGATTAAAGATTGGAGGTCGTTCTTATTGTGGCTCCTTCAGTAATTTATGAGAAATCAAAATTCTTGGGTTCCGGGGGGAGTATGGTCGCAAGGCTGAAACTT

>ASV377 _ Paradinidae
AAGTCTGGTGCCAGCAGCCGCGGTAATACCAGCTGCACAAGTGTATATTAAAGTTGTTGCAGTTAAAAAGCTCGTAGTTGGATATCTGTCTGGACTGATCTAGCCCTGCGGCTTTTGCTGCGGTGTGCTGGTTTGTGTTGACCTCGTGCTTCGGCGCGGCGTGTCGGCCATCATGTCGGACATCCTTCAGGAGAACTATCCTGTCATTGATTTGATTGGGGTAAGGATCCTGATCGTTTACTTCGAAAAAATTAGAGTGTTTAACGCAGGCTTTGTGTCGCGAATAGATTAGCATGGANNNNNNNNNNAAGCATTCACCAAGGATGTCTTCTTTAATCAAGAACGAAAGTTGGGGGATCGAAGACGATCAGATACCGTCGTAGTCTCAACCGTAAACTATGCCATCTAGGGATCGGGCTTTGTTGTTTATTAGGACTAGCTCGGCACCTTATTTGAGAAATCAAAGACTTTGGGTTCTGGGGGGAGTATGGTCGCAAGGCTGAAACTT

>ASV378 _ Probosciaceae
AAGTCTGGTGCCAGCAGCCGCGGTAATTCCAGCTCTGCTAGCGTATATTAAAGTTGTTGCAGTTAAAAAGCTCGTAGTTGAATTTCTGGTAGGAGTGATCGGTCCATCACAATGTGTTGGTACTTGGTTGTCTCCGGCCATCCTTGGAAAGAACCTTCATGGCATTAGGTTGTCGAGTTGGTAATTTCCATCGTTTACTGTGAAAAAATTAGAGTGTTCAAAGCAGGCTTATGCCATTGAATATATTAGCATGGAATAATAAGATAGGACCTTGGTACTATTTTGTTGGTTTGCGCATNNNNNNNNNNCTGCGAAAGCATTTACCAAGGATGTTTTCATTAATCAAGAACGAAAGTTAGGGGATCGAAGATGATTAGATACCATCGTAGTCTTAACCATAAACTATGCCAACTAGGGATTGGCGGTTGTTCTTATGACTCCGTCAGCACCTTATGAGAAATCAAAGTCTTTGGGTTCCGGGGGGAGTATGGTCGCAAGGCTGAAACTT

>ASV379 _ Chytriodiniaceae
AAGTCTGGTGCCAGCAGCCGCGGTAATTCCAGCTCCAAAAGCGTATATTAAAGTTGTTGCGGTTAAAACGCTCGTAGTTGGATTTCTGTTAGGGACGACCGTTCCGCCCTCCGGGTGAGTATCTGGCTCGGCCTTGGCATCTTCTTGAAGAACGTTTCTGCACTTCATTGTGTGGTGCGGTATTCAGGACTTTTACTTTGAGGAAATTAGAGTGTTTCAAGCAGGCTTACGCCTTGAATACATTAGCATGGAATAATAAGATAGGACCTTGGTTCTATTTTGTTGGTTTCTAGAGCTGNNNNNNNNNNGACTACTGCGAAAGCATTTGCCAAGGATGTTTTCATTGATCAAGAACGAAAGTTAGGGGATCAAAGACGATTAGATACCGTCGTAGTCCTAACCATAAACTATGCCGACTAGGGATTGGTGAGGTGAACCCTCATCAGCACCTAATGAGAAATCAAAGTCTTTGGGTTCTGGGGGGAGTATGGTCGCAAGGCTGAAACTT

>ASV380 _ Ostreobiaceae
AAGTCTGGTGCCAGCAGCCGCGGTAATTCCAGCTCCAATAGCGTATATTTAAGTTGTTGCGGTTAAAACGCTCGTAGTTGGACTTTGGGTTCCGCTTCGTCGGTCCGCCCTCGCGGGCGCGCACCGCACGTTCGGCAACCTTTTTGGTCGGTCCCCGCGGCTGGGCTTCACTGTCTGGCCGCGCGTGTCCGTCTGGGTTACTTTGAGGAAAATAGAGTGTTTAAAGCATGCGGCTGTGCAAATACGCTAGCATGGAATAACACGAGAGGGCTGTGGGCCACACGTGGTTGGTCTATGGNNNNNNNNNNGCTGGGCTTCACTGTCTGGCCGCGCGTGTCCGTCTGGGTTACTTTGAGGAAAATAGAGTGTTTAAAGCATGCGGCTGTGCAAATACGCTAGCATGGAATAACACGAGAGGGCTGTGGGCCACACGTGGTTGGTCTATGGTGTCCATAGCAATGATCGAGAGGAGGGTTCCGGGGGGAGTACGGTCGCAAGGCTGAAACTT

>ASV381 _ Warnowiaceae
AAGTCTGGTGCCAGCAGCCGCGGTAATTCCAGCTCCAATAGCGTATATTAAAGTTGTTGCGGTTAAAAAGCTCGTAGTTGGATTTCTGCTGAGGACGACCGGTCCGCCCTCTGGGTGAGTATCTGGCTCGACTTTGGCATCTTCTTGAAGAACGTAACTGCACTTGACTGTGTGGTGCGGTATTCAAGACTTTTACTTTGAGGAAATTAGAGTGTTTGAAGCAGGCGCATGCCTTGAATACATTAGCATGGAATAATGAGATAGGACCTTTGTTCTATTTTGTTGGTTTCTAGAACTGNNNNNNNNNNGCGAAAGCATTTGCCAAGGATGTTTTCATTGATCAAGAACGAAAGTTAGGGGATCGAAGACGATCAGATACCGTCCTAGTTCTAACCATAAACGATGCCGACTAGGGATCAGCGGGTGTTATTGTATGACCCCGTTGGCACCTTAAGGGAAACCAAAGTTTTTGGGTTCCGGGGGAAGTATGGTTGCAAGGCTGAAACTT

>ASV382 _ MAST-8
AAGTCTGGTGCCAGCAGCCGCGGTAATTCCAGCTCCAATAGCGTATATTAAAGTTGTTGCAGTTAAAAAGCTCGTAGTTGGATTTCTGGCCGGGGCGACCGGTCGGCGCCCTAGCGGCGTGTGCACTGTCGTCGGCCCTGGCCATCTGCGTTCGGAGGGTCGCTGGCATTAAGTTGTCGGCGGTTTGACGGGCGCCGTTTACTGTGAAAAAATTAGAGTGTTTAAAGCAGGCGATCGCTGTGAATACATTAGCATGGAATAATGAGATAGGACTTTGGTACTATTTTGTTGGTTTGCGNNNNNNNNNNCGAAAGCATTTACCAAGGATGTTTTCATTAATCAAGAACGAAAGTTAGGGGATCGAAGATGATTAGATACCATCGTAGTCTTAACCATAAACTATGCCGACTCGGGATGGGGCGCCGTTACATTGATGACTCGCTCCGCACCGTATGAGAAATCAAAGTCTTTGGGTTCCGGGGGGAGTATGGTCGCAAGGCTGAAACTT

>ASV383 _ Acantharea_3a
AAGTCTGGTGCCAGCAGCCGCGGTAATTCCAGCTCCAATAGCGTATACTAATGTTGTTGCAGTTAAAAAGCTCGTAGTCGGATTTCAGTTTGTTTATGCATGAGCCATGTGCTCTTTGCGTCGACTTACTTCATGACAGAAACATTCATGCTCTTTATTGGGTGTGTTTACTTACTGTCTCTTTTACTTTGAGAAAATTAGAGTGTTCAAAGCAGGTATTTGCCTGAATATTACTCTTGGAATAATAATATAGGACTTCAGTCTTAGTTTGTTGGTGAACCGGGACCGGAGTAATGATNNNNNNNNNNGCGAAAGCATTTGACTAGGATGTTCCCGTTGATCAAGAACGAAAGTTGGGGGATCGAAGACGATCAGATACCGTCGTAGTCTCAACCATAAACTATGCCAGCTAGGGATGGGAGGATGTTTACTAACGACTCCTTCCGCACCTTATGAGAAATCAAAGCATCTGGGTTCCGGGGGGAGTATGGTCGCAAGGCTGAAACTT

>ASV384 _ Warnowiaceae
AAGTCTGGTGCCAGCAGCCGCGGTAATTCCAGCTCCAATAGCGTATATTAAAGTTGTTGCGGTTAAAAAGCTCGTAGTTGGATTTCTGCTGAGGACGACCGGTCCGCCCTCTGGGTGAGTATCTGGCTCGGCCTTAACATCTTCTTGAAGAACGCAACTGCACTTGACTGTGTGGTGCGGCATTCAAGACTTTTACTTTGAGGAAATTAGAATGTTTGAAGCAGGCGCATGCCTTGAATACATTAGCATGGAATAATAAGATAGGATTTCAGTTCTATTTTATTGGTTCTAAGAACTGNNNNNNNNNNGCGAAAGCATTTGCCAAGAATGTTTTCATTAATCAAGAACGAAAGTTAGGGGATCGAAGACGATCAGATACCGTCGTAGTCTTAACCATAAACTATGCCGACTAGAGATTGGAGGTTTATTTTACCAGTTTCCTTCAGCACCTTATGAGAAATCAAAGTCTTTGGGTTCTGGGGGGAGTATGGTCGCAAGGCTGAAACTT

>ASV385 _ Cephaloidophoridae
AAGTCTGGTGCCAGCAGCCGCGGTAATACCAGCTGAGCTAAGGATGGGTAATACTGTTGCAGTAAAAACATTCGTAGTCACTTGATTTGTTCTATATATAGTTTAACTATTAATAGTGTTCAAAACTTATTTTTCGCGATTAAATTAAATTGATTAAATTGAATGATGTATAATAAAGCGCGAGAAACCTGATGATACCTTTTTGCGAATTTATCCGATTTTGTTAAAAGGAATAAATAGTAAAAATAAGAGAGGATGGTGGTACTTACCAGCTAGAGGTGAAATTCTTAGATTTGGTNNNNNNNNNNCAACTGCAAAAACATCCGTCCAGCTTATTTTTGGTGATCAAGAATTAAAGTGTGGGGATCGAAGAGGATTAGATACCCTCGTAGTCCACACCCTAAACTATGTCAACTAGTGATTGGTAGAAATATAAATTCCATCAGAACCTTAGCAGATATGAAAGTTTTTGGACTCTGGGGGAAGTATGGTCGCAAGGCTGAAACTT

>ASV386 _ Ostreobiaceae
AAGTCTGGTGCCAGCAGCCGCGGTAATTCCAGCTCCAATAGCGTATATTTAAGTTGTTGCGGTTAAAACGCTCGTAGTTGGACTTTGGGTTCCGCTTCGTCGGTCCGCCCTCGCGGGCGCGCACCGCACGTTCGGCAACCTTTTTGGTCGGTCCCCGTGGCTGGGCTTCACTGTCTGGCCGCGCGTGTCCGTCTGGGTTACTTTGAGGAAAATAGAGTGTTCAAAGCACGCGGCTGCGCGAATACGCTAGCATGGAATAACACGAGAGGGCTGCGGGCCACACGTGGTTGGTCTGTGGNNNNNNNNNNCGAAAGCGATTGCCAAGGACGTCTCCGTTGATCAAGAACGAAAGTTAGGGGATCGAAGACGATCAGATACCGTCCTAGTCTTAACCATAAACCATGCCGACTAGAGATTGGAGGTCGTTAATTATACGACCCCTTCAGCACCTTATGAGAAATCAAAGTCTTTGGGTTCCGGGGGGAGTATGGTCGCAAGGCTGAAACTT

>ASV387 _ Corallicolidae
AAGTCTGGTGCCAGCAGCCGCGGTAATTCCAGCTCCAATAGCGTATATTAAAGTTGTTGCAGTTAAAAAGCTCGTAGTTGGATTTCTGTCAAGAACAAGCGGTCCGCTCCCTTGGAGTGTGTACTTGCGTCGTTTTTGACTTTCTTCTGAACTCAGATGTTTCCCCTTCACTGGGTGAGGCAGCTGGGCAGAACCTTTACTTTGAGAAAATTAGAGTGTTTCAAGCAGGCTAGCGCCTTGAATACTGCAGCATGGAATAATAAGATAGGATTTCAGTTCTATTTTATTGGTTCTAAGANNNNNNNNNNCGAAAGCATTTGCCAAGGATGTTTTCATTGATCAAGAACGAAAGTTAGGGGATCGAAGACGATCAGATACCGTCCTAGTCTTAACCATAAACCATGCCGACTAGAAATTGGAGGTCGTTATCCTTACGACTCCTTCAGCACCTTATGAGAAATCAAAGTCTTTGGGTTCCGGGGGGAGTATGGTCGCAAGGCTGAAACTT

>ASV388 _ Chaetocerotaceae
AAGTCTGGTGCCAGCAGCCGCGGTAATTCCAGCTCCAATAGCGTATATTTTAGTTGTTGCAGTTAAAAAGCTCGTAGTAGAATTTCTGGTGGGGGAATGCAGTTCAAGCTATGCTTGATACTCGCACTCTCCGGCCATCTTTGAGTGGAGCCTGTCTGGCATTAAGTTGTCGGGCTGGGGATGCTCATCGTTTACTGTGAAAAAATTAGAGTGTTCAAAGCAGACTTATGTCGTTGAATATATTAGCATGGGATAATAAGATAAGACTTCGGTACTATTTTGTTGGTTAGGTGCCGTTNNNNNNNNNNACTGCGAAAGCATTTACCAAGGATGTTTTCATTTATCAAGAACGAAAGTAATGGGATCGAAGATGATTAGATACCGTCGTAGTCATTACCATAAACTATGCCGACTCAGGATGGGCGGGTGACTTATGTCCTCGTCTGCACTGTATGTGAAAACAAAGTCTTTGGGTTCCGGGGGGAGTATGGTCGCAAGGCTGAAACTT

>ASV389 _ Naviculaceae
AAGTCTGGTGCCAGCAGCCGCGGTAATTCCAGCTCCAATAGCGTATATTAAAGTTGTTGCAGTTAAAAAGCTCGTAGTTGGATTTGTGGCGTACGGTGGGTTCCGGGCACTTGTTGTCTGAGTAACTTGCTGTTGCCATCCTTGGGTGGAACCTGTGTGGCATTAGGTTGTCGTGCAGGGGATGCCCATCATTTACTGTGAAAAAATTAGAGTGTTCAAAGCAGGCTTATGCCGTTGAATATATTAGCATGGAATAATAAGATAGGACTTTTTTGCTATTTTGTTGGTTTGCGCAAAGNNNNNNNNNNGCGAAAGCATTTACCAAGGATGTTTTCATTAATCAAGAACGAAAGTTAGGGGATCGAAGATGATTAGATACCATCGTAGTCTTAACCATAAACTATGCCGACAAGGGATTGGTGGAGTCTCGTTATGTCTCCATCAGCACCTTATGAGAAATCACAAGTCTTTGGGTTCCGGGGGGAGTATGGTCGCAAGGCTGAAACTT

>ASV390 _ Ephelotidae
AAGTCTGGTGCCAGCAGCCGCGGTAATTCCAGCTCCAATAGCGTATATTAATGTTGTTGCAGTTAAAAAGCTCGTAGTTGAATTTAGAAGGGGGAACTCTTCTGTTTGTCCTCATACATGCATCCGTTATTGTTGCTTGTGTGATCAAACTTTTACTGTGAGAAAACTAAAGTGCTCAAAGCAGGCTAACGCTTGAATATTAAAGCATGGAATAATAAAATAGGACTTTATTCATTTTATTGGTTATTGAATGAAGTAATGATTAACAGAAACAGTTGGGGGCATTCGTATTTAATTGNNNNNNNNNNTACTGTGAGAAAACTAAAGTGCTCAAAGCAGGCTAACGCTTGAATATTAAAGCATGGAATAATAAAATAGGACTTTATTCATTTTATTGGTTATTGAATGAAGTAATGATTAACAGAAACAGTTGGGGGCATTCGTATTTAATTGTCAGAGGTGAAATTCTTGGAGTTCCGGGGGAAGTATGGTTGCAAGGCTGAAACTT

>ASV391 _ Ostreobiaceae
AAGTCTGGTGCCAGCAGCCGCGGTAATTCCAGCTCCAATAGCGTATATTTAAGTTGTTGCGGTTAAAACGCTCGTAGTTGGACTTTGGGTTCCGTTTCGTCGGTCCGCCCTCGCGGGCGCGCACCGCACGTTCGGCAACCTTTTTGGTCGGTCCCCGCGGCTGGGCTTCACTGTCTGGCCGCGCGCGTCCGTCCGGGTTACTTTGAGGAAAATAGAGTGTTCAAAGCACGCGGCTGCGCGAATACGCTAGCATGGAATAACACGAGAGGGCTGTGGGCCACACGTGGTTGGTCTGTGGNNNNNNNNNNGCGAAAGCGATTGCCAAGGACGTCTCCGTTGATCAAGAACGAAAGTTAGAGGATCGAAGACGATCAGATACCGTCCTAGTTCTAACCATAAACGATGCCGACTAGGGATCAGCGGGTGTTATTGTATGACCCCGTTGGCACCTTAAGGGAAACCAAAGTTTTTGGGTTCCGGGGGAAGTATGGTTGCAAGGCTGAAACTT

>ASV392 _ Naviculaceae
AAGTCTGGTGCCAGCAGCCGCGGTAATTCCAGCTCCAATAGCGCATATTAAAGTTGTTGCAGTTAAAAAGCTCGTAGTTGGATTTGTGGCGTACGGTGGGTTCCGGGCACTTGTTGTCTGAGTAACTTGCTGTTGCCATCCTTGGGTGGAACCTGTGTGGCATTAGGTTGTCGTGCAGGGGATGCCCATCATTTACTGTGAAAAAATTAGAGTGTTCAAAGCAGGCTTATGCCGTTGAATGTGTTAGCATGGAATAATAAGATAGGACTTTTTTGCTATTTTGTTGGTTTGCGCAAAGNNNNNNNNNNGCGAAAGCATTTACCAAGGATGTTTTCATTAATCAAGAACGAAAGTTAGGGGATCGAAGATGATTAGATACCATCGTAGTCTTAACCATAAACTATGCCGACAAGGGATTGGTGGAGTCTCGTTATGTCTCCATCAGCACCTTATGAGAAATCACAAGTCTTTGGGTTCCGGGGGGAGTATGGTCGCAAGGCTGAAACTT

>ASV393 _ Mamiellaceae
AAGTCTGGTGCCAGCAGCCGCGGTAATTCCAGCTCCAATAGCGTATATTTAAGTTGTTGCAGTTAAAAAGCTCGTAGTTGGATTTCGGTTGGGGGCGGCCGGTCCGCCGTTCGGTGTGCACTGGCTGGTCCCAGCTTCCTGTCGAGGACGCGCTCCTGGGCTTAACGGCTCGGGACGCGGAGTCGGCGTGGTTACTTTGAAAAAATTAGAGTGTTCAAAGCGGGCTTACGCTTGAATATATTAGCATGGAATAACACTATAGGACTCCTATCCTATTTCGTTGGTCTCGGGACGGGAGNNNNNNNNNNGCGAAAGCATTTGCCAAGGATGTTTTCATTAATCAAGAACGAAAGTTGGGGGCTCGAAGATGATTAGATACCATCCTAGTCTCAACCATAAACGATGCCGACTAGGGATTGGCGGATGTTAATCGATGACTTCGCCAGCACCTTATGAGAAATCAAAGTTTTTGGGTTCCGGGGGGAGTATGGTCGCAAGGCTGAAACTT

>ASV394 _ Caviomonadidae
AAGTCTGGTGCCAGCAGCCGCGGTAATTCCAGCTCTCCTAGTGTATGCAAAAGTTGCTGCAGTTAAAACGCTCCTACTCGGTGATTGGAGGCGCCTGCTAAGCCCGGACCTAGTCTGTGTGCTGCGTGGGCCCTCTTCTGCCAGGCCACTTCGGTGTCCAGGCCGGTTACCATGATTAAATTGTAGTGCTCAGAGCAGGCTTTACGCAGCTGAACAACTTAGCATGGGATAACAAGTCACGACTCTTCGTGTCTTGTTGGTGTGATTCGACGGAGTAATGAGTAATAGGGGCGGTTGGNNNNNNNNNNTGAAGCGAAAGCGTTGGCCAAGGACGCTCTCATTGATCAAGAACGATAGCAGGGGGATAGAAGGCGATTAGACACCACCGTATTCCCTGCCATAAACGATACCGACTACGGAATTGGTAGAATGATTGATTCTCTCAGCGCCTTTTGGGAAACCAAAGTCTTCAGGTTCTGGGGGGAGTCTGGTCGCAAGGCTGAAACTT

>ASV395 _ Heterocapsaceae
AAGTCTGGTGCCAGCAGCCGCGGTAATTCCAGCTCCAATAGCGTATATTAAAGTTGTTGCGGTTAAAAAGCTCGTAGTTGGATTTCTGCCGAGGACGACCGGTCCGCCCTCTGGGTGAGCATCTGGCTCGGCCTGGGCATCTTCTTGGAGAACGTATCTGCACTTGACTGTGTGGTGCGGTATTCAGGACTTTTACTTTGAGGAAATTAGAGTGTTTCAAGCAGGCACACGCCTTGAATACATTAGCATGGAATAATAAGATAGGACCTCGGTTCTATTTTGTTGGTTTCTAGATCTGNNNNNNNNNNCGAAAGCATTTGCCAAGGATGTTTTCATTGATCAAGAACGAAAGTTAGGGGATCGAAGACGATCAGATACCGTCCTAGTCTTAACCATAAACCATGCCGACTAGAGATTGGAGGTCGTTATCCATACGACTCCTTCAGCACCTTATGAGAAATCAAAGTCTTTGGGTTCCGGGGGGAGTATGGTCGCAAGGCTGAAACTT

>ASV396 _ Corallicolidae
AAGTCTGGTGCCAGCAGCCGCGGTAATTCCAGCTCCAATAGCGTATATTAAAGTTGTTGCAGTTAAAAAGCTCGTAGTTGGATTTCTGTCAAGAACAAGCGGTCCGCTCCCTTGGAGTGTGTACTTGCGTCGTTTTTGACTTTCTTCTGAACTCAGATGTTTCCCCTTCACTGGGTGAGGCAGCTGGGCAGAACCTTTACTTTGAGAAAATTAGAGTGTTTCAAGCAGGCTAGCGCCTTGAATACTGCAGCATGGAATAATAAGATAGGATTTCAGTTCTATTTTATTGGTTCTAAGANNNNNNNNNNGCGAAAGCATTTGCCAAGAATGTTTTCATTAATCAAGAACGAAAGTTAGGGGATCGAAGACGATCAGATACCGTCGTAGTCTTAATCATAAACTATGCCGACTAGAGATTGGAGGTTTATTTTACCAGTTTCCTTCAGCACCTTATGAGAAATCAAAGTCTTTGGGTTCTGGGGGGAGTATGGTCGCAAGGCTGAAACTT

>ASV397 _ Abeoformidae_Group_MAIP_1
AAGTCTGGTGCCAGCAGCCGCGGTAATTCCAGCTCCAATAGCGTATATTAAAGTTGTTGCAGTTAAAAAGCTCGTAGTTGGATTTTGGGTTCCAGTTTCGTTCGGTCTACTAATTGTAGTACTGTCGAGCTGGCCCTTCTTCTCGAGGCCTATAGGTGCACTTCACCGTGTGTTTATAGTGTTCGGGACTTTTACCGTGAGAAAATTAGAGTGTTCAAAGCAGGCTTTTGCTTGAATATTGCAGCATGGAATAATGGAATAGGATCATGATCTTATTTTGTTGGTTTCTAAGATCAAGNNNNNNNNNNGCGAAAGCATTTGCCAAGGATGTTTTCGTTAATCAAGAACGAAAGTTGAGGGATCGAAGACGATCAGATACCGTCGTAGTCTTAACCATAAACTATGCCGACTAGGGATTGGTGGTAGTTAATATATGACACCATCAGCACCTTATGAGAAATCAAAGTTTTTGGGTTCTGGGGGGAGTATGGTCGCAAGGCTGAAACTT

>ASV398 _ Ostreobiaceae
AAGTCTGGTGCCAGCAGCCGCGGTAATTCCAGCTCCAATAGCGTATATTTAAGTTGTTGCGGTTAAAACGCTCGTAGTTGGACTTTGGGTTCCGCTTCGTCGGTCCGCCCTCGCGGGCGCGCACCGCACGTCCGGCAGCCTTTTTGGTCGGTCCCCGCGGCTGGGCTTGACTGTCTGGCCGCGCGCGTCCGTCCGGGTTACTTTGAGGAAAATAGAGTGTTCAAAGCACGCGGCTGCGCGAATACGCTAGCATGGAATAACACGAGAGGGCTGTGGGCCACACGTGGTTGGTCTGTGGNNNNNNNNNNGAAAGCGATTGCCAAGGACGTCTCCGTTGATCAAGAACGAAAGTTGGGGGATCGAAGATGATTAGATACCGTCGTAGTCCCAACCGTAAACGATGCCGACTAGGGATCGGCGGGCGTTCCGTTTTGAGGCCCCGCCGGCACCTGACGAGAAATCGAAGTCTTTGGGTTCCGGGGGGAGTACGGTCGCAAGGCTGAAACTT

>ASV399 _ Ventrifissuridae
AAGTCTGGTGCCAGCAGCCGCGGTAATTCCAGCTCCAGTAGCGTATATTAAAGTTGTTGCAGTTAAAAAGCTCGTAGTTGGATTTCTGGTACGCTGCGCCTGAGCCGCCTGCTTTAAGCAGTGTGTGTCTCGGAGCGCGGTTGCCATCCTTCTAGAAAACGTTTCTACCCTTCGCTGGGCCGGATTCGCAATCTAGATCTTTTACTTTGAAAAAATTAGAGTGTTTAAAGCAGGCTTATGCTATGAATACATTAGCATGGAATAATAATATAGGACTTTGGTTCTATTTTGTTGGTTTNNNNNNNNNNGCGAAAGCATTCACCAAGGATGTCTTCTTTAATCAAGAACGAAAGTTGGGGGATCGAAGACGATCAGATACCGTCGTAGTCTCAACCATAAACTATGCCGACTAGGGATGGGTGAACGTTGCATTTCGACTTCATCCGCACCTTATGAGAAATCAAAGTCTTTGGGTTCCGGGGGGAGTATGGTCGCAAGGCTGAAACTT

>ASV400 _ MAST-9
AAGTCTGGTGCCAGCAGCCGCGGTAATTCCAGCTCCAATAGCGTATATTAAAGTTGTTGCAGTTAAAAAGCTCGTAGTTGGATTTCTTGTGTATGAAGCGGGTCGGCTCAAAGAGTCTGTACTAGCTCTCATATACAATCCTCGTAACAAGCTATCGGTGAGTTAACTCCATTCGGTAGTGAGTTGCGTCATTTACTGTGAACAAATTAGAGTGTTTAAAGCAGGCAAATGCTGTGAATACATTAGCATGGAATAATAAGATAGGACCTAGAGTCTATTTTGTTGGTTGCGATTTTAGNNNNNNNNNNGCGAAAGCATTTACCAAGGATGTTTTCATTAATCAAGAACGAAAGTTAGGGGATCGAAGATGATTAGATACCATCGTAGTCTTAACCATAAACTATGCCGACTAGGGATTGGACCAGGTTAATTTTTGACAGGTTCAGCACCTTATGAGAAATCAAAGTCTTTGGGTTCCGGGGGGAGTATGGTCGCAAGGCTGAAACTT

>ASV401 _ Ostreobiaceae
AAGTCTGGTGCCAGCAGCCGCGGTAATTCCAGCTCCAATAGCGTATATTTAAGTTGTTGCGGTTAAAACGCTCGTAGTTGGACTTTGGGTTCCGTTTCGTCGGTCCGCCCTCGCGGGCGCGCACCGCACGTTCGGCAACCTTTTTGGTCGGTCCCCGCGGCTGGGCTTCACTGTCTGGCCGCGCGCGTCCGTCCGGGTTACTTTGAGGAAAATAGAGTGTTCAAAGCACGCGGCTGCGCGAATACGCTAGCATGGAATAACACGAGAGGGCTGTGGGCCACACGTGGTTGGTCTGTGGNNNNNNNNNNGCTGGGCTTCACTGTCTGGCCGCGCGCGTCCGTCCGGGTTACTTTGAGGAAAATAGAGTGTTCAAAGCACGCGGCTGCGCGAATACGCTAGCATGGAATAACACGAGAGGGCTGTGGGCCACACGTGGTTGGTCTATGGTGTCCATAGCAATGATCGAGAGGAGGGTTCCGGGGGGAGTACGGTCGCAAGGCTGAAACTT

>ASV402 _ Dino-Group-II-Clade-7
AAGTCTGGTGCCAGCAGCCGCGGTAATTCCAGCTCCAATAGCGTATATTAAAGTTGTTGCGGTTAAAAAGCTCGTAGTTGGATTTCTGCCTGAGGCAGCCGGTCCGCACTTAGTGCGTGTATCTGGTTTGGTTTGGGCATCCTCTTGGGGATCGTTGCTGTGCTTAGTTGCATGGTGCGGAATTCAAGACGTTTACTTTGAGGAAATTAGAGTGGTTACGGCAAGCTATCGCTTTGAATACATTAGCATGGAATAATAATATAGGGCGTAAGTTCTATCTTGTTGGTTTCTAGAACATNNNNNNNNNNCGAAAGCATTTGCCAAGGATGTTTTCATTGATCAAGAACGAAAGTATGGGGATCGAAGACGATTAGATACCGTCGTAGTCTATACCATAAACTATGCCAATTAGAGATTGGAGGTCGTTTATTTTATGACTCCTCCAGCACCTTATGAGAAATCAAAATTTTTGGGTTCCGGGGGGAGTATGGTCGCAAGGCTGAAACTT

>ASV403 _ Ostreobiaceae
AAGTCTGGTGCCAGCAGCCGCGGTAATTCCAGCTCCAATAGCATATATTTAAGTTGTTGCCATTAAAACGCTCATAGTTGGACTTTGGGTTCCGCTTCATCGGTCCGCCCTCGCGGGCGTGCACCGAACGTTCGGCAACCTTTTTAGTCAGTCCCCGCGGCTAGGCTTTACTGTCTAGCCGTGCGCGTCCGTCCAGGTTACTTTGAGGAAAATAGAGTGTTTAAAGCATGCGGCTGTGCAAATACGCTAGCATGGAATAACACGAGAGGGCTGTGGGCCACACGTGGTTGGTCTATGGNNNNNNNNNNGCTAGGCTTTACTGTCTAGCCGTGCGCGTCCGTCCAGGTTACTTTGAGGAAAATAGAGTGTTTAAAGCATGCGGCTGTGCAAATACGCTAGCATGGAATAACACGAGAGGGCTGTGGGCCACACGTGGTTGGTCTATGGTGTCCATAGCAATGATCGAGAGGAGGGTTCCGGGGGGAGTATGGTCGCAAGGCTGAAACTT

>ASV404 _ Dino-Group-I-Clade-1
AAGTCTGGTGCCAGCAGCCGCGGTAATTCCAGCTCCAATAGCGTATATTAAAGTTGTTGCGGTTAAAAAGCTCGTAGTTGGAGTTCTGCCAGGTGCCGTCTGTCCGCCCCAGTGGTGAGTACGTGACGCGCATTTGGCCCTTTCAAGGGGAGCGTATCTGCACTTTACTGTGTGGTGCGGGATCCTTGACTTTTACTTTGAGGAAATAGGAGTGTTCCAAGCAGGCTCTCGTCGTGCACAGCTCAGCATGGAATAATAGCATTGGACCTCGATTCTAAGCTGTTGGTTGCCAGAAGCGNNNNNNNNNNCGAAAGCATCTGCCATGGATGTTTTCATTGATCAAGAACGAAAGTTAGGGGATCGAAGACGATCAGATACCGTCCTAGTCTTAACTATAAACCATGCCGGCTAGAGATCGGAGGTTGTTCGTTTTGTGACGCCTTCAGCATCTTGAGAGAAATCAAAGCCTTTGGGTTCCGGGGGGAGTATGGTCGCAAGGCTGAAACTT

>ASV405 _ Licnophoridae
AAGTCTGGTGCCAGCAGCCGCGGTAATTCCAGCTCCAATAGCGTATATTAAAGTTGTTGCAGTTAAAAAGCTCGTAGTTGGATTTCGGGGCGGCGCGGTCGGTCAGCCGCAAGGTATGTTACTGGCCGCGCTGTTCTATTTCGTTGTCAGAGGTGAAATTCTTGGATTTACGAAAGACGAACTAATGCGAAAGCATTTGCCAAGGATGTTTTCATTAATCAAGAACGAAAGTTAGGGGATCAAAGACGATCAGATACCGTCCTAGTCTTAACCATAAACTATGCCAACTGGGGATCGGNNNNNNNNNNCTAATGCGAAAGCATTTGCCAAGGATGTTTTCATTAATCAAGAACGAAAGTTAGGGGATCAAAGACGATCAGATACCGTCCTAGTCTTAACCATAAACTATGCCAACTGGGGATCGGGAGAGTTTCTCACTCTTTCGGCACCCTCCGAGAAATCAAAGTCTTTGGGTTCTGGGGGGAGTATGGTCGCAAGGCTGAAACTT

>ASV406 _ Corallicolidae
AAGTCTGGTGCCAGCAGCCGCGGTAATTCCAGCTCCAATAGCGTATATTAAAGTTGTTGCAGTTAAAAAGCTCGTAGTTGGATTTCTGTCAAGAACAAGCGGTCCGCTCCTTTGGAGTGTGTACTTGCGTCGTTTTTGACTTTCTTCTGAACTCAGATGTTTCCCCTTCACTGGGTGAGGCAGCTGGGCAGAACTTTTACTTTGAGAAAATTAGAGTGTTTCAAGCAGGCTAGCGCCTTGAATACTGCAGCATGGAATAATAAGATAGGATTTCAGTTCTATTTTATTGGTTCTAAGANNNNNNNNNNCTACTGCGAAAGCATTTGCCAAGAATGTTTTCATTAATCAAGAACGAAAGTTAGGGGATCAAAGACGATCAGATACCGTCCTAGTCTTAACCATAAACTATGCCAACTGGGGATCGGGAGAGTTTCTCACTCTTTCGGCACCCTCCGAGAAATCAAAGTCTTTGGGTTCTGGGGGGAGTATGGTCGCAAGGCTGAAACTT

>ASV407 _ Corallicolidae
AAGTCTGGTGCCAGCAGCTGCGGTAATTCCAGCTCCAATAGCGTATACTAAAGTTGTTGCAGTTAAAAAGCTCGTAGTTGGATTTCTGTCAAGAACAAGCGGTCCGCTCCCTTGGAGTGTGTACTTGCGTCGTTTTTGACTTTCTTCTGAACTCAGATGTTTCCCCTTCACTGGGTGAGGCAGCTGGGCAGAACCTTTACTTTGAGAAAATTAGAGTGTTTCAAGCAGGCTAGCGCCTTGAATACTGCAGCATGGAATAATAAGATAGGATTTCAGTTCTATTTTATTGGTTCTAAGANNNNNNNNNNAACTACTGCGAAAGCATTTGCCAAGAATGTTTTCATTAATCAAGAACGAAAGTTAGGGGATCAAAGACGATTAGATACCGTCGTAGTCCTAACCATAAACTATGCCGACTAGGGATTGGTGAGGTGAACCCTCATCAGCACCTAATGAGAAATCAAAGTCTTTGGGTTCTGGGGGGAGTATGGTCGCAAGGCTGAAACTT

>ASV408 _ Dino-Group-I-Clade-4
AAGTCTGGTGCCAGCAGCCGCGGTAATTCCAGCTCCAATAGCGTATATTAAAATTGTTGCGGTTAAAACGCTCGTAGTTGGATATCTGTGAGTGGGTTTCGGTGCTTCCCAGTGAAGATTACACGGAGCTCTGCTCACATTTGTTCAGGGAGGGTGGATGCACTTCACTGTGTGACCACATGATCTGAATTTTTACTTTGAGGAAATGAGAGTGTTCCAAGCAGGCAATCGCCGTGAATATGATAGCATGGAATAATAGCACAGGACTCTTGGTTCAATGCTGTTGGTTTGTTGAGCTNNNNNNNNNNGCGAAGGCATCTACCCAGGATGTTTTTGTTGATCAAGAACGAAAGTTAGGGGATCGAAGACGATCAGATACCGTCCTAGTCTTAACCTTAAACTATGCCGGCTGGAGATTGGGGTCGTCAGATTTGTGACGTCTTCAGCATCCTATGAGAAATCTAAGTCTTTGGGTTCCGGGGGGAGTATGGTCGCAAGGCTGAAACTT

>ASV409 _ Dino-Group-I-Clade-4
AAGTCTGGTGCCAGCAGCCGCGGTAATTCCAGCTCCAATAGCGTATATTAAAATTGTTGCGGTTAAAACGCTCGTAGTTGGATATCTGTGAGCGGGTTCCGGTCCTTCCCAGTGAAGATTACACGGAACTCTGCTCGCATTTGTTCAGGGAGGGTGGATGCACTTCACTGTGTGACCACATGATCTGAATTTTTACTTTGAGGAAATGAGAGTGTTCCAAGCAGGCAATTGCCGTGAATATGATAGCATGGAATAATAGCACAGGACTCTTGGTTCAATGCTGTTGGTTTGTTGAACTNNNNNNNNNNGCGAAGGCATCTACCCAGGATGTTTTTGTTGATCAAGAACGAAAGTTAGGGGATCGAAGACGATCAGATACCGTCCTAGTCTTAACCTTAAACTATGCCGGCTGGAGATTGGAGTCGTCAGATTTGTGACGTCTTCAGCATCCTATGAGAAATCTAAGTCTTTGGGTTCCGGGGGGAGTATGGTCGCAAGGCTGAAACTT

>ASV410 _ Licnophoridae
AAGTCTGGTGCCAGCAGCCGCGGTAATTCCAGCTCCAATAGCGTATATTAAAGTTGTTGCAGTTAAAAAGCTCGTAGTTGGATTTCTGGGGACACGCCGACTTGGTATGATTACCACCGAAGCGTGGACTCATCGTTCCGCAGCGAAAGCTGACTTCACGGTTGGTTTCCCGCGCGGATGTTTTACCTTGAGGAAATTAGAGTGTTTCAGGCAGGCTTGGCCAGGATACGCTAGCATGGAATAATTAGGAGGACTTAGGCCTCACTCGTTGGTTTGGGGGTCCGAGTAATGATTAACANNNNNNNNNNAACCAGTGCGAAAGCATTTGCCAAGGATGTTTTCATTAATCAAGAACGAAAGTTAGGGGATCAAAGACGATTAGATACCGTCGTAGTCCTAACCATAAACTATGCCGACTAGGGATTGGTGAGGTGAACCCTCATCAGCACCTAATGAGAAATCAAAGTCTTTGGGTTCTGGGGGGAGTATGGTCGCAAGGCTGAAACTT

>ASV411 _ Ostreobiaceae
AAGTCTGGTGCCAGCAGCCGCGGTAATTCCAGCTCCAATAGCATATATTTAAGTTGTTGCCATTAAAACGCTCATAGTTGGACTTTGGGTTCCGCTTCATCGGTCCGCCCTCGCGGGCGTGCACCGAACGTTCGGCAACCTTTTTAGTCAGTCCCCGCGGCTAGGCTTTACTGTCTAGCCGTGCGCGTCCGTCCAGGTTACTTTGAGGAAAATAGAGTGTTTAAAGCATGCGGCTGTGCAAATACGCTAGCATGGAATAACACGAGAGGGCTGTGGGCCACACGTGGTTGGTCTATGGNNNNNNNNNNGCTAGGCTTTACTGTCTAGCTGTGCGCGTCCGTCCAGGTTACTTTGAGGAAAATAGAGTGTTTAAAGCATGCGGCTGTGCAAATACGCTAGCATGGAATAACACGAGAGGGCTGTGGGCCACACGTGGTTGGTCTATGGTGTCCATAGCAATGATCGAGAGGAGGGTTCCGGGGGGAGGACAGTCGCAAGGCTGAAACCT

>ASV412 _ Dino-Group-I-Clade-1
AAGTCTGGTGCCAGCAGCCGCGGTAATTCCAGCTCCAATAGCGTATATTAAAGTTGTTGCGGTTAAAAAGCTCGTAGTTGGAGTTCTGCCAGGTGCCGCCTGTCCGCCCCAGTGGTGAGTACGTGGCGCGCATTTGGCCCTTTCAAGGGGAGCGTATCTGCACTTCATTGTGTGGTGCGGGATCCTTGACTTTTACTTTGAGGAAATAGGAGTGTTCCAAGCAGGCTCTCGTCGTGCACAGCTCAGCATGGAATAATAGCATTGGACCTCGATTCTAAGCTGTTGGTTGCCAGAAGCGNNNNNNNNNNACTGCGAAAGCATCTGCCATGGATGTTTTCATTGATCAAGAACGAAAGTTAGGGGATCGAAGACGATCAGATACCGTCCTAGTCTTAACCATAAACTATGCCGACTAGGGATCGGAGGCGAGCTCTAACAGCCTTCGGAACCTTATGAGAAATCAAAGTCTTTGGGTTCTGGGGGGAGTATGGTCGCAAGGCTGAAACTT

>ASV413 _ Corallicolidae
AAGTCTGGTGCCAGCAGCCGCGGTAATTCCAGCTCCAATAGCGTATATTAAAGTTGTTGCAGTTAAAAAGCTCGTAGTTGGATTTCTGTCAAGAACAAGCGGTCCGCTCCCTTGGAGTGTGTACTTGCGTCGTTTTTGACTTTCTTCTGAACTCAGATGTTTCCCCTTCACTGGGTGAGGCAGCTGGGCAGAACCTTTACTTTGAGAAAATTAGAGTGTTTCAAGCAGGCTAGCGCCTTGAATACTGCAGCATGGAATAATAAGATAGGACCTTTGTTCTATTTTGTTGGTTTCTAGANNNNNNNNNNGCGAAAGCATTTGCCAAGAATGTTTTCATTAATCAAGAACGAAAGTTAGGGGATCGAAGACGATCAGATACCGTCGTAGTCTTAACCATAAACTATGCCGACTAGAGATTGGAGGTTTATTTTACCAGTTTCCTTCAGCACCTTATGAGAAATCAAAGTCTTTGGGTTCTGGGGGGAGTATGGTCGCAAGGCTGAAACTT

>ASV414 _ Cephaloidophoridae
AAGTCTGGTGCCAGCAGCCGCGGTAATACCAGCTGAGCTAAGGATGGGTAATACTGTTGCAGTAAAAACATTCGTAGTCACTTGATTTGTTCTATATATAGTTTAACTATTAATAGTGTTCAAAACTTATTTTTCGCGATTGAATTAAATTGATTAAATTGAATGATGTATAATAAAGCGCGAGAAACCTGATGATACCTTTTTGCGAATTTATCCGATTTTGTTAAAAGGAATAAATAGTAAAAATAAGAGAGGATGGTGGTACTTACCAGCTAGAGGTGAAATTATTAGATTTGGTNNNNNNNNNNCAACTGCAAAAGCATCCGTCCAGCTTATTTTTGGTGATCAAGAATTAAAGTGTGGGGATCGAAGAGGATTAGATACCCTCGTAGTCCACACCCTAAACTATGTCAACTAGTGATTGGTAGAAATATAAATTCCATCAGAACCTTAGCAGATATGAAAGTTTTTGGACTCTGGGGGAAGTATGGTCGCAAGGCTGAAACTT

>ASV415 _ Ostreobiaceae
AAGTCTGGTGCCAGCAGCCGCGGTAATTCCAGCTCCAATAGCGTATATTTAAGTTGTTGCGGTTAAAACGCTCGTAGTTGGAATTTGGGTTCCGCTTCGTCGGTCCGCCCTCACGGGCGCGCACCGCACGTTCGGCAATCTTTTTGGTCGGTCCCTGTGGCTGGGCTTCACTGTCTGACCGCCAGCGTCCGTCCGGGTTACTTTGAGGAAAAATAAAGTGCTCAAAGCACGCGGATGCGCGAATACGCTAGCATGGAATAACACGAGAGGGCTGTGGGCCACACGTGGTTGGTATGTGNNNNNNNNNNGAAAGCGATTGCCAAGGACGTCTCCATTGATCAAGAACGAAAGTTGGGGGATCGAAGATGATTAGATACCGTCGTAGTCCCAACCGTAGACGATGCCGACTAGGGATCGGCGGGCGTTCCGTTTTATGGCCCCGCCGGCACCTGACGAGAAATCGAAGTCTTTGGGTTCCGGGGGGAGTACGGTCGCAAGGCTGAAACTT

>ASV416 _ Corallicolidae
AAGTCTGGTGCCAGCAGCCGCGGTAATTCCAGCTCCAATAGCGTATATTAAAGTTGTTGCAGTTAAAAAGCTCGTAGTTGGATTTCTGTCAAGAACAAGCGGTCCGCTCCCTTGGAGTGTGTACTTGCGTCGTTTTTGACTTTCTTCTGAACTCAGATGTTTCCCCTTCACTGGGTGAGGCAGCTGGGCAGAACCTTTACTTTGAGAAAATTAGAGTGTTTCAAGCAGGCTAGCGCCTTGAATACTGCAGCATGGAATAATGAGATAGGACCTTTGTTCTATTTTGTTGGTTTCTAGANNNNNNNNNNCGAAAGCATTTGCCAAGGATGTTTTCATTGATCAAGAACGAAAGTTAGGGGATCGAAGACGATCAGATACCGTCCTAGTCTTAACCATAAACCATGCCGACTAGAGATTGGAGGTCGTTAATTATACGACCCCTTCAGCACCTTATGAGAAATCAAAGTCTTTGGGTTCCGGGGGGAGTATGGTCGCAAGGCTGAAACTT

>ASV417 _ Ephelotidae
AAGTCTGGTGCCAGCAGCCGCGGTAATTCCAGCTCCAATAGCGTATATTAATGTTGTTGCAGTTAAAAAGCTCGTAGTTGAATTTAGAAGGGGGAACTCTTCTGTTTGTCCTCATACATGCATCCGTTATTGTTGCTTGTGTGATCAAACTTTTACTGTGAGAAAACTAAAGTGCTCAAAGCAGGCTAACGCTTGAATATTAAAGCATGGAATAATAAAATAGGACTTTATTCATTTTATTGGTTATTGAATGAAGTAATGATTAACAGAAACAGTTGGGGGCATTCGTATTTAATTGNNNNNNNNNNTACTGTGAGAAAACTAAAGTGCTCAAAGCAGGCTAACGCTTGAATATTAAAGCATGGAATAATAAAATAGGACTTTATTCATTTTATTGGTTATTGAATGAAGTAATGATTAACAGAAACAGTTGGGGGCATTCGTATTTAATTGTCAGAGGTGAAATTCTTGGAGTTCCGGGAGAAGTATGGTTGCAAGGCTGAAACTT

>ASV418 _ Corallicolidae
AAGTCTGGTGCCAGCAGCCGCGGTAATTCCAGCTCCAATAGCGTATATTAAAGTTGTTGCAGTTAAAAAGCTCGTAGTTGGATTTCTGTCAAGAACAAGCGGTCCGCTCCCTTGGAGTGTGTACTTGCGTCGTTTTTGACTTTCTTCTGAACTCAGATGTTTCCCCTTCACTGGGTGAGGCAGCTGGGCAGAACCTTTACTTTGAGAAAATTAGAGTGTTTCAAGCAGGCTAGCGCCTTGAATACTGCAGCATGGAATAATAAGATAGGATTTCAGTTCTATTTTATTGGTTCTAAGANNNNNNNNNNGCGAAAGCATTTGCCAAGGATGTTTTCATTAATCAAGAACGAAAGTTAGGGGTTCGAAGACGATCAGATACCGTCGTAGTCCTAACCATAAACTATGCCGACTAGGGATCGGTGGATGTTAGCGTTTGACTCCATCGGCACCTTATGAGAAATCAAAGTCTTTGGGTTCCGGGGGGAGTATGGTCGCAAGGCTGAAACTT

>ASV419 _ Prorocentraceae
AAGTCTGGTGCCAGCAGCCGCGGTAATTCCAGCTCCAATAGCGTATATTAAAGTTGTTGCGGTTAAAAAGCTCGTAGTTGGATTTCTGCCGAGGACGACCGGTCCGCCCTCTGGGTGAGTATCTGGCTCGGCCTGGGCATCTTCTTGGAGAACGTATCTGCACTTGACTGTGTGGTGCGGTATCCAGGACTTTTACTTTGAGGAAATTAGAGTGTTTCAAGCAGGCTTACGCCTTGAATACATTAGCATGGAATAATAAGATAGGACCTCGGTTCTATTTTGTTGGTTTCTAGAGCTGNNNNNNNNNNCGAAAGCATTTGCCAAGGATGTTTTCATTGATCAAGAACGAAAGTTAGGGGATCGAAGACGATCAGATACCGTCCTAGTCTTAACCATAAACCATGCCGACTAGAGATTGGAGGTCGTTATTTATACGACTCCTTCAGCACCTTATGAGAAATCAAAGTCTTTGGGTTCCGGGGGGAGTATGGTCGCAAGGCTGAAACTT

>ASV420 _ Corallicolidae
AAGTCTGGTGCCAGCAGCCGCGGTAATTCCAGCTCCAATAGCGTATATTAAAGTTGTTGCAGTTAAAAAGCTCGTAGTTGGATTTCTGTCAAGAACAAGCGGTCCGCTCCCTTGGAGTGTGTACTTGCGTCGTTTTTGACTTTCTTCTGAACTCAGATGTTTCCCCTTCACTGGGTGAGGCAGCTGGGCAGAACCTTTACTTTGAGAAAATTAGAGTGTTTCAAGCAGGCTAGCGCCTTGAATACTGCAGCATGGAATAATGGAATAGGACTTTGGTTCTATTTTGTTGGTTTCTAGANNNNNNNNNNTGAGAAAATTAGAGTGTTTCAAGCAGGCTAGCGCCTTGAATACTGCAGCATGGAATAATGGAATAGGACTTTGGTTCTATTTTGTTGGTTTCTAGAACCGAAGTAATGATTAATAGGGACAGTTGGGGGCATTCGTATTTCGTTGTCAGAGGTGAAATTCTTGGAGTTCCGGGGGAAGTATGGTTGCAAGGCTGAAACTT

>ASV421 _ Ostreobiaceae
AAGTCTGGTGCCAGCAGCCGCGGTAATTCCAGCTCCAATAGCGTATATTAAAGTTGTTGCGGTTAAAAAGCTCGTAGTTGGACTTTGGGTTCCGCTTCGTCGGTCCGCCCTCGCGGGCGCGCACCGCACGTTCGGCAACCTTTTTGGTCGGTCCCCGTGGCTGGGCTTCACTGTCTGGCCGCGCGTGTCCGTCTGGGTTACTTTGAGGAAAATAGAGTGTTCAAAGCACGCGGCTGCGCGAATACGCTAGCATGGAATAACACGAGAGGGCTGTGGGCCACACGTGGTTGGTCTGTGGNNNNNNNNNNGAAAGCGATTGCCAAGGACGTCTCCGTTGATCAAGAACGAAAGTTGGGGGATCGAAGATGATTAGATACCGTCGTAGTCCCAACCGTAAACGATGCCGACTAGGGATCGGCGGGCGTTCCGTTTTGAGGCCCCGCCGGCACCTGACGAGAAATCGAAGTCTTTGGGTTCCGGGGGGAGTACGGTCGCAAGGCTGAAACTT

>ASV422 _ Naviculaceae
AAGTCTGGTGCCAGCAGCCGCGGTAATTCCAGCTCCAATAGCGTATATTAAAGTTGTTGCAGTTAAAAAGCTCGTAGTTGGATTTGTGGCGCACGGTGGGTTCCGGGCACTTGTTGTCTGAGTAACTTGCTGTTGCCATCCTTGGGTGGAACCTGTGTGGCATTAGGTTGTCGTGCAGGGGATGCCCATCATTTACTGTGAAAAAATTAGAGTGTTCAAAGCAGGCTTATGCCGTTGAATATATTAGCATGGAATAATAAGATAGGACTTTTTTGCTATTTTGTTGGTTTGCGCAAAGNNNNNNNNNNGCGAAAGCATTTACCAAGGATGTTTTCATTAATCAAGAACGAAAGTTAGGGGATCGAAGATGATTAGATACCATCGTAGTCTTAACCATAAACTATGCCGACAAGGGATTGGTGGAGTCTCGTTATGTCTCCATCAGCACCTTATGAGAAATCACAAGTCTTTGGGTTCCGGGGGGAGTATGGTCGCAAGGCTGAAACTT

>ASV423 _ Cephaloidophoridae
AAGTCTGGTGCCAGCAGCCGCGGTAATACCAGCTGAGCTAAGGATGGGTAATACTGTTGCAGTAAAAACATTCGTAGTCACTTGATTTGTTCTATATATAGTTTAACTATTAATAGTGTTCAAAACTTATTTTTCGCGATTAAATTAAATTGATTAAATTGAATGATGTATAATAAAGCGCGAGAAACCTGATGATACCTTTTTGCGAATTTATCCGATTTTGTTAAAAGGAATAAATAGTAAAAATAAGAGAGGATGGTGGTACTTACCAGCTAGAGGTGAAATTCTTAGATTTGGTNNNNNNNNNNCAACTGCAAAAGCATCCGTCCAGCTTATTTTTGGTGATCAAGAATTAAAGTGTGGGGATCGAAGAGGATTAGATACCCTCGTAGTCCACACCCTAAACTATGTCAACTAGTGATTGGTAGAAATATAAATTCCATCAGAACCTTAGCAGATATGAAAGTTTTTGGACTCTGGGGAAAGTATGGTCGCAAGGCTGAAACTT

>ASV424 _ Holostichidae
AAGTCTGGTGCCAGCAGCCGCGGTAATTCCAGCTCCAATAGCGTATATTAAAGTTGTTGCAGTTAAAAAGCTCGTAGTTGGATTTCTGTGCAGGTGCCTGCGCCGGCTTGACGCCAGTGTGCGGTGGACCTTCACATCCTTCTGGTAACTGCTCCGGCATTTATTTGTCGGTTCAGGCTCAGATATTTTACCTTGAGAAAATTAGAGTGTTTCAGGCAGGCTTTGCTCGGAATACATTAGCATGGAATAATGGAATAGGACTTGTGCGTCTTTCGGGGCGCCGGTCTCTGTTGTTGGTNNNNNNNNNNATGCGAAAGCATTTGCCAAGGATGTTTTCATTAATCAAGAACGAAAGTTAGGGGATCAAAGACGATCAGATACCGTCCTAGTCTTAACCATAAACTATGCCGACTAGGGATCGGAGGCGAGGTTTTCACAGCCTTCGGAACCTTATGAGAAATCAAAGTCTTTGGGTTCTGGGGGGAGTATGGTCGCAAGGCTGAAACTT

>ASV425 _ Licnophoridae
AAGTCTGGTGCCAGCAGCCGCGGTAATTCCAGCTCCAATAGCGTATATTAAAGTTGTTGCAGTTAAAAAGCTCGTAGTTGGATTTCTGGGGACACGCCGACTTGGTATGATTACCACCGAAGCGTGGACTCATCGTTCCGCAGCGAAAGCTGACTTCACGGTTGGTTTCCCGCGCGGATGTTTTACCTTGAGGAAATTAGAGTGTTTCAGGCAGGCTTGGCCAGGATACGCTAGCATGGAATAATTAGGAGGACTTAGGCCTCACTCGTTGGTTTGGGGGTCCGATTAATGGTTAATANNNNNNNNNNCCTGTGCGAAAGCATTTGCCAAGGATGTTTTCATTAATCAAGAACGAAAGTTAGGGGATCAAAGACGATCAGATACCGTCCTAGTCTTAACCATAAACTATGCCAACTGGGGATCGGGAGAGTTTCTCACTCTTTCGGCACCCTCCGAGAAATCAAAGTCTTTGGGTTCTGGGGGGAGTATGGTCGCAAGGCTGAAACTT

>ASV426 _ Embryophyceae_XX
AAGTCTGGTGCCAGCAGCCGCGGTAATTCCAGCTCCAATAGCGTATATTTAAGTTGTTGCAGTTAAAAAGCTCGTAGTTGGACTTTGGGTTGGGTCGGCCGGTCCGCCGTTTGGTGTGCACCGGTCGCCTCGTCCCTTCTGCCGGCGATGCGCTCCTGTCCTTAATTGGCCGGGTCGTGCCTCCGGCGCTGTTACTTTGAAGAAATTAGAGTGCTCAAAGCAAGCCTACGCTCTGTATACATTAGCATGGGATAACATCATAGGATTTCGGTCCTATTACGTTGGCCTTCGGGATCGGNNNNNNNNNNCGAAAGCATTTGCCAAGGATGTTTTCATTAATCAAGAACGAAAGTTGGGGGCTCGAAGACGATCAGATACCGTCCTAGTCTCAACCATAAACGATGCCGACCAGGGATCAGTGGATGTTGCTTTTAGGACTCCACTGGCACCTTATGAGAAATCAAAGTTTTTGGGTTCCGGGGGGAGTATGGTCGCAAGGCTGAAACTT

>ASV427 _ MAST-12
AAGTCTGGTGCCAGCAGCCGCGGTAATTCCAGCTCCAATAGCGTATATTAATGTTGTTGCAGTTAAAAAGCTCGTAGTTGAATTTCTGGACTCATCTTTCGGTCCGAGGCCTTGTGCTTTGCGTACTGTTCTCGATGGGTTCATCTTAGTAGGGAACCATTCTGGTATTAACTTATTGGGGTGTGGAACTGCTTCGTTTACTGTGAATAAAATAGAGTGTTTAAAGCAGGCATTACGCCTTGAATACTTCAGCATGGAATAAAATGATAGGACCTAGGTCTATTTTTATTGGTTATGTNNNNNNNNNNGCGAAAGCATTTACCAAGGATGTTTTCATTAATCAAGAACGAAAGTTAGGGGATCGAAGAGGATTAGATACCCTCGTAGTCTTAACCATAAACTATGCCGACTCGGGATCAGTGGGGTTTGTTTAACGTCTCCATTGGCACCGTATGAGAAATCAAAGTCTTTGGGTTCCGGGGGGAGTATGGTCGCAAGGCTGAAACTT

>ASV428 _ Sordariomycetes
AAGTCTGGTGCCAGCAGCCGCGGTAATTCCAGCTCCAATAGCGTATATTAAAGTTGTTGTGGTTAAAAAGCTCGTAGTTGAACCTTGGGCCTGGCTGGCCGGTCCGCCTCACCGCGTGTACTGGTCCGGCCGGGCCTTTCCCTCTGTGGAACCTCATGCCCTTCACTGGGTGTGACGGGGAAACAGGACTTTTACTTTGAAAAAATTAGAGTGCTCCAGGCAGGCCTATGCTCGAATACATTAGCATGGAATAATAAAATAGGACGTGTGGTTCTATTTTGTTGGTTTCTAGGACCGCNNNNNNNNNNGCGAAAGCATTTGCCAAGGATGTTTTCATTAATCAGGAACGAAAGTTAGGGGATCGAAGACGATCAGATACCGTCGTAGTCTTAACCATAAACTATGCCGACTAGGGATCGGACGATGTTATTTTTTGACGCGTTCGGCACCTTACGAGAAATCAAAGTGCTTGGGCTCCAGGGGGAGTATGGTCGCAAGGCTGAAACTT

>ASV429 _ Caviomonadidae
AAGTCTGGTGCCAGCAGCCGCGGTAATTCCAGCTCTCCTAGTGTATGCAAAAGTTGCTGCAGTTAAAACGCTCCTATTTGGTTTTTTAGGACGACTGGTGGGCCCGGTCTCTGACCGTGTGCCTTCTGGCAGTTCTTTCTGGTGCGGCTCTTTCGGGAGCTGTGCCCGGTTACCATGAGAAAAATGTAGCGCTCAAAGCAGGCTTCACGCAGCTGAACACTTTAGCATGGGATAACACTTCACGACTCTTCGTGTTTTGTTGGTTAATTCGACGGAGTAATGAGTAATAGGGGCAGTTNNNNNNNNNNCTGAAGCGAAAGCGTTGGCCAAGGATGCTTTCATTAATCAAGAACGAAAGCAAGGGGATAGAAGGCGATTAGACACCACCGTATTCCTTGCTATAAACGATGCCGACTACGGAATTGGAAGGGAATTGACCCTCTCAGCGCCTTTTTCGAAAGAAAAGTCTTCGGGTTCTGGGGGGAGTCTGGTCGCAAGGCTGAAACTT

>ASV430 _ Suessiaceae
AAGTCTGGTGCCAGCAGCCGCGGTAATTCCAGCTCCAATAGCGTATATTAAAGTTGTTGCGGTTAAAAAGCTCGTAGTTGGATTTCTGCTGAGGATGACCGGTCCGCCCTCTGGGTGAGTATCTGGCTCAGCCTTGGCATCTTCCTGAAGAACGTAGCTGCACTTGACTGTGTGGTGCGGTATTTAGGACATTTACTTTGAGGAAATTAGAGTGTTTCAAGCAAGCGCACGCCTTGAATACATTAGCATGGAATAATAAGATAGGACCTCGGTTCTATTTTGTTGGTTTCTAGGGCTGNNNNNNNNNNGCGAAAGCATTTGCCAAGGATGTTTTCATTGATCAAGAACGAAAGTTAGGGGATCGAAGACGATCAGATACCGTCCTAGTCTTAACCATAAACTATGCCGACTAGAGATTGGAGGTCGTTATCTTACGACTCCTTCAGCACCTTATGAGAAATCAAAGTCTTTGGGTTCCGGGGGGAGTATGGTCGCAAGGCTGAAACTT

>ASV431 _ Ephelotidae
AAGTCTGGTGCCAGCAGCCGCGGTAATTCCAGCTCCAATAGCGTATATTAATGTTGTTGCAGTTAAAAAGCTCGTAGTTGAATTTAGAAGGGGGAACTCTTCTGTTTGTCCTCATACATGCATCCGTTATTGTTGCTTGTGTGATCAAACTTTTACTGTGAGAAAACTAAAGTGCTCAAAGCAGGCTAACGCTTGAATATTAAAGCATGGAATAATGGAATAGGACTTTGGTTCTATTTTGTTGGTTTCTAGAACCGAAGTAATGATTAATAGGGACAGTTGGGGGCATTCGTATTTCNNNNNNNNNNGTGAGAAAACTAAAGTGCTCAAAGCAGGCTAACGCTTGAATATTAAAGCATGGAATAATGGAATAGGACTTTGGTTCTATTTTGTTGGTTTCTAGAACCGAAGTAATGATTAATAGGGACAGTTGGGGGCATTCGTATTTCGTTGTCAGAGGTGAAATTCTTGGAGTTCCGGGAGAAGTATGGTTGCAAGGCTGAAACTT

>ASV432 _ Holostichidae
AAGTCTGGTGCCAGCAGCCGCGGTAATTCCAGCTCCAATAGCGTATATTAAAGTTGTTGCAGTTAAAAAGCTCGTAGTTGGATTTCTGTGAGAGCGCCGGTGTCGGCTGATGCTTGTACGCAGGCGCTCTTACATCCTTCTGTTAACTGATCTTGGCATTTTATTGCTGGTTCAGGGCTCAGATATTTTACCTTGAGAAAATTAGAGTGTTTCAGGCAGGCTTATGCCGGAATACATTAGCATGGAATAATGGAATAGGACTTTGGTTCTATTTTGTTGGTTTGTGGAACCGAAGTAANNNNNNNNNNGCGAAAGCATTTGCCAAGAATGTTTTCATTGATCAAGAACGAAAGTTAGAGGATCGAAGACGATCAGATACCGTCCTAGTTCTAACCATAAACGATGCCGACTAGGGATCAGCGGGTGTTATTGTATGACCCCGTTGGCACCTTAAGGGAAACCAAAGTTTTTGGGTTCCGGGGGAAGTATGGTTGCAAGGCTGAAACTT

>ASV433 _ Dothideomycetes
AAGTCTGGTGCCAGCAGCCGCGGTAATTCCAGCTCCAATAGCGTATATTAAAGTTGTTGCAGTTAAAAAGCTCGTAGTTGAACCTTGGGCCTGGCTGGCCGGTCCGCCTCACCGCGTGTACTGGTCCGGCCGGGCCTTTCCTTCTGGGGAGCCGCATGCCCTTCACTGGGCGTGTCGGGGAACCAGGACTTTTACTTTGAAAAAATTAGAGTGTTCAAAGCAGGCCTTTGCTCGAATACATTAGCATGGAATAATAGAATAGGACGTGCGGTTCTATTTTGTTGGTTTCTAGGACCGCNNNNNNNNNNGAAAGCATTTGCCAAGGATGTTTTCATTAATCAGTGAACGAAAGTTAGGGGATCGAAGACGATCAGATACCGTCGTAGTCTTAACCATAAACTATGCCGACTAGGGATCGGGCGATGTTATCATTTTGACTCGCTCGGCACCTTACGAGAAATCAAAGTCTTTGGGTTCTGGGGGGAGTATGGTCGCAAGGCTGAAACTT

>ASV434 _ Ephelotidae
AAGTCTGGTGCCAGCAGCCGCGGTAATTCCAGCTCCAATAGCGTATATTAATGTTGTTGCAGTTAAAAAGCTCGTAGTTGAATTTAGAAGGGGGAACTCTTCTGTTTGTCCTCATACATGCATCCGTTATTGTTGCTTGTGTGATCAAACTTTTACTGTGAGAAAACTAAAGTGCTCAAAGCAGGCTAACGCTTGAATATTAAAGCATGGAATAATAAAATAGGACTTTATTCATTTTATTGGTTATTGAATGAAGTAATGATTAACAGAAACAGTTGGGGGCATTCGTATTTAATTGNNNNNNNNNNCGAAAGCATTTGCCAAGGATGTTTTCATTAATCAAGAACGAAAGTTAGGGGATCAAAGACGATTAGATACCGTCCTAGTCTTAACCATAAACCATGCCGACTAGAGATTGGAGGTCGTTACTTATACGACTCCTTCAGCACCTTATGAGAAATCAAAGTCTTTGGGTTCCGGGGGGAGTATGGTCGCAAGGCTGAAACTT

>ASV435 _ Holostichidae
AAGTCTGGTGCCAGCAGCCGCGGTAATTCCAGCTCCAATAGCGTATATTAAAGTTGTTGCAGTTAAAAAGCTCGTAGTTGGATTTCTGGGGACACGCCGACTTGGTATGATTACCACCGAAGCGTGGACTCATCGTTCCGCAGCGAAAGCTGACTTCACGGTTGGTTTCCCGCGCGGATGTTTTACCTTGAGGAAATTAGAGTGTTTCAGGCAGGCTTATGCCGGAATACATTAGCATGGAATAATGGAACAGGACCTGTGCGTCTTTCGGGGCGCCGGTCTCCGTTGTTGGTTTCGGNNNNNNNNNNTATGCGAAAGCATTTGCCAAGGATGTTTTCATTAATCAAGAACGAAAGTTAGGGGATCAAAGACGATCAGATACCGTCCTAGTCTTAACCATAAACTATGCCGACTAGGGATCGGAGGCGAGCTCTAACAGCCTTCGGAACCTTATGAGAAATCAAAGTCTTTGGGTTCTGGGGGGAGTATGGTCGCAAGGCTGAAACTT

>ASV436 _ Corallicolidae
AAGTCTGGTGCCAGCAGCCGCGGTAATTCCAGCTCCAATAGCGTATATTAAAGTTGTTGCAGTTAAAAAGCTCGTAGTTGGATTTCTGTCAAGAACAAGCGGTCCGCTCCCTTGGAGTGTGTACTTGCGTCGTTTTTGACTTTCTTCTGAACTCAGATGTTTCCCCTTCACTGGGTGAGGCAGCTGGGCAGAACCTTTACTTTGAGAAAATTAGAGTGTTTGAAGCAGGCGCATGCCTTGAATACATTAGCATGGAATAATGAGATAGGACCTTTGTTCTATTTTGTTGGTTTCTAGANNNNNNNNNNGCGAAAGCATTTGCCAAGAATGTTTTCATTAATCAAGAACGAAAGTTAGGGGATCGAAGACGATCAGATACCGTCGTAGTCTTAACCATAAACTATGCCGACTAGAGATTGGAGGTTTATTTTACCAGTTTCCTTCAGCACCTTATGAGAAATCAAAGTCTTTGGGTTCTGGGGGGAGTATGGTCGCAAGGCTGAAACTT

>ASV437 _ Cephaloidophoridae
AAGTCTGGTGCCAGCAGCCGCGGTAATACCAGCTGAGCTAAGGATGGGTAATACTGTTGCAGTAAAAACATTCGTAGTCACTTGATTTGTTCTATATATAGATTAACTATTAATAGTGTTCAAAACTTATTTTTCGCGATTAAATTAAATTGATTAAATTGAATGATGTATAATAAAGCGCGAGAAACCTGATGATACTTTTTTGCGAATTTATCCGATTTTGTTAAAAGGAATAAATAGTAAAAATAAGAGAGGATGGTGGTACTTACCAGCTAGAGGTGAAATTCTTAGATTTGGTNNNNNNNNNNCAACTGCAAAAGCATCCGTCCAGCTTATTTTTGGTGATCAAGAATTAAAGTGTGGGGATCGAAGAGGATTAGATACCCTCGTAGTCCACACCCTAAACTATGTCAACTAGTGATTGGTAGAAATATAAATTCCATCAGAACCTTAGCAGATATGAAAGTTTTTGGACTCTGGGGGAAGTATGGTCGCAAGGCTGAAACTT

>ASV438 _ Holostichidae
AAGTCTGGTGCCAGCAGCCGCGGTAATTCCAGCTCCAATAGCGTATATTAAAGTTGTTGCAGTTAAAAAGCTCGTAGTTGGATTTCTGTGAGAGCGCCGGTGTCGGCTGATGCTTGTACGCAGGCGCTCTTAAATCCTTCTGTTAACTGATCTTGGCATTTTATTGCTGGTTCAGGGCTCAGATATTTTACCTTGAGAAAATTAGAGTGTTTCAGGCAGGCTTATGCCGGAATACATTAGCATGGAATAATGGAACAGGACCTGTGCGTCTTTCGGGGCGCCGGTCTCCGTTGTTGGTNNNNNNNNNNTATGCGAAAGCATTTGCCAAGGATGTTTTCATTAATCAAGAACGAAAGTTAGGGGATCAAAGACGATCAGATACCGTCCTAGTCTTAACCATAAACTATGCCGACTAGGGATCGGAGGCGAGCTCTAACAGCCTTCGGAACCTTATGAGAAATCAAAGTCTTTGGGTTCTGGGGGGAGTATGGTCGCAAGGCTGAAACTT

>ASV439 _ Licnophoridae
AAGTCTGGTGCCAGCAGCCGCGGTAATTCCAGCTCCAATAGCGTATATTAAAGTTGTTGCAGTTAAAAAGCTCGTAGTTGGATTTCTGGGGACACGCCGACTTGGTATGATTACCACCGAAGCGTGGACTCATCGTTCCGCAGCGAAAGCTGACTTCACGGTTGGTTTCCCGCGCGGATGTTTTACCTTGAGGAAATTAGAGTGTTTCAGGCAGGCTTGGCCAGGATACGCTAGCATGGAATAATTAGGAGGACTTAGGCCTCACTCGTTGGTTTGGGGGTCAGAGTAATGGTTAATANNNNNNNNNNCCTGTGCGAAAGCATTTGCCAAGGATGTTTTCATTAATCAAGAACGAAAGTTAGGGGATCAAAGACGATCAGATACCGTCCTAGTCTTAACCATAAACTATGCCAACTGGGGATCGGGAGAGTTTCTCACTCTTTCGGCACCCTCCGAGAAATCAAAGTCTTTGGGTTCTGGGGGGAGTATGGTCGCAAGGCTGAAACTT

>ASV440 _ Ostreobiaceae
AAGTCTGGTGCCAGCAGCCGCGGTAATTCCAGCTCCAATAGCGTATATTTAAGTTGTTGCGGTTAAAACGCTCGTAGTTGGACTTTGGGTTCCGTTTCGTCGGTCCGCCCTCGCGGGCGCGCACCGCACGTTCGGCAACCTTTTTGGTCGGTCCCCGCGGCTGGGCTTCACTGTCTGGCCGCGCGCGTCCGTCCGGGTTACTTTGAGGAAAATAGAGTGTTCAAAGCACGCGGCTGCGCGAATACGCTAGCATGGAATAACACGAGAGGGCTGTGGGCCACACGTGGTTGGTCTGTGGNNNNNNNNNNGCTGGGCTTCACTGTCTGGCCGCGCGCGTCCGTCCGGGTTACTTTGAGGAAAATAGAGTGTTCAAAGCACGCGGCTGCGCGAATACGCTAGCATGGAATAACACGAGAGGGCTGTGGGCCACACGTGGTTGGTCTGTGGTGTCCGTAGCAATGATCGAGAGGAGGGTTCCGGGGGGAGTACGGTCGCAAGGCTGAAACTT

>ASV441 _ Thalassiosiraceae
AAGTCTGGTGCCAGCAGCCGCGGTAATTCCAGCTCCAATAGCGTATATTAAAGTTGTTGCAGTTAAAAAGCTCGTAGTTGGATTTCTGGCAGGAGCGACCGGTCACGCACTCTGTGCGTGAACTTGTGTTGTCTCTGGCCATCCTCGGGGAGATCCTGTTTGGCATTAAGTTGTCGGGCAGGGGATACCCGTCGTTTACTGTGAAAAAATTAGAGTGTTTAAAGCAGGCTTATGCCGTTGAATATATTAGCATGGAATAATAAGATAGGACTTCGGAACTATTTTGTTGGTTTGCGTTNNNNNNNNNNGCGAAAGCATTTGCCAAGAATGTTTTCATTGATCAAGAACGAAAGTTAGAGGATCGAAGACGATCAGATACCGTCCTAGTTCTAACCATAAACGATGCCGACTAGGGATCAGCGGGTGTTATTGTATGACCCCGTTGGCACCTTAAGGGAAACCAAAGTTTTTGGGTTCCGGGGGAAGTATGGTTGCAAGGCTGAAACTT

>ASV442 _ Dino-Group-I-Clade-4
AAGTCTGGTGCCAGCAGCCGCGGTAATTCCAGCTCCAATAGCGTATATTAAAATTGTTGCGGTTAAAAAGCTCGTAGTTGGATATCTGCTGAGGGGTTTCGGTACTTCCCAGTGAAGATTACACGGAACTCTTCTTGGCATTTGTTCAGGGAAAGTTTCTGCACTTGATTGTGTGGGACAGGAACTGAATTTTTACTTTGAGGAAATGAGAGTGTTTCAAGCAGGCATTTGCCGTGAATATGATAGCATGGAATAATAGCACAGGACCCCGTTCCAAGCTGTTGGTTTTTGAGACGAGNNNNNNNNNNGCGAAGGCATCTGCCAAGGATGTTTTTATTGATCAAGAACGAAAGTTAGGGGATCGAAGACGATCAGATACCGTCGTAGTCTTAACCTTAAACTATGCCGATTGGAGATTGGACAGTGTAACTTTACGACCTGTTCAGCATCCTGAGAGAAATCGAAATCTTTGGGTTCCGGGGGGAGTATGGTCGCAAGGCTGAAACTT

>ASV443 _ Bacillariaceae
AAGTCTGGTGCCAGCAGCCGCGGTAATTCCAGCTCCAATAGCGTATATTAAAGTTGTTGCAGTTAAAAAGCTCGTAGTTGGATTTGTGGTGTGTCCTGTCGGCCGGGTGGCTTAGCCTCCTGTGCTGTACGGGTCTGCCATGTTTGGGTGGATCCTGTGTGGCATTAGGTTGTCGCGCAGGGGATGCCCATCGTTTACTGTGAAAAAATTAGAGTGTTCAAAGCAGGCTTATGCCGTTGAATATATTAGCATGGAATAATGATATAGGACCTTGGTACTATTTTGTTGGTTTGCGCACNNNNNNNNNNGCGAAAGCATTTACCAAGGATGTTTTCATTAATCAAGAACGAAAGTTAGGGGATCGAAGATGATTAGATACCATCGTAGTCTTAACCATAAACTATGCCGACAAGGGATTGGTGGAGTTTCGTTTCGTCTCCATCAGCACCTTATGAGAAATCACAAGTCTTTGGGTTCCGGGGGGAGTATGGTCGCAAGGCTGAAACTT

>ASV444 _ Ostreobiaceae
AAGTCTGGTGCCAGCAGCTGCGGTAATTCCAGCTCCAATAGCGTATACTAAAGTTGTTGCGGTTAAAACGCTCGTAGTTGGACTTTGGGTTCCGCTTCGTCGGTCCGCCCTCGCGGGTGCGCACCACACGTTCGGCAACCTTTTTGGTCGGTCCCCGTGGCTGGGCTTCACTGTCTGGCCGCGCGTGTCCGTCTGGGTTACTTTGAGGAAAATAGAGTGTTCAAAGCACGCGGCTGCGCGAATACGCTAGCATGGAATAACACGAGAGGGCTGTGGGCCACACGTGGTTGGTCTGTGGNNNNNNNNNNGAAAGCGATTGCCAAGGACGTCTCCGTTGATCAAGAACGAAAGTTGGGGGATCGAAGATGCTTAGATACCGTCGTAGTCCCAACCGTAAACGATGCCGACTAGGGATCGGCGGGCGTTCCGTTTTGAGGCCCCGCCGGCACCTGACGAGAAATCGAGGTCTTTGGGTTCCGGGGGGAGTACGGTCGCAAGGCTGAAACTT

>ASV445 _ Cephaloidophoridae
AAGTCTGGTGCCAGCAGCCGCGGTAATACCAGCTGAGCTAAGGATGGGTAATTCTGTTGCAGTAAAAACATTCGTAGTCACTTGATTTGTTCTATATATAGTTTAACTATTAATAGTGTTCAAAACTTATTTTTCGCGATTAAATTAAATTGATTAAATTGAATGATGTATAATAAAGCGCGAGAAACCTGATGATACCTTTTTGCGAATTTATCCGATTTTGTTAAAAGGAATAAATAGTAAAAATAAGAGAGGATGGTGGTACTTACCAGCTAGAGGTGAAATTCTTAGATTTGGTNNNNNNNNNNCAACTGCAAAAGCATCCGTCCAGCTTATTTTTGGTGATCAAGAATTAAAGTGTGGGGATCGAAGAGGATTAGATACCCTCGTAGTCCACACCCTAAACTATGTCAACTAGTGATTGGTAGAAATATAAATTCCATCAGAACCTTAGCAGATATGAAAGTTTTTGGACTCTGGGGGAAGTATGGTCGCAAGGCTGAAACTT

>ASV446 _ MAST-9
AAGTCTGGTGCCAGCAGCCGCGGTAATTCCAGCTCCAATAGCGTATATTAAAGTTGTTGCAGTTAAAAAGCTCGTAGTTGGATTTCTTGTGCATGAAGCGGGTCGGCTCAAAGAGTCTGTACTAGCTTTCATGCACAATCCTCGTAACAAGCTGTCGGTGAGTTAACTCCATTCGGCAGTGAGTTGCGTCATTTACTGTGAACAAATTAGAGTGTTTAAAGCAGGCAAATGCTGTGAATACATTAGCATGGAATAATAAGATAGGACCTAGAGTCTATTTTGTTGGTTGCGATTTTAGNNNNNNNNNNGCGAAAGCATTTACCAAGGATGTTTTCATTAATCAAGAACGAAAGTTAGGGGATCGAAGATGATTAGATACCATCGTAGTCTTAACCATAAACTATGCCGACTAGGGATTGGACCACGCTATTTAATGGCAGGTTCAGCACCTTATGAGAAATCAAAGTCTTTGGGTTCCGGGGGGAGTATGGTCGCAAGGCTGAAACTT

>ASV447 _ Corallicolidae
AAGTCTGGTGCCAGCAGCCGCGGTAATTCCAGCTCCAATAGCGTATATTAAAGTTGTTGCAGTTAAAAAGCTCGTAGTTGGATTTCTGTCAAGAACAAGCGGTCCGCTCCCTTGGAGTGTGTACTTGCGTCGTTTTTGACTTTCTTCTGAACTCAGATGTTTCCCCTTCACTGGGTGAGGCAGCTGGGCAGAACCTTTACTTTGAGAAAATTAGAGTGTTTCAAGCAGGCTAGCGCCTTGAATACTGCAGCATGGAATAATAAGATAGGATTTCAGTTCTATTTTATTGGTTCTAAGANNNNNNNNNNCGAAAGCATTTGCCAAGAATGTTTTCATTAATCAAGAACGAAAGTTAGGGGATCGAAGACGATCAGATACCGTCCTAGTCTTAACTATAAACCATGCCGGCTAGAGATTGGAGGTCGTTCGATTTGTGACACCTTCAGCATCTTGAGAGAAATCAAAGCCTTTGGGTTCCGGGGGGAGTATGGTCGCAAGGCTGAAACTT

>ASV448 _ Warnowiaceae
AAGTCTGGTGCCAGCAGCCGCGGTAATTCCAGCTCCAATAGCGTATATTAAAGTTGTTGCGGTTAAAAAGCTCGTAGTTGGATTTCTGCTGAGGACGACCGGTCCGCCCTCTGGGTGAGTATCTGGCTCGACTTTGGCATCTTCTTGAAGAACGTAACTGCACTTGACTGTGTGGTGCGGTATTCAAGACTTTTACTTTGAGGAAATTAGAGTGTTTGAAGCAGGCGCATGCCTTGAATACATTAGCATGGAATAATGAGATAGGACCTTTGTTCTATTTTGTTGGTTTCTAGAACTGNNNNNNNNNNGCGAAAGCATTTGCCAAGGATGTTTTCATTGATCAAGAACGAAAGTTAGGGGATCGAAGACGATCAGATACCGTCCTAGTCTTAACCATAAACCATGCCGACTAGAGATTGGAGGTTTATTTTACCAGTTTCCTTCAGCACCTTATGAGAAATCAAAGTCTTTGGGTTCTGGGGGGAGTATGGTCGCAAGGCTGAAACTT

>ASV449 _ Corallicolidae
AAGTCTGGTGCCAGCAGCCGCGGTAATTCCAGCTCCAATAGCGTATATTAAAGTTGTTGCAGTTAAAAAGCTCGTAGTTGGATTTCTGTCAAGAACAAGCGGTCCGCTCCCTTGGAGTGTGTACTTGCGTCGTTTTTGACTTTCTTCTGAACTCAGATGTTTCCCCTTCACTGGGTGAGGCAGCTGGGCAGAACCTTTACTTTGAGAAAATTAGAGTGTTTCAAGCAGGCTAGCGCCTTGAATACTGCAGCATGGAATAATAAGATAGGATTTCAGTTCTATTTTATTGGTTCTAAGANNNNNNNNNNGCCAAAGCATTTGCCAAGAATGTTTTCATTAATCAAGAATGAAAGTTAGAGGATCGAAGCTGATCAGATACCGTCCTAGTTCTAACCATAAACGATGCCGACTAGGGATCAGCGGGTGTTATTGTATGACCCCGTTGGCACCTTATGGGAAACCAAAGTTTTTGGGTTCCGGGGGAAGTATGGTTGCAAGGCTGAAACTT

>ASV450 _ Prymnesiaceae
AAGTCTGGTGCCAGCAGCCGCGGTAATTCCAGCTCCAAAAGCGTATATTAAAGTTGTTGCAGTTAAAACGCTCGTAGTCGGATTTCGGGGCGAGCCTGCCGGTCTGCCGATGGGTATGCACTGGCAGGGTCGTCCTTCCTTCCGGAGACTGTCCCTACTCTTAACTGAGCGGGGTCGGGAGACGGATCGTTTACTTTGAAAAAATCAGAGTGTTTCAAGCAGGCAGCTCGCTCTTGCATGGATTAGCATGGGATAATGAAATAGGACTTTGGTGCTATTTTGTTGGTTTCGAACACCGNNNNNNNNNNGCGAAAGCATTTGCCAGGGATGTTTTCACTGATCAAGAACGAAAGTTAGGGGATCGAAGACGATCAGATACCGTCGTAGTCTTAACCATAAACCATGCCGACTAGGGATTGGAGGATGTCCTTTTTTGACTCCTTCAGCACCTTACGGGAAACTAAAGTCTTTGGGTTCCGGGGGGAGTATGGTCGCAAGGCTGAAACTT

>ASV451 _ Corallicolidae
AAGTCTGGTGCCAGCAGCCGCGGTAATTCCAGCTCCAATAGCGTATATTAAAGTTGTTGCAGTTAAAAAGCTCGTAGTTGGATTTCTGTCAAGAACAAGCGGTCCGCTCCCTTGGAGTGTGTACTTGCGTCGTTTTTGACTTTCTTCTGAACTCAGATGTTTCCCCTTCACTGGGTGAGGCAGCTGGGCAGAACCTTTACTTTGAGAAAATTAGAGTGTTTCAAGCAGGCTAGCGCCTTGAATACTGCAGCATGGAATAATAAGATAGGATTTCAGTTCTATTTTATTGGTTCTAAGANNNNNNNNNNGAAAGCATTTGCCAAGAATGTTTTCATTAATCAAGAACGAAAGTTAGGGGATCGAAGACGATCAGATACCGTCCTAGTCTTAACCATAAACTATGCCGACTAGAGATCGGAGGTCGTTAACATTCACGACTCCTTCAGCACCTTCTGAGAAATCAAAGTCTTTGGGTTCCGGGGGGAGTATGGTCGCAAGGCTGAAACTT

>ASV452 _ Licnophoridae
AAGTCTGGTGCCAGCAGCCGCGGTAATTCCAGCTCCAATAGCGTATATTAAAGTTGTTGCAGTTAAAAAGCTCGTAGTTGGATTTCTGGGGACACGCCGACTTGGTATGATTACCACCGAAGCGTGGACTCATCGTTCCGCAGCGAAAGCTGACTTCACGGTTGGTTTCCCGCGCGGATGTTTTACCTTGAGGAAATTAGAGTGTTTCAGGCAGGCTTGGCCAGGATACGCTAGCATGGAATAATAAGATAGGATTTCAGTTCTATTTTATTGGTTCTAAGAACTGAGATAATGATTANNNNNNNNNNGCGAAAGCATTTGCCAAGAATGTTTTCATTAATCAAGAACGAAAGTTAGGGGATCGAAGACGATCAGATACCGTCGTAGTCTTAACCATAAACTATGCCGACTAGAGATTGGAGGTTTATTTTACCAGTTTCCTTCAGCACCTTATGAGAAATCAAAGTCTTTGGGTTCTGGGGGGAGTATGGTCGCAAGGCTGAAACTT

>ASV453 _ Agaricomycetes
AAGTCTGGTGCCAGCAGCCGCGGTAATTCCAGCTCCAATAGCGTATATTAAAGTTGTTGCAGTTAAAAAGCTCGTAGTTGAACTTCAGGCTTGGTTGGGCGGTCCGCCTCACGGCGTGTACTGTCTGACTGGGTCTTACCTCTTGGTGAGCCAGCGTGGCCTTTATTGGTTGCGTTGGGGAACCAGGACTTTTACCTTGAGAAAATTAGAGTGTTCAAAGCAGGCCTATGTCCGAATACATTAGCATGGAATAATAAAATAGGACGTGCGATCCTATTTTGTTGGTTTCTAGAGTCGCNNNNNNNNNNGAAAGCATTTGCCAAGGATGTTTTCATTAATCAAGAACGAAGGTTAGGGGATCGAAAACGATCAGATACCGTTGTAGTCTTAACAGTAAACTATGCCGACTAGGGATCGGGCAACCTCAATTTTGATGTGTTGCTCGGCACCTTACGAGAAATCAAAGTCTTTGGGTTCTGGGGGGAGTATGGTCGCAAGGCTGAAACTT

>ASV454 _ Corallicolidae
AAGTCTGGTGCCAGCAGCCGCGGTAATTCCAGCTCCAATAGCGTATATTAAAGTTGTTGCAGTTAAAAAGCTCGTAGTTGGATTTCTGTCAAGAACAAGCGGTCCGCTCCCTTGGAGTGTGTACTTGCGTCGTTTTTGACTTTCTTCTGAACTCAGATGTTTCCCCTTCACTGGGTGAGGCAGCTGGGCAGAACCTTTACTTTGAGAAAATTAGAGTGTTTCAAGCAGGCTAGCGCCTTGAATACTGCAGCATGGAATAATAAGATAGGATTTCAGTTCTATTTTATTGGTTCTAAGANNNNNNNNNNCGAAAGCATTTTTCAAGGATGTTTTCATTGATCAAGAACGAAAGTTAGGGGATCGAAGACGATTAGATACCGTCCTAGTCTTAACCATAAACCATGCCGACTAGAGATTGGAGGTCGTTATCTTTACGACTCCTTCAGCACCTTATGAGAAATCAAAGTCTTTGGGTTCCGGGGGGAGTATGGTCGCAAGGCTGAAACTT

>ASV455 _ Ochromonadaceae
AAGTCTGGTGCCAGCAGCCGCGGTAATTCCAGCTCCAATAGCGTATACTAAAGTTGTTGCAGTTAAAAAGCTCGTAGTTGAATTTCTGGTCTCGAGACGCGGCCAGCCTCAAGGGGCGATGCTGTGGATCGGGACCATCCTCGAGGAGAACATATCTGTCATTGAGTTGATGGGTATGGGACCCTCGTCATTTACTGTGAGCAAAATAGAGTGTTCAAAGCAGGCTTACGCCGTTGAATACATTAGCATGGAATAATAAGATAGGACCTTGGTCTATTTTGTTGGTTATACTCCGAGGNNNNNNNNNNTGCGAAAGCATTTACCAAGGATGTTTTCATTAATCAAGAACGAAAGTTAGGGGATCGAAGATGATTAGATACCATCGTAGTCTTAACCATAAACTATGCCGACTAGGGATTGGTGGGTGTTATTAGCGACTCCATCAGCACCTTATGAGAAATCAAAGTCTTTGGGTTCCGGGGGGAGTATGGTCGCAAGGCTGAAACTT

>ASV456 _ Ostreobiaceae
AAGTCTGGTGCCAGCAGCCGCGGTAATTCCAGCTCCAATAGCGTATATTTAAGTTGTTGCGGTTAAAACGCTCGTAGTTGGACTTTGGGTTCCGCTTCGTCGGTCCGCCCTCGCGGGCGCGCACCGCACGTTCGGCAACCTTTTTGGTCGGTCCCCGCGGCTGGGCTTGACTGTCTGGCCGCGCGCGTCCGTCCGGGTTACTTTGAGGAAAATAGAGTGTTCAAAGCACGCGGCTGCGCGAATACGCTAGCATGGAATAACACGAGAGGGCTGTGGGCCATACGTGGTTGGTCTGTGGNNNNNNNNNNGAAAGCGATTGCCAAGGACGTCTCCGTTGATCAAGAACGAAAGTTGGGGGATCGAAGATGATTAGATACCGTCGTAGTCCCAACCGTAAACGATGCCGACTAGGGATCGGCGGGCGTTCCGTTTTGAGGCCCCGCCGGCACCTGACGAGAAATCGAAGTCTTTGGGTTCCGGGGGGAGTACGGTCGCAAGGCTGAAACTT

>ASV457 _ Ostreobiaceae
AAGTCTGGTGCCAGCAGCCGCGGTAATTCCAGCTCCAATAGCGTATATTTAAGTTGTTGCGGTTAAAACGCTCGTAGTTGGACTTTGGGTTCCGCTTCGTCGGTCCGCCCTCGCGGGCGCGCACCGCACGTTCGGCAACCTTTTTGGTCGGTCCCCGTGGCTGGGCTTCACTGTCTGGCCGCGCGTGTCCGTCTGGGTTACTTTGAGGAAAATAGAGTGTTCAAAGCACGCGGCTGCGCGAATACGCTAGCATGGAATAACACGAGAGGGCTGCGGGCCACACGTGGTTGGTCTGTGGNNNNNNNNNNGCGAAAGCGATTGCCAAGGACGTCTCCGTTGATCAAGAACGAAAGTTAGGGGTTCGAAGACGATCAGATACCGTCGTAGTCCTAACCATAAACTATGCCGACTAGGGATCGGTGGATGTTAATGTTTGACTCCATCGGCACCTTATGAGAAATCAAAGTCTTTGGGTTCCGGGGGGAGTATGGTCGCAAGGCTGAAACTT

>ASV458 _ Protaspa-lineage
AAGTCTGGTGCCAGCAGCCGCGGTAATTCCAGCTCCAAGAGCGTATATTAAAGTTGTTGCAGTTAAAAAGCTCGTAGTTGGATTTCTGGTACAATGCGCCTGACCCGCGACGGTTACGTCTGTGAGTGCCGGTGCGCGTTTGCCATCCTTCTAGAAAACGTTTCTACCCTTCACTGGGCCGGACTCGCGATCTAGATCTTTTACTTTGAAAAAATTAGAGTGTTTAAAGCAGGCTCACGCTGTGAATACATTAGCATGGAATAATAATCTAGGACTTCGGTTCTATTTTGTTGGTTTCNNNNNNNNNNCGAAAGCATTCACCAAGGATGTCTTCTTTAATCAAGAACGAAAGTTGGGGGATCGAAGACGATCAGATACCGTCGTAGTCTCAACCATAAACTATGCCAACTAGGGATGAGTGAACGTTGCATTTTCGACTTCATTCGCACCTTATGAGAAATCAAAGTCTTTGGGTTCCGGGGGGAGTATGGTCGCAAGGCTGAAACTT

>ASV459 _ Corallicolidae
AAGTCTGGTGCCAGCAGCCGCGGTAATTCCAGCTCCAATAGCGTATATTAAAGTTGTTGCAGTTAAAAAGCTCGTAGTTGGATTTCTGTCAAGAACAAGCGGTCCGCTCCCTTGGAGTGTGTACTTGCGTCGTTTTTGACTTTCTTCTGAACTCAGATGTTTCCCCTTCACTGGGTGAGGCAGCTGGGCAGAACCTTTACTTTGAGAAAATTAGAGTGTTTCAAGCAGGCTAGCGCCTTGAATACTGCAGCATGGAATAATAAGATAGGATTTCAGTTCTATTTTATTGGTTCTAAGANNNNNNNNNNGAAAGCATTTGCCAAGAATGTTTTCATTAATCAAGAATGAAAGTTAGAGGATCGAAGACGATCAGATACCGTCCTAGTTCTAACCATAAACGATGCCGACTAGGGATCAGCGGGTGTTATTGTATGACCCCGTTGGCACCTCTTATGGGAAACCAAAGTTTTTGGGTTCTGGGGGAAGTATGGTTGCAAGGCTGAAACTT

>ASV460 _ Pelagomonadaceae
AAGTCTGGTGCCAGCAGCCGCGGTAATTCCAGCTCCAATAGCGTATATTAATGTTGTTGCAGTTAAAAAGCTCGTAGTTGGATTCCTGGCCTGGGGTAGCCGGTCCGCCTTGCAAAAGGTGCGCACTGTGCGGCCTCGGCCATCCTTGAGAAGAGCGGTTCTGGCATTCAGTTGTCGGGGTCGGGATTCTCGACGTTTACTGTGAAAAAATCAGAGTGTTCAAAGCAGGCTTACGCCTTGAATACATTAGCATGGAATAATGAGATAGGACCTTGGCGGTCTATTTTGTTGGTTTGCANNNNNNNNNNGCGAAAGCGTCGAACAAGGACGTTCTCATTAATCAAGAACGAAAGTTAGGGGATCGAAGATGATTAGATACCATCGTAGTCTTAACCATAAACTATGCCGATTCAGGATTGGCGGTCGTTTGTTCTCGACTCCGTCAGCACTGTATGAGAAATCAAAATCTTTGGGTTCCGGGGGGAGTATGGTCGCAAGGCTGAAACTT

>ASV461 _ Prorocentraceae
AAGTCTGGTGCCAGCAGCCGCGGTAATTCCAGCTCCAATAGCGTATATTAAAGTTGTTGCGGTTAAAAAGCTCGTAGTTGGATCTCTGCCAAGGACAACTGGTCCGCCCTCTGGGTGAGCACCTGGCTTGGCCTGGGCATCTTCTTGGAGAACGCAGCTGCACTTGACTGTGTGGTGTGGTGTCCAGGGCCTTCACTTTGAGGAAATTAGAGTGCTTCAAGCAGGCTTCTGCCTTGAATACATTAGCATGGAATAATCAGATAGAACCGCAGCTCTATTTTGTTGGCTTCTAAAGCTGNNNNNNNNNNCGAAAGCATTTGCCAAGGATGTTTTCATTGATCAAGAACGAAAGTTAGGGGATCGAAGACGATCAGATACCGTCCTAGTCTTAACCATAAACCATGCCGACTAGAGATTGGAGGTTGTTATCTGCACGACACTTTCGGCATCTTGTGAGAAATCAAAGTCTTTGGGTTCCGGGGGGAGTATGGTCGCAAGGCTGAAACTT

>ASV462 _ Gymnodiniaceae
AAGTCTGGTGCCAGCAGCCGCGGTAATTCCAGCCCCAATAGCGTATATTAAAGTTGTTGCGGTTAACAAGCTCGTAGTTGGATTTCTGCTAGGGGCGATCGGTCCACCCATTGGGTGTGTATCTAGAGCTGAGGTAATGATTAATAGGGATAGTTGGGGGCATTCGTAGTTAACAGTCAGAGGTTAAATTATTGGATTTGTTAAAGACGGACTATTGCGAAAGCATTTGCCAAGGATGTTTTCATTGATCAAGAACGAACGTTAGGGGATCGAAGACGATCAAATACCGTCGTAGTCTNNNNNNNNNNCGAAAGCATTTGCCAAGGATGTTTTCATTGATCAAGAACGAACGTTAGGGGATCGAAGACGATCAAATACCGTCGTAGTCTTAACCATAAACCATGCCGACTAGAGATTGGAGGTCGTTAACTGTACGACCCCTTCAGCACTTTATGAGAAATCAAAGTCTTTGGGCTCTGGGGGGAGTATGGTCGCAAGGCTGAAACTT

>ASV463 _ Ostreobiaceae
AAGTCTGGTGCCAGCAGCCGCGGTAATTCCAGCTCCAATAGCGTATATTTAAGTTGTTGCGGTTAAAACGCTCGTAGTTGGACTTTGGGTTCCGCTTCGTCGGTCCGCCCTCGCGGGCGCGCACCGCACGTCCGGCAACCTTTTTGGTCGGTCCCCGTGGCTGGGCTTCACTGTCTGGCCGCGCGTGTCCGTCTGGGTTACTTTGAGGAAAATAGAGTGTTCAAAGCACGCGGCTGCGCGAATACGCTAGCATGGAATAACACGAGAGGGCTGCGGGCCACACGTGGTTGGTCTGTGGNNNNNNNNNNGAAAGCGATTGCCAAGGACGTCTCCGTTGATCAAGAACGAAAGTTGGGGGATCGAAGATGCTTAGATACCGTCGTAGTCCCAACCGTAAACGATGCCGACTAGGGATCGGCGGGCGTTCCGTTTTGAGGCCCCGCCGGCACCTGACGAGAAATCGAAGTCTTTGGGTTCCGGGGGGAGTACGGTCGCAAGGCTGAAACTT

>ASV464 _ Dino-Group-I-Clade-1
AAGTCTGGTGCCAGCAGCCGCGGTAATTCCAGCTCCAATAGCGTATATTAAAGTTGTTGCGGTTAAAAAGCTCGTAGTTGGAGTTCTGCCAGGTGCCGCCTGTCCGCCCCAGTGGTGAGTACGTGGCGCGCATTTGGCCCTTTCAAGGGGAGCGTATCTGCACTTCATTGTGTGGTGCGGGATCCTTGACTTTTACTTTGAGGAAATAGGAGTGTTCCAAGCAGGCTCTCGTCGTGCACAGCTCAGCATGGAATAATAGCATTGGACCTCGATTCTAAGCTGTTGGTTGCCAGAAGCGNNNNNNNNNNGCGAAAGCATCTGCCATGGATGTTTTCATTGATCAAGAACGAAAGTTAGGGGATCGAAGACGATCAGATACCGTCCTAGTCTTAACTATAAACCATGCCGGCTAGAGATCAGCGGGTGTTATTGTATGACCCCGTTGGCACCTTAAGGGAAACCAAAGTTTTTGGGTTCCGGGGGAAGTATGGTTGCAAGGCTGAAACTT

>ASV465 _ Corallicolidae
AAGTCTGGTGCCAGCAGCCGCGGTAATTCCAGCTCCAATAGCGTATATTAAAGTTGTTGCAGTTAAAAAGCTCGTAGTTGGATTTCTGTCAAGAACAAGCGGTCCGCTCCCTTGGAGTGTGTACTTGCGTCGTTTTTGACTTTCTTCTGAACTCAGATGTTTCCCCTTCACTGGGTGAGGCAGCTGGGCAGAACCTTTACTTTGAGAAAATTAGAGTGTTTCAAGCAGGCTAGCGCCTTGAATACTGCAGCATGGAATAATGGAATAGGACTTTGGTTCTATTTTGTTGGTTTCTAGANNNNNNNNNNGCGAAAGCATTTGCCAAGAATGTTTTCATTAATCAAGAACGAAAGTTAGAGGATCGAAGACGATCAGATACCGTCCTAGTTCTAACCATAAACGATGCCGACTAGGGATCAGCGGGTGTTATTGTATGACCCCGTTGGCACCTTAAGGGAAACCAAAGTTTTTGGGTTCCGGGGGAAGTATGGTTGCAAGGCTGAAACTT

>ASV466 _ Corallicolidae
AAGTCTGGTGCCAGCAGCCGCGGTAATTCCAGCTCCAATAGCGTATATTAAAGTTGTTGCAGTTAAAAAGCTCGTAGTTGGATTTCTGTCAAGAACAAGCGGTCCGCTCCCTTGGAGTGTGTACTTGCGTCGTTTTTGACTTTCTTCTGAACTCAGATGTTTCCCCTTCACTGGGTGAGGCAGCTGGGCAGAACCTTTACTTTGAGAAAATTAGAGTGTTTGAAGCAGGCGCATGCCTTGAATACATTAGCATGGAATAATGAGATAGGACCTTTGTTCTATTTTGTTGGTTTCTAGANNNNNNNNNNCGAAAGCATTTGCCAAGGATGTTTTCATTGATCAAGAACGAAAGTTAGGGGATCGAAGACGATCAGATACCGTCCTAGTCTTAACCATAAACCATGCCGACTAGAGATTGGAGGTCGTTAATTATACGACCCCTTCAGCACCTTATGAGAAATCAAAGTCTTTGGGTTCCGGGGGGAGTATGGTCGCAAGGCTGAAACTT

>ASV467 _ Corallicolidae
AAGTCTGGTGCCAGCAGCCGCGGTAATTCCAGCTCCAATAGCGTATATTAAAGTTGTTGCAGTTAAAAAGCTCGTAGTTGGATTTCTGTCAAGAACAAGCGGTCCGCTCCCTTGGAGTGTGTACTTGCGTCGTTTTTGACTTTCTTCTGAACTCAGATGTTTCCCCTTCACTGGGTGAGGCAGCTGGGCAGAACCTTTACTTTGAGAAAATTAGAGTGTTTCAAGCAGGCTAGCGCCTTGAATACTGCAGCATGGAATAATAAGATAGGATTTCAGTTCTATTTTGTTGGTTTCTAGANNNNNNNNNNCGAAAGCATTTGCCAAGGATGTTTTCATTGATCAAGAACGAAAGTTAGGGGATCGAAGACGATCAGATACCGTCCTAGTCTTAACCATAAACCATGCCGACTAGAGATTGGAGGTCGTTAATTATACGACCCCTTCAGCACCTTATGAGAAATCAAAGTCTTTGGGTTCCGGGGGGAGTATGGTCGCAAGGCTGAAACTT

>ASV468 _ Ephelotidae
AAGTCTGGTGCCAGCAGCCGCGGTAATTCCAGCTCCAATAGCGTATATTAATGTTGTTGCAGTTAAAAAGCTCGTAGTTGAATTTAGAAGGGGGAACTCTTCTGTTTGTCCTCATACATGCATCCGTTATTGTTGCTTGTGTGATCAAACTTTTACTGTGAGAAAACTAAAGTGCTCAAAGCAGGCTAACGCTTGAATATTAAAGCATGGAATAATAAAATAGGACTTTATTCATTTTATTGGTTATTGAATGAAGTAATGATTAATAGGGACAGTTGGGGGCATTCGTATTTCGTTGNNNNNNNNNNGCGAAAGCATTTGCCAAGAATGTTTTCATTAATCAAGAACGAAAGTTAGAGGATCGAAGACGATCAGATACCGTCCTAGTTCTAACCATAAACGATGCCGACTAGGGATCAGCGGGTGTTATTGTATGACCCCGTTGGCACCTTATGGGAAACCAAAGTTTTTGGGTTCCGGGGGAAGTATGGTTGCAAGGCTGAAACTT

>ASV469 _ Holostichidae
AAGTCTGGTGCCAGCAGCCGCGGTAATTCCAGCTCCAATAGCGTATATTAAAGTTGTTGCAGTTAAAAAGCTCGTAGTTGGATTTCTGTGAGAGCGCCGGTGTCGGCTGATGCTTGTACGCAGGCGCTCTTACATCCTTCTGTTAACTGATCTTGGCATTTTATTGCTGGTTCAGGGCTCAGATATTTTACCTTGAGAAAATTAGAGTGTTTCAGGCAGGCTTATGCCGGAATACATTAGCATGGAATAATGGAACAGGACCTGTGCGTCTTTCGGGGCGCCGGTCTCCGTTGTTGGTNNNNNNNNNNCGAAAGCATTTGCCAAGGATGTTTTCATTAATCAAGAACGAAAGTTAGGGGATCAAAGACGATCAGATACCGTCCTAGTCTTAACCATAAACGATGCCGACTAGCGATTGGAAGTCGTTATCTTTAGGACTCCTTCAGCACCTTATGAGAAATCAAAGTCTTTGGGTTCCGGGGGGAGTATGGTCGCAAGGCTGAAACTT

>ASV470_Dinophyceae
AAGTCTGGTGCCAGCAGCCGCGGTAATTCCAGCTCCAATAGCGTATATTAAAGTTGTTGCGGTTAAAAAGCTCGTAGTTGGATTTCTGCTGAGGACGATCGGTCCGCCCTCTGGGTGTGTATCTGGCTCGGCCTGGGCATCTTCTTGGAGAATGATACTGCACTTGACTGTGTGGTTCAGAATCCAGGACTTTTACTTTGAGGAAATTAGAGTGTTTCAAGCAGGCACACGCCTTGAATATATTAGCATGGAATAATAAGATAGGACCTTGGTTCTATTTTGTTGGTTTCTAGAGCTGNNNNNNNNNNGCGAAAGCATTTGCCAAGTATGTTTTCATTGATCAAGAACGAAAGTTAGGGGATCGAAGACGATCAGATACCGTCCTAGTCTTAACCATAAACGATGCCGACTAGGGATCAGCGGGTGTTATTGTATGACCCCGTTGGCACCTTAAGGGAAACCAAAGTTTTTGGGTTCCGGGGGAAGTATGGTTGCAAGGCTGAAACTT

>ASV471 _ Dino-Group-II-Clade-23
AAGTCTGGTGCCAGCAGCCGCGGTAATTCCAGCTCCAATAGCGTATATTAAAGTTGTTGCGGTAAAAAAGCTCGTAGTTGGATTTCTACCGAAGATAGCCGGTCGGGTCTTCGACCTTGTATCTGGTTTTGTCTTTGGTATCCTCATGGGGAACGTTGCTGCGCTTCACTGCGTGGTGCGGTATCCATGACTTTTACTTTGAGGAAATTAGAGTGTTCACGGCAGGCAAACGCCCTGAATATATTAGCATGGAATAATAACATAGGATCTTCGTCCTATTTTGTTGGTTTCTAGGGCTNNNNNNNNNNCGAAAGCATTTGCCAAGGATGTTTTCATTGATCAAGAACGAAAGTAAGGGGATCGAAGACGATTAGATACCGTCGTAGTCTTTACCATAAACTATGCCAACTAGGGATCGGTGGTCGTTCTTTCTATGACTCCATCGGCACCTTATGAGATATCAAAGTTTTTGGGTTCCGGGGGGAGTATGGTCGCAAGGCTGAAACTT

>ASV472 _ Ephelotidae
AAGTCTGGTGCCAGCAGCCGCGGTAATTCCAGCTCCAATAGCGTATATTAATGTTGTTGCAGTTAAAAAGCTCGTAGTTGAATTTAGAAGGGGGAACTCTTCTGTTTGTCCTCATACATGCATCCGTTATTGTTGCTTGTGTGATCAAACTTTTACTGTGAGAAAACTAAAGTGCTCAAAGCAGGCTAACGCTTGAATATTAAAGCATGGAATAATGGAATAGGACTTTGGTTCTATTTTGTTGGTTTCTAGAACCGAAGTAATGATTAATAGGGACAGTTGGGGGCATTCGTATTTCNNNNNNNNNNGTGAGAAAACTAAAGTGCTCAAAGCAGGCTAACGCTTGAATATTAAAGCATGGAATAATGGAATAGGACTTTGGTTCTATTTTGTTGGTTTCTAGAACCGAAGTAATGATTAATAGGGACAGTTGGGGGCATTCGTATTTCGTTGTCAGAGGTGAAATTCTTGGAGTTCCGGGGGAAGTATGGTTGCAAGGCTGAAACTT

>ASV473 _ Corallicolidae
AAGTCTGGTGCCAGCAGCTGCGGTAATTCCAGCTCCAATAGCGTATACTAAAGTTGTTGCAGTTAAAAAGCTCGTAGTTGGATTTCTGTCAAGAACAAGCGGTCCGCTCCCTTGGAGTGTGTACTTGCGTCGTTTTTGACTTTCTTCTGAACTCAGATGTTTCCCCTTCACTGGGTGAGGCAGCTGGGCAGAACCTTTACTTTGAGAAAATTAGAGTGTTTCAAGCAGGCTAGCGCCTTGAATACTGCAGCATGGAATAATAAGATAGGATTTCAGTTCTATTTTATTGGTTCTAAGANNNNNNNNNNTGAGAAAATTAGAGTGTTTCAAGCAGGCTAGCGCCTTGAATACTGCAGCATGGAATAATAAGATAGGATTTCAGTTCTATTTTATTGGTTCTAAGAACTGAGATAATGATTAATAGGGACAGTTGGGGGCATTCGTATTTCGTTGTCAGAGGTGAAATTCTTGGAGTTCCGGGAGAAGTATGGTTGCAAGGCTGAAACTT

>ASV474 _ Dino-Group-I-Clade-1
AAGTCTGGTGCCAGCAGCCGCGGTAATTCCAGCTCCAATAGCGTATATTAAAGTTGTTGCGGTTAAAAAGCTCGTAGTTGGAGTTCTGCCAGGTGCCGCCTGTCCGCCCCAGTGGTGAGTACGTGGCGCGCATTTGGCCCTTTCAAGGGGAGCGTATCTGCACTTTATTGTGTGGTGCGGGATCCTTGACTTTTACTTTGAGGAAATAGGAGTGTTCCAAGCAGGCTCTCGTCGTGCACAGCTCAGCATGGAATAATAGCATTGGACCTCGATTCTAAGCTGTTGGTTGCCAGAAGCGNNNNNNNNNNGCGAAAGCATCTGCCATGGATGTTTTCATTGATCAAGAACGAAAGTTAGGGGATCGAAGACGATCAGATACCGTCCTAGTCTTAACCATAAACTATGCCGACTAGAGATTGGAGGTTTATTTTACCAGTTTCCTTCAGCACCTTATGAGAAATCAAAGTCTTTGGGTTCTGGGGGGAGTATGGTCGCAAGGCTGAAACTT

>ASV475 _ Cryptomonadales_X
AAGTCTGGTGCCAGCAGCCGCGGTAATTCCAGCTCTAATAGCGTATATTAAAGTTGTTGCAGTTAAAAAGCTCGTAGTCGGATGTCGGGCTCGGGCAAGCTGTCGGCCTCTGGTCGGACGGCAGGCTCGGGTCTTTCTGCCTGAGGAACCCGGTTGCTTTCGGGCTGCCGGTGGACGCAGGTCGTTTACTTTGAAAAAATTAGAGTGTTCAAAGCAGGCTAGCGCTTGAATACATTAGCATGGAATAATGGAATAGGACTTTGGTGCTATTTTGTTGGTTTATGGGACCGAAGTAATGNNNNNNNNNNGCGAAAGCATTCGGCAAGGATGTTTTCATTGATCAAGAACGAAAGTTAGGGGATCGAAGACGATCAGATACCGTCGTAGTCTTAACCATAAACTATGCCGACTAGGGATCAGTGGATGTCAATTTGCGACTCCATTGGCACCTTGTGAGAAATCAAAGTTTTTGGGTTCCGGGGGGAGTATGGTCGCAAGGCTGAAACTT

>ASV476 _ Dino-Group-II-Clade-10-and-11
AAGTCTGGTGCCAGCAGCCGCGGTAATTCCAGCTCCAATAGCGTATATTAAAGTTGTTGCGGTTAAAAAGCTCGTAGTTGGATTTCTGTCGAAAACGGCCGGTCCGCACTATGTGCGTGTATCTGGTTCGGTTTTGGCATCCTCATGAAGAACGTAACTGCGCTTGATTGCGTGGTGCGGTATTCATGACTTTTACTTTGAGGAAATTAGAGTGTTCACGGCAGGCAAGCGCCTTGAATATATTAGCATGGAATAATAATATAGGACATGGGTTCTATTTTGTTGGTTTCTAGAACTTNNNNNNNNNNCGAAAGCATTTGCCAAGGATGTTTTCATTGATCAAGAACGAAAGTATGGGGATCGAAGATGATTAGATACCGTCGTAGTCTATACCATAAACTATGCCGACTAGAGATTGGAGGTCGTTCTTTTTATGACTCCTTCAGCACCTTATGAGAAATCAAAGTCTTTGGGTTCCGGGGGGAGTATGGTCGCAAGGCTGAAACTT

>ASV477 _ Ostreobiaceae
AAGTCTGGTGCCAGCAGCCGCGGTAATTCCAGCTCCAATAGCGTATATTTAAGTTGTTGCGGTTAAAACGCTCGTAGTTGGACTTTGAGCGTCGCCGGGTCGGTCCGCCCTCACGGGCGCGCACCGCACTCGCGTCAGCTCTTCGGGTCGGTCCCGCCGGCTGGGCTTAACTGTCCGGTCGGCGGTGTTCCGACCGGGTTACTTTGAGGAAAATAGAGTGTTCAAAGCGTGCGATCGCGTGAATACGCTAGCATGGAATAACACGACAGGGCTGTGGGCCACACGTGGTTGGTCTGTGNNNNNNNNNNGAAAGCGATTGCCAAGGACGTTTCCGTTGATCAAGAACGAAAGTTGGGGGATCGAAGATGATTAGATACCGTCGTAGTCCCAACCGTAAACGATGCCGACTAGGGATCGGCGGGCGTTCATTCAAAAGGCTCCGCCGGCACCTTACGCGAAAGCAATGTTTTTGGGTTCCGGGGGGAGTACGGTCGCAAGGCTGAAACTT

>ASV478 _ Holostichidae
AAGTCTGGTGCCAGCAGCCGCGGTAATTCCAGCTCCAATAGCGTATATTAAAGTTGTTGCAGTTAAAAAGCTCGTAGTTGGATTTCTGTGAGAGCGCCGGTGTCGGCTGATGCTTGTACGCAGGCGCTCTTACATCCTTCTGTTAACTGATCTTGGCATTTTATTGCTGGTTCAGGGCTCAGATATTTTACCTTGAGAAAATTAGAGTGTTTCAGGCAGGCTTATGCCGGAATACATTAGCATGGAATAATGGAACAGGACCTGTGCGTCTTTCGGGGCGCCGGTCTCCGTTGTTGGTNNNNNNNNNNCGAAAGCATTTGCCAAGGATGTTTTCATTAATCAAGAACGAAAGTTAGGGGATCAAAGACGATCAGATACCGTCCTAGTCTTAACTATAAACCATGCCGGCTAGAGATCGGAGGTTGTTCGTTTTGTGACGCCTTCAGCATCTTGAGAGAAATCAAAGCCTTTGGGTTCCGGGGGGAGTATGGTCGCAAGGCTGAAACTT

>ASV479 _ Ephelotidae
AAGTCTGGTGCCAGCAGCCGCGGTAATTCCAGCTCCAATAGCGTATATTAATGTTGTTGCAGTTAAAAAGCTCGTAGTTGAATTTAGAAGGGGAAACTCTTCTGTTTGTCCTCACTCCTGCATCCGATTAGTTGCTTGGGTGATCAAACTTTTACTGTGAGAAAACTAAAGTGCTCAAAGCAGGCTAACGCTTGAATATTAAAGCATGGAATAATAAAATAGGACTTTATTCATTTTATTGGTTATTGAATGAAGTAATGATTAATAGAAACAGTTGGGGGCATTCGTATTTAATTGTNNNNNNNNNNGCGAAAGCATTTGCCAAGGATGTTTTCATTAATCAAGAACGAAAGTTAGGGGTTCGAAGACGATCAGATACCGTCGTAGTCCTAACCATAAACTATGCCGACTAGGGATCGGTGGATGTTAGCGTTTGACTCCATCGGCACCTTATGAGAAATCAAAGTCTTTGGGTTCCGGGGGGAGTATGGTCGCAAGGCTGAAACTT

>ASV480 _ Corallicolidae
AAGTCTGGTGCCAGCAGCCGCGGTAATTCCAGCTCCAATAGCGTATATTAAAGTTGTTGCAGTTAAAAAGCTCGTAGTTGGATTTCTGTCAAGAACAAGCGGTCCGCTCCCTTGGAGTGTGTACTTGCGTCGTTTTTGACTTTCTTCTGAACTCAGATGTTTCCCCTTCACTGGGTGAGGCAGCTGGGCAGAACCTTTACTTTGAGAAAATTAGAGTGTTTCAAGCAGGCTAGCGCCTTGAATACTGCAGCATGGAATAATGGAATAGGACTTTGGTTCTATTTTGTTGGTTTCTAGANNNNNNNNNNTGAGAAAATTAGAGTGTTTCAAGCAGGCTAGCGCCTTGAATACTGCAGCATGGAATAATGGAATAGGACTTTGGTTCTATTTTGTTGGTTTCTAGAACCGAAGTAATGATTAATAGGGACAGTTGGGGGCATTCGTATTTCGTTGTCAGAGGTGAAATTCTTGGAGTTCCGGGAGAAGTATGGTTGCAAGGCTGAAACTT

>ASV481 _ Ostreobiaceae
AAGTCTGGTGCCAGCAGCCGTGGTAATTCCAGCTCCAATAGCGCATATTTAAGTTGTTGCAGTTAAAACGCTCGTAGTTGGACTTTGGGTTCCGCTTCGTCGGTCCACCCTCACGAGCGCGCACCGCACGTTCAGCAACCTTTTTGGTCGGTCCCTGCGGCTGGGCTTCACTGTCTGGCCGCCGGCGTCCGTCTGGGTTACTTTGAGGAAAATAGAGTGTTCAAAGCACGCGGATGCACGAATACGCTAGTATGGAATAACACGAGAGGGCTGTGGGCCACACGTGGTTGGTCTGTGGNNNNNNNNNNCGAAAGCAATTGCCAAGGACGTCTCCATTGATCAAGAACGAAAGTTGGGGGATCGAAGATGATTAGATACCGTCGTAGTCCCAACCGTAAACGATGCTGACTAGGGATCGGCGGGCGTTCCGTTTTGAGGCCCCGCTGGCACCTGACGAGAAATTGAAGTCTTTGGGTTCCGGGGGAGTACGGTCGCAAGGCTGAAACTT

>ASV482 _ Cephaloidophoridae
AAGTCTGGTGCCAGCAGCCGCGGTAATACCAGCTGAGCTAAGGATGGGTAATACTGTTGCAGTAAAAACATTCGTAGTCACTTGATTTGTTCTATATATAGTTTAACTATTAATAGTGTTCAAAACTTATTTTTCGCGATTAAATTAAATTGATTAAATTGAATGATGTATAATAAAGCGCGAGAAACCTGATGATACCTTTTTGCGAATTTATCCGATTTTGTTAAAAGGAATAAATAGTAAAAATAAGAGAGGATGGTGGTACTTACCAGCTAGAGGTGAAATTCTTAGATTTGGTNNNNNNNNNNGGTGAAATTCTTAGATTTGGTAATGACTCACAACTCATCAAGAATTAAAGTGTGGGGATCGAAGAGGATTAGATACCCTCGTAGTCCACACCCTAAACTATGTCAACTAGTGATTGGTAGAAATATAAATTCCATCAGAACCTTAGCAGATATGAAAGTTTTTGGACTCTGGGGGAAGTATGGTCGCAAGGCTGAAACTT

>ASV483 _ RAD-B_X_Group-IVc
AAGTCTGGTGCCAGCAGCCGCGGTAATTCCAGCTCCAGTAGCGTATACTAAAGTTGTTGCAGTTAAAAAGCTCGTAGTTGGATTTCTGTCTTGGCGTCGCGTCTCGGTCCCTTCGAGGATTTGATGACAGCGAAACGTCGAGTCATCCTGGCACAATCTCTTTCTGGCTTTTATTAGCTGGACTGAGGGACTGCCTCGTTTACTTTGAGAAAATTAGAGTGTTCAAAGCAGGCATTTTAGCCTTGAATACGTTAGCATGGAATAATAATATAGGACTCTGGTTCTATTTTGTTGGTTGNNNNNNNNNNCGAAAGCATTTGCCAAGGATGTTCCCTTTAATCAAGAACGAAAGTTGGGGGATCGAAGACGATCAGATACCGTCGTAGTCTCAACTATAAACTATGCCAGCTGGGGATTGGTGGATGTTTCATAAAACACTCCATCAGCACCCTATGAGAAATCTAAGCATTTGGGTTCCGGGGGGAGTATGGTCGCAAGGCTGAAACTT

>ASV484 _ Prasino-Clade-9_XX
AAGTCTGGTGCCAGCAGCCGCGGTAATTCCAGCTCCAATAGCGTATATTTAAGTTGTTGCAGTTAAAAAGCTCATAGTTGGATTTCGGGTGTGGGGCGCCGGTCCGCTTCGGTGTGCACTGGCGGCCCAGGCCTTCTTGTCGGGGATGCGCTCTGGTATTGATTTATCGGACGCAGAGTCGGCGCAGTTACTTTGAAAAAATTAGAGTGTTCAAAGCAGGCTTTCGCTTGAATACATTAGCATGGAATAACATGATAGGACTCCGATCCCATTGTGTTGGTCTTCGGGACTGGAGTAANNNNNNNNNNGCGAAAGCATTTGCCAAGGATGTTTTCATTAATCAAGAACGAAAGTTGGGGGCTCGAAGATGATTAGATACCATCGTAGTCTCAACCATAAACGATGCCGACTAGGGATTGGCGGATGTTACTTGATGACTTCGCCAGCACCTTGTGAGAAATCAAAGTCTTTGGGTTCCGGGGGGAGTATGGTCGCAAGGCTGAAACTT

>ASV485 _ Ostreobiaceae
AAGTCTGGTGCCAGCAGCCGCGGTAATTCCAGCTCCAATAGCGTATATTTAAGTTGTTGCGGTTAAAACGCTCGTAGTTGGACTTTGGGTTCCGCTTCGTCGGTCCGCCCTCGCGGGCGCGCACCGCACGTTCGGCAACCTTTTTGGTCGGTCCCCGCGGCTGGGCTTGACTGTCTGGCCGCGCGCGTCCGTCCGGGTTACTTTGAGGAAAATAGAGTGTTCAAAGCACGCGGCTGCGCGAATACGCTAGCATGGAATAACACGAGAGGGCTGTGGGCCACACGTGGTTGGTCTGTGGNNNNNNNNNNGCGAAAGCGATTGCCAAGGACGTCTCCGTTGATCAAGAACGAAAGTTAGAGGATCGAAGACGATCAGATACCGTCCTAGTTCTAACCATAAACGATGCCGACTAGGGATCAGCGGGTGTTATTGTATGACCCCGTTGGCACCTTAAGGGAAACCAAAGTTTTTGGGTTCCGGGGGAAGTATGGTTGCAAGGCTGAAACTT

>ASV486 _ Dino-Group-I-Clade-1
AAGTCTGGTGCCAGCAGCCGCGGTAATTCCAGCTCCAATAGCGTATATTAAAGTTGTTGCGGTTAAAAAGCTCGTAGTTGGAGTTCTGCCAGGTGACGCTCGTCCGCCCAAGTGGTGTGTACAGGGCGTGCATCTGGCCCTTTCAAGGGGAACGTGTTGCACTTTATTGTGTGGCGCGAGATCCTTGACTTTTACTTTGAGGAAATAAGAGTGTTCCAAGCAGGCTCTCGTCGTGCATAGCTCAGCATGGAATAATAGCATTGGACTTCGTTTCTACGCTGTTGGTTGCAAGAAGCGANNNNNNNNNNCGAAAGCATCTGCCATGGATGTTTTCATTGATCAAGAACGAAAGTTAGGGGATCGAAGACGATCAGATACCGTCCTAGTCTTAACTATAAACCATGCCGGCTAGAGATCGGAGGTCGTTCAATTTGTGACACCTTCAGCATCTTGAGAGAAATCAAAGCCTTTGGGTTCCGGGGGGAGTATGGTCGCAAGGCTGAAACTT

>ASV487 _ Corallicolidae
AAGTCTGGTGCCAGCAGCCGCGGTAATTCCAGCTCCAATAGCGTATATTAAAGTTGTTGCAGTTAAAAAGCTCGTAGTTGGATTTCTGTCAAGAACAAGCGGTCCGCTCCCTTGGAGTGTGTACTTGCGTCGTTTTTGACTTTCTTCTGAACTCAGATGTTTCCCCTTCACTGGGTGAGGCAGCTGGGCAGAACCTTTACTTTGAGAAAATTAGAGTGTTTCAAGCAGGCTAGCGCCTTGAATACTGCAGCATGGAATAATAAGATAGGATTTCAGTTCTATTTTATTGGTTCTAAGANNNNNNNNNNGCGAAAGCATTTGCCAAGAATGTTTTCATTAATCAAGAATGAAAGTTAGAGGATCGAAGACGATCAGATACCGCCCTAGTTCTAACCATAAACGATGCCGACTAGGGATCAGCGGGTGTTATTGTATGACCCCGTTGGCACCTTATGGGAAACCAAAGTTTTTGAGTGCTGGGGGAAGTATGGTTGCAAGGCTGAAACTT

>ASV488 _ Dino-Group-I-Clade-1
AAGTCTGGTGCCAGCAGCCGCGGTAATTCCAGCTCCAATAGCGTATATTAAAGTTGTTGCGGTTAAAAAGCTCGTAGTTGGAGTTCTGCCAGGTGACACTCGTCCGCCCAAGTGGTGTGTACAGGGTGTGCATCTGGCCCTTTCAAGGGGAACGTGTCTGCACTTAATTGTGTGGTGCGAGATCCTTGACTTTTACTTTGAGGAAATAAGAGTGTTCCAAGCAGGCTCTCGTCGTGCATAGCTCAGCATGGAATAATAGCATTGGACTTCGTTTCTACGCTGTTGGTTGCAAGAAGCGNNNNNNNNNNCTACTGCGAAAGCATCTGCCATGGATGTTTTCATTGATCAAGAACGAAAGTTAGGGGATCGAAGACGATCAGATACCGTCCTAGTCTTAACCATAAACTATGCCAACTGGGGATCGGGAGAGTTTCTCACTCTTTCGGCACCCTCCGAGAAATCAAAGTCTTTGGGTTCTGGGGGGAGTATGGTCGCAAGGCTGAAACTT

>ASV489 _ Ostreobiaceae
AAGTCTGGTGCCAGCAGCCGTGGTAATTCCAGCTCCAATAGCGTATATTTAAGTTGTTGTGGTTAAAACGCTCGTAGTTGGACTTTGGGTTCCGCTTCGTCGGTCCGCCCTCGCGGGCGCGCACCGCACGTTCGGCAACCTTTTTGGTCGGTCCCCGCGGCTGGGCTTCACTGTCTGGCCGCGCGTGTCCGTCTGGGTTACTTTGAGGAAAATAGAGTGTTCAAAGCACGCGGCTGCGCGAATACGCTAGCATGGAATAACACGAGAGGGCTGCGGGCCACACGTGGTTGGTCTGTGGNNNNNNNNNNGAAAGCGATTGCCAAGGACGTCTCCGTTGATCAAGAACGAAAGTTGGGGGATCGAAGATGCTTAGATACCGTCGTAGTCCCAACCGTAAACGATGCCGACTAGGGATCGGCGGGCGTTCCGTTTTGAGGCCCCGCCGGCACCTGACGAGAAATCGAAGTCTTTGGGTTCCGGGGGGAGTACGGTCGCAAGGCTGAAACTT

>ASV490 _ Dino-Group-I-Clade-1
AAGTCTGGTGCCAGCAGCCGCGGTAATTCCAGCTCCAATAGCGTATATTAAAGTTGTTGCGGTTAAAAAGCTCGTAGTTGGAGTTCTGCCAGGTGCCGCCTGTCCGCCCCAGTGGTGAGTACGTGGCGCGCATTTGGCCCTTTCAAGGGGAGCGTATCTGCACTTTATTGTGTGGTGCGGGATCCTTGACTTTTACTTTGAGGAAATAGGAGTGTTCCAAGCAGGCTCTCGTCGTGCACAGCTCAGCATGGAATAATAGCATTGGACCTCGATTCTAAGCTGTTGGTTGCCAGAAGCGNNNNNNNNNNGCGAAAGCATCTGCCATGGATGTTTTCATTGATCAAGAACGAAAGTTAGAGGATCGAAGACGATCAGATACCGTCCTAGTTCTAACCATAAACGATGCCGACTAGGGATCAGCGGGTGTTATTGTATGACCCCGTTGGCACCTTATGGGAAACCAAAGTTTTTGGGTTCCGGGGGAAGTATGGTTGCAAGGCTGAAACTT

>ASV491_Syndiniales
AAGTCTGGTGCCAGCAGCCGCGGTAATTCCAGCTCCAATAGCGTATATTAAAGTTGTTGCGGTTAAAAAGCTCGTAGTTGGATTTCTGTTGAGGGCGACCGGTCCAGGCATTGTTCTGTGTATCTGGTTTGACCTCGGCATCCTCTCAAAGCCGCGCTGCGCTTCATTGTCGTGGTGCGAACTTTGGGACTTTTACTTTGAGGAAATTAGAGTGTTCACGGCAGGCATGCGCCTTGAATATATTAGCATGGAATAATAATATAGGATCTTGGTTCTATTTTGTTGGTTTCTAGAGCTANNNNNNNNNNGCGAAAGCATTTGCCAAGGATGTTTTCATTGATCAAGAACGAAAGTAAGGGGATCGAAGACGATTAGATACCGTCGTAGTCTTTACCATAAACTATGCCGACTAGAGATTGGAGGTTTATTTTACCAGTTTCCTTCAGCACCTTATGAGAAATCAAAGTCTTTGGGTTCTGGGGGGAGTATGGTCGCAAGGCTGAAACTT

>ASV492 _ Corallicolidae
AAGTCTGGTGCCAGCAGCCGCGGTAATTCCAGCTCCAATAGCGTATATTAAAGTTGTTGCAGTTAAAAAGCTCGTAGTTGGATTTCTGTCAAGAACAAGCGGTCCGCTCCCTTGGAGTGTGTACTTGCGTCGTTTTTGACTTTCTTCTGAACTCAGATGTTTCCCCTTCACTGGGTGAGGCAGCTGGGCAGAACCTTTACTTTGAGAAAATTAGAGTGTTTCAAGCAGGCTAGCGCCTTGAATACTGCAGCATGGAATAATAAGATAGGATTTCAGTTCTATTTTATTGGTTCTAAGANNNNNNNNNNGTCAGAGGTGAAATTCTTGGATTTACGAAAGACGAACTAATGCGAAAGCATTTGCCAACAATGTTTTCATTAATCAAGAACGAAAGTTAGAGGATCGAAGACGATCGATCAGATACCGTCCTAGTTCTAACCATAAACGATGCCGACTACGGATCAGCGGGTGTTATTGAATGATCCCGTTGGTTGCAAGGCTGAAACTT

>ASV493 _ Embryophyceae_XX
AAGTCTGGTGCCAGCAGCCGCGGTAATTCCAGCTCCAATAGCGTATATTTAAGTTGTTGCAGTTAAAAAGCTCGTAGTTGGACCTTGGGTTGGGTCGATCGGTCCGCCTATGGTGAGCACCGATTGGCTCGTCCCTTCTGTCGGCGATGCGCTCCTGGCCTTAACTGGCCGGGTCGTGCCTCCGGCGCTGTTACTTTGAAGAAATTAGAGTGCTCAAAGCAAGCCTACGCTCTGTATACATTAGCATGGGATAACATCATAGGATTTCGATCCTATTCTGTTGGCCTTCGGGATCGGANNNNNNNNNNCGAAAGCATTTGCCAAGGATGTTTTCATTAATCAAGAACGAAAGTTGGGGGCTCGAAGACGATCAGATACCGTCCTAGTCTCAACCATAAACGATGCCGACCAGGGATTGGCGGATGTTGCTTTAAGGACTCCGCCAGCACCTTATGAGAAATCAAAGTCTTTGGGTTCCGGGGGGAGTATGGTCGCAAGGCTGAAACTT

>ASV494 _ Licnophoridae
AAGTCTGGTGCCAGCAGCCGCGGTAATTCCAGCTCCAATAGCGTATATTAAAGTTGTTGCAGTTAAAAAGCTCGTAGTTGGATTTCTGGGGACACGCCGACTTGGTATGATTACCACCGAAGCGTGGACTCATCGTTCCGCAGCGAAAGCTGACTTCACGGTTGGTTTCCCGCGCGGATGTTTTACCTTGAGGAAATTAGAGTGTTTCAGGCAGGCTTGGCCAGGATACGCTAGCATGGAATAATTAGGAGGACTTAGGCCTCACTCGTTGGTTTGGGGGTCCGAGTAATGGTTAATANNNNNNNNNNCGAAAGCATTTGCCAAGGATGTTTTCATTAATCAAGAACGAAAGTTAGGGGATCAAAGACGATCAGATACCGTCCTAGTCTTAACCATAAACCATGCCGACTAGAGATTGGAGGTCGTTACTTATACGACTCCTTCAGCACCTTATGAGAAATCAAAGTCTTTGGGTTCCGGGGGGAGTATGGTCGCAAGGCTGAAACTT

>ASV495 _ Ostreobiaceae
AAGTCTGGTGCCAGCAGCCGCGGTAATTCCAGCTCCAATAGCGTATATTTAAGTTGTTGCGGTTAAAACGCTCGTAGTTGGACTTTGGGTTCCGCTTCGTCGGTCCGCCCTCGCGGGCGCGCACCGCACGTTCGGCAACCTTTTTGGTCGGTCCCCGTGGCTGGGCTTCACTGTCTGGCCGCGCGTGTCCGTCTGGGTTACTTTGAGGAAAATAGAGTGTTCAAAGCACGCGGCTGCGCGAATACGCTAGCATGGAATAACACGAGAGGGCTGCGGGCCACACGTGGTTGGTCTGTGGNNNNNNNNNNGAAAGCGATTGCCAAGGACGTCTCCGTTGATCAAGAACGAAAGTTGGGGGATCGAAGATGCTTAGATACCGTCGTAGTCCCAACCGTAAACGATGCCGACTAGGGATCGGCGGGCGTTCCGTTTTGAGGCCCCGCCGGCACCTGATGAGAAATCGAAGTCTTTGGGTTCCGGGGGGAGTACGGTCGCAAGGCTGAAACTT

>ASV496 _ Cephaloidophoridae
AAGTCTGGTGCCAGCAGCCGCGGTAATACCAGCTGAGCTAAGGATAGGTAATACTGTTGCAGTAAAAACATTCGTAGTCACTTGATTTGTTCTATATATAGATTAACTATTAATAGTGTTCAAAACTTATTTTTCGCGATTAAATTAAATTGATTAAATTGAATGATGTATAATAAAGCGCGAGAAACCTGATGATACCTTTTTGCGAATTTATCCGATTTTGTTAAAAGGAATAAATAGTAAAAATAAGAGAGGATGGTGGTACTTACCAGCTAGAGGTGAAATTCTTAGATTTGGTNNNNNNNNNNCAACTGCAAAAGCATCCGTCCAGCTTATTTTTGGTGATCAAGAATTAAAGTGTGGGGATCGAAGAGGATTAGATACCCTCGTAGTCCACACCCTAAACTATGTCAACTAGTGATTGGTAGAAATATAAATTCCATCAGAACCTTAGCAGATATGAAAGTTTTTGGACTCTGGGGGAAGTATGGTCGCAAGGCTGAAACTT

>ASV497 _ Thalassiosiraceae
AAGTCTGGTGCCAGCAGCCGCGGTAATTCCAGCTCCAATAGCGTATATTAAAGTTGTTTCAGTTAAAAAGCTCGTAGTTGGATTTCTGGCAGGAGCGGCCGGCCACGCGCTCTGCGCGTGAGTCTGTGCTGTCTCTGGCCATCCTCGGGGAGATCGCGTTTGGCATTAAGTTGTCGGGCGTGGGATACCCGTCGTTTACTGTGAAAAAATTAGAGTGTTTAAAGCAGGCTTATGCCGTTGAATATATTAGCATGGAATAATAAGATAGGACTTCGGAACTATTTTGTTGGTTTGCGTTNNNNNNNNNNACTGCGAAAGCATTTACCAAGGATGTTTTCATTAATCAAGAACGAAAGTTAGGGGATCGAAGATGATTAGATACCATCGTAGTCTTAACCATAAACTATGCCGACTCGGGATTGGCGGTTGTTTTTTGACTCCGTCAGCACCGTATGAGAAATCAAAGTCTTTGGGTTCCGGGGGGAGTATGGTCGCAAGGCTGAAACTT

>ASV498 _ Erythropeltidales_X
AAGTCTGGTGCCAGCAGCCGCGGTAATTCCAGCTCCAATAGCGTATATTAAAGTTGTTGCAGTTAAAAAGCTCGTAGTCGGACCTCGGGCGTGTCGCACGACTCGGCCACTGGTCGTGCTTGTGCGGTGCGCCTTCCTTCCAGCAAGTGCGTGGGCTCTTTACTGGGTTTGCGTATGAGTTGGGATGTTTACTGTGAACAAATTAGAGTGTTCAAAGCAGGCCAATGCTGTGAATACATTAGCATGGAATAATAGAATAGGACTTTGGTTTTATTTTGTTGGTTTCTGAGACCGAAGTNNNNNNNNNNCTGCGAAAGCGTTTGCCAAGGATGTTTTCATTGATCAAGAACGAAAGTTAGGGGATCGAAGACGATTAGATACCGTCGTAGTCTTAACCATAAACTATGCCGACTGGGGATTAGCAGATGTTATTTTGACTCTGTTAGCACCCTATGAGAAATCAAAGTCTTTGGGTTCTGGGGGGAGTATGGTCGCAAGGCTGAAACTT

>ASV499 _ MAST-9
AAGTCTGGTGCCAGCAGCCGCGGTAATTCCAGCTCCAATAGCGTATATTAAAGTTGTTGCAGTTAAAAAGCTCGTAGTTGGATTTCTTGTACATGAAGCGGGTCGGCTCAAAGAGTCTGTACTAGCTTTCATGTACAATCCTCGTAACAAGCTATCGGTGAGTTAACTCCATTCGATAGTGAGTTGCGTCATTTACTGTGAACAAATTAGAGTGTTTAAAGCAGGCAAATGCTGTGAATACATTAGCATGGAATAATAAGATAGGACCTAGAGTCTATTTTGTTGGTTGCGATTTTAGNNNNNNNNNNGCGAAAGCATTTACCAAGGATGTTTTCATTAATCAAGAACGAAAGTTAGGGGATCGAAGATGATTAGATACCATCGTAGTCTTAACCATAAACTATGCCGACTAGGGATTGGACCACGCTATTTAATGGCAGGTTCAGCACCTTATGAGAAATCAAAGTCTTTGGGTTCCGGGGGGAGTATGGTCGCAAGGCTGAAACTT

>ASV500 _ Dino-Group-I-Clade-1
AAGTCTGGTGCCAGCAGCCGCGGTAATTCCAGCTCCAATAGCGTATATTAAAGTTGTTGCGGTTAAAAAGCTCGTAGTTGGAGTTCTGCCAGGTGCCACCTGTCCGCCCCAGTGGTGAGTACGTGGTGCGCATTTGGCCCTTTCAAGGGGAGCGTATTTGCACTTAATTGTGTGGTGCGGGATCCTTGACTTTTACTTTGAGGAAATAAGAGTGTTCCAAGCAGGCTCTCGTCGTGCATAGCTCAGCATGGAATAATAGCATTGGACCTCGATTCTAAGCTGTTGGTTGCCAGAAGCGNNNNNNNNNNCTACTGCGAAAGCATCTGCCATGGATGTTTTCATTGATCAAGAACGAAAGTTAGGGGATCGAAGACGATCAGATACCGTCCTAGTCTTAACCATAAACTATGCCAACTGGGGATCGGGAGAGTTTCTCACTCTTTCGGCACCCTCCGAGAAATCAAAGTCTTTGGGTTCTGGGGGGAGTATGGTCGCAAGGCTGAAACTT

>ASV501 _ Symbiodiniaceae
AAGTCTGGTGCCAGCAGCCGCGGTAATTCCAGCTCCAATAGCGTATATTAAAGTTGTTGCGGTTAAAAAGCTCGTAGTTGGATTTCTGTTGAGGATGACCGGTCCGCCCTCTGGGTGTGCATCTGGCTCAGCCTTGACATCTTCCTAAAGAACGTATCTGCACTTCATTGTGTGGTGCGGTATTTAGGACATTTACCTTGAGGAAATTAGAGTGTTTCAAGCAAGCGCATGCCTTGAATACATTAGCATGGAATAATAAGATAGGACCTCAGTTCTATTTTGTTGAGGTGAAATTCTTNNNNNNNNNNCGAAAGCATTTGCCAAGGATGTTTTCATTGATCAAGAACGAAAGTTAGGGGATCGAAGACGATCAGATACCGTCCTAGTCTTAACCATAAACTATGCCAACTAGAGATTGGAGGTCGTTACCTATACGACTCCTTCAGCACCTTATGAGAAATCAAAGTCTTTGGGTTCCGGGGGGAGTATGGTCGCAAGGCTGAAACTT

>ASV502 _ Dino-Group-II-Clade-10-and-11
AAGTCTGGTGCCAGCAGCCGCGGTAATTCCAGCTCCAATAGCGTATATTAAAGTTGTTGCGGTTAAAAAGCTCGTAGTTGGATTTCTGTCGAAGACAGCCGGTCCGTGCTTTGTACGTGTATCTGGTTTGGCTTTGGCATCCTCTTGAGGAACGCCGCTGCGCTTGATTGCGTGGCGCGGTATTCAAGACTTTTACTTTGAGGAAATTGGAGTGTTCACGGCAGGCAACCGCCTTGTACATATTAGCATGGAATAATAATATAGGACGTTACGCCTATTTTGTTGGTTTCTAGGTATANNNNNNNNNNCGAAAGCATTTACCAAGGATGTTTTCATTGATCAAGAACGAAAGTATGGGGATCGAAGATGATTAGATACCGTCGTAGTCTATACCATAAACTATGCCAACTAGAGATTGGAGGTCGTTCTTTTTATGACTCCTTCAGCACCTTATGAGAAATCAAAGTCTTTGGGTTCCGGGGGGAGTATGGTCGCAAGGCTGAAACTT

>ASV503 _ Corallicolidae
AAGTCTGGTGCCAGCAGCCGCGGTAATTCCAGCTCCAATAGCGTATATTAAAGTTGTTGCAGTTAAAAAGCTCGTAGTTGGATTTCTGTCAAGAACAAGCGGTCCGCTCCCTTGGAGTGTGTACTTGCGTCGTTTTTGACTTTCTTCTGAACTCAGATGTTTCCCCTTCACTGGGTGAGGCAGCTGGGCAGAACCTTTACTTTGAGGAAATTAGAGTGTTTCAAGCAGGCTTACGCCTTGAATACATTAGCATGGAATAATAAGATAGGACCTTGGTTCTATTTTGTTGGTTTCTAGANNNNNNNNNNCGAAAGCATTTGCCAAGGATGTTTTCATTGATCAAGAACGAAAGTTAGGGGATCGAAGACGATCAGATACCGTCCTAGTCTTAACCATAAACCATGCCGACTAGAGATTGGAGGTCGTTACTTATACGACTCCTTCAGCACCTTATGAGAAATCAAAGTCTTTGGGTTCCGGGGGGAGTATGGTCGCAAGGCTGAAACTT

>ASV504 _ Corallicolidae
AAGTCTGGTGCCAGCAGCCGCGGTAATTCCAGCTCCAATAGCGTATATTAAAGTTGTTGCAGTTAAAAAGCTCGTAGTTGGATTTCTGTCAAGAACAAGCGGTCCGCTCCCTTGGAGTGTGTACTTGCGTCGTTTTTGACTTTCTTCTGAACTCAGATGTTTCCCCTTCACTGGGTGAGGCAGCTGGGCAGAACCTTTACTTTGAGAAAATTAGAGTGTTTCAAGCAGGCTAGCGCCTTGAATACTGCAGCATGGAATAATAAGATAGGATTTCAGTTCTATTTTATTGGTTCTAAGANNNNNNNNNNGAAAGCATTTGCCAAGAATGTTTTCATTAATCAAGAACGAAAGTTAGGGGATCGAAGACGATCAGATACCGTCGTAGTCCCAACCGTAAACGATGCCGACTAGGGATCGGCGGGCGTTCATTCAAAAGGCTCCGCCGGCACCTTACGCGAAAGCAAAGTTTTTGGGTTCCGGGGGGAGTACGGTCGCAAGGCTGAAACTT

>ASV505 _ Ostreobiaceae
AAGTCTGGTGCCAGCAGCCGCGGTAATTCCAGCTCCAATAGCGTATATTTAAGTTGTTGCGGTTAAAACGCTCGTAGTTGGACTTTGGGTTCCGCTTCGTCGGTCCGCCCTCGCGGGCGCGCACCGCACGTTCGGCAACCTTTTTGGTCGGTGCCCGTGGCTGGGCTTCACTGTCTGGCCGCGCGTGTCCGTCTGGGTTACTTTGAGGAAAATAGAGTGTTCAAAGCACGCGGCTGCGCGAATACGCTAGCATGGAATAACACGAGAGGGCTGCGGGCCACACGTGGTTGGTCTGTGGNNNNNNNNNNGAAAGCGATTGCCAAGGACGTCTCCGTTGATCAAGAACGAAAGTTGGGGGATCGAAGATGCTTAGATACCGTCGTAGTCCCAACCGTAAACGATGCCGACTAGGGATCGGCGGGCGTTCCGTTTTGAGGCCCCGCCGGCACCTGACGAGAAATCGAAGTCTTTGGGTTCCGGGGGGAGTACGGTCGCAAGGCTGAAACTT

>ASV506_Syndiniales
AAGTCTGGTGCCAGCAGCCGCGGTAATTCCAGCTCCAATAGCGTATATTAAAGTTGTTGCGGTTAAAAAGCTCGTAGTTGGATTTCTGTTGAGGGCGACCGGTCCAGGCATTGTTCTGTGTATCTGGTTTGACCTCGGCATCCTCTCAAAGCCGCGCTGCGCTTCATTGTCGTGGTGCGAACTTTGGGACTTTTACTTTGAGGAAATTAGAGTGTTCACGGCAGGCATGCGCCTTGAATATATTAGCATGGAATAATAATATAGGATCTTGGTTCTATTTTGTTGGTTTCTAGAGCTANNNNNNNNNNGCGAAAGCATTTGCCAAGGATGTTTTCATTGATCAAGAACGAAAGTAAGGGGATCGAAGACGATTAGATACCGTCGTAGTCTTAACCATAAACTATGCCGACTAGAGATTGGAGGTTTATTTTACCAGTTTCCTTCAGCACCTTATGAGAAATCAAAGTCTTTGGGTTCTGGGGGGAGTATGGTCGCAAGGCTGAAACTT

>ASV507 _ Dino-Group-I-Clade-1
AAGTCTGGTGCCAGCAGCCGCGGTAATTCCAGCTCCAATAGCGTATATTAAAGTTGTTGCGGTTAAAAAGCTCGTAGTTGGAGTTCTGCCAGGTGCCGCCTGTCCGCCCCAGTGGTGAGTACGTGGCGCGCATTTGGCCCTTTCAAGGGGAGCGTATTGCACTTAACTGTGTGGTGCGGGATCCTTGACTTTTACTTTGAGGAAATAAGAGTGTTCCAAGCAGGCTCTCGTCGTGCATAGCTCAGCATGGAATAATAGCATTGGATCTCGATTCCAAACTGTTGGTTGTAGGAAACGANNNNNNNNNNCTACTGCGAAAGCATCTGCCATGGATGTTTTCATTGATCAAGAACGAAAGTTAGGGGATCGAAGACGATCAGATACCGTCCTAGTCTTAACCATAAACTATGCCAACTGGGGATCGGGAGAGTTTCTCACTCTTTCGGCACCCTCCGAGAAATCAAAGTCTTTGGGTTCTGGGGGGAGTATGGTCGCAAGGCTGAAACTT

>ASV508 _ Pelagomonadaceae
AAGTCTGGTGCCAGCAGCCGCGGTAATTCCAGCTCCAATAGCGTATATTAATGTTGTTGCAGTTAAAAAGCTCGTAGTTGGATTCCTGACCTGGGGTAGCCGGTCCGCCTTGCAAAAGGTGCGCACTGAGCGGCCTCGGTCATCCTTGAGAAGAGCGGTCCTGGCATTCAGTTGTCGGGGTCGGGATTCTCGACGTTTACTGTGAAAAAATCAGAGTGTTCAACGCAGGCTTACGCCTTGAATACATTAGCATGGAATAATGAGATAGGACCTTGGCGGTCTATTTTGTTGGTTTGCANNNNNNNNNNGCGAAAGCGTCGAACAAGGACGTTCTCATTAATCAAGAACGAAAGTTAGGGGATCGAAGATGATTAGATACCATCGTAGTCTTAACCATAAACTATGCCGATTCAGGATTGGCGGTCGTTTGTTCTCGACTCCGTCAGCACTGTATGAGAAATCAAAATCTTTGGGTTCCGGGGGGAGTATGGTCGCAAGGCTGAAACTT

>ASV509 _ Chlorellales_X
AAGTCTGGTGCCAGCAGCCGCGGTAATTCCAGCTCCAATAGCGTATATTTAAGTTGCTGCAGTTAAAAAGCTCGTAGTTGGATTTCGGGTGGGAATGGCCGGTCCGCCGTTTCGGTGTGCACTTGCTACGCCCACCTTGCTGCCGGGGACGTGCTCTTGAGTTCACGCTCGGGACACGGAGTCGGCGAGGTTACTTTGAGTAAATTAGAGTGTTCAAAGCAGGCCTACGCTCTGAATACATTAGCATGGAATAACACGATAGGACTCTGGCCTATCTTGTTGGTCTGTAGGACCGGAGNNNNNNNNNNCGAAAGCATTTGCCAAGGATGTTTTCATTAATCAAGAACGAAAGTTGGGGGCTCGAAGACGATTAGATACCGTCCTAGTCTCAACCATAAACGATGCCGACTAGGGATCGGCGGGTGTTTTTTTGATGACCCCGCCGGCACCTTATGAGAAATCAAAGTTTTTGGGTTCCGGGGGGAGTATGGTCGCAAGGCTGAAACTT

>ASV510 _ Warnowiaceae
AAGTCTGGTGCCAGCAGCCGCGGTAATTCCAGCTCCAATAGCGTATATTAAAGTTGTTGCGGTTAAAAAGCTCGTAGTTGGATTTCTGCTGAGGACGACCGGTCCGCCCTCTGGGTGAGTATCTGGCTCGACCTTGGCATCTTCTTGAAGAATGTAACTGCACTTGACTGTGTGGTGCGGTATTCAAGACTTTTACTTTGAGGAAATTAGAGTGTTTGAAGCAGGCGCATGCCTTGAATACATTAGCATGGAATAATGAGATAGGACCTCTGTTCTATTTTGTTGGTTTCTAGAACTGNNNNNNNNNNCGAAAGCATTTGCCAAGGATGTTTTCATTGATCAAGAACGAAAGTTAGGGGATCGAAGACGATCAGATACCGTCCTAGTCTTAACCATAAACCATGCCGACTAGAGATTGGAGGTCGTTAATTATACGACCCCTTCAGCACCTTATGAGAAATCAAAGTCTTTGGGTTCCGGGGGGAGTATGGTCGCAAGGCTGAAACTT

>ASV511 _ Corallicolidae
AAGTCTGGTGCCAGCAGCCGCGGTAATTCCAGCTCCAATAGCGTATATTAAAGTTGTTGCAGTTAAAAAGCTCGTAGTTGGATTTCTGTCAAGAACAAGCGGTCCGCTCCCTTGGAGTGTGTACTTGCATCGTTTTTGACTTTCTTCTGAACTCAGATGTTTCCCCTTCACTGGGTGAGGCAGCTGGGCAGAACCTTTACTTTGAGAAAATTAGAGTGTTTCAAGCAGGCTAGCGCCTTGAATACTGCAGCATGGAATAATAAGATAGGATTTCAGTTCTATTTTATTGGTTCTAAGANNNNNNNNNNGCGAAAGCATTTGCCAAGAATGTTTTCATTAATCAAGAACGAAAGTTAGGGGATCGAAGACGATCAGATACCGTCGTAGTCTTAACCATAAACTATGCCGACTAGAGATTGGAGGTTTATTTTACCAGTTTCCTTCAGCACCTTATGAGAAATCAAAGTCTTTGGGTTCTGGGGGGAGTATGGTCGCAAGGCTGAAACTT

>ASV512 _ Ostreobiaceae
AAGTCTGGTGCCAGCAGCCGCGGTAATTCCAGCTCCAATAGCGTATATTTAAGTTGTTGCGGTTAAAACGCTCGTAGTTGGACTTTGGGTTCCGCTTCGTCGGTCCGCCCTCGCGGGCGCGCACCGCACGTTCGGCAACCTTTTTGGTCGGTCCCCGCGGCTGGGCTTCACTGTCTGGCCGCGCGTGTCCGTCTGGGTTACTTTGAGGAAAATAGAGTGTTCAAAGCACGCGGTTGCGCGAATACGCTAGCATGGAATAACACGAGAGGGCTGCGGGCCACACGTGGTTGGTCTGTGGNNNNNNNNNNGCTGGGCTTCACTGTCTGGCCGCGCGTGTCCGTCTGGGTTACTTTGAGGAAAATAGAGTGTTCAAAGCACGCGGTTGCGCGAATACGCTAGCATGGAATAACACGAGAGGGCTGCGGGCCACACGTGGTTGGTCTGTGGTGTCCGTAGCAATGATCGAGAGGAGGGTTCCGGGGGGAGTACGGTCGCAAGGCTGAAACTT

>ASV513 _ Symbiodiniaceae
AAGTCTGGTGCCAGCAGCCGCGGTAATTCCAGCTCCAATAGCATATATTAAAGTTGTTGCGGTTAAAAAGCTCGTAGTTGGATTTCTGTTGAGGATGACCGGTCCGCCCTCTGGGTGTGCATCTGGCTCAGCCTTGACATCTTCCTAAAGAACGCATCTGCACTTCATTGTGTGGTGCGGTATTTAGGACATTTACCTTGAGGAAATTAGAGTGTTTCAAGCAAGCGCATGCCTTGAATACATTAGCATGGAATAATAAGATAGGACCTCAGTTCTATTTTGTTGGTTTCTAGAGCTGNNNNNNNNNNCGAAAGCATTTGCCAAGGATGTTTTCATTGATCAAGAACGAAAGTTAGGGGATCGAAGACGATCAGATACCGTCCTAGTCTTAACCATAAACTATGCCAACTAGAGATTGGAGGTCGTTACCTATACGACTCCTTCAGCACCTTATGAGAAATCAAAGTCTTTGGGTTCCGGGGGGAGTATGGTCGCAAGGCTGAAACTT

>ASV514 _ Chlorodendraceae
AAGTCTGGTGCCAGCAGCCGCGGTAATTCCAGCTCCAATAGCGTATATTTAAGTTGTTGCAGTTAAAAAGCTCGTAGTTGGATTTCGGATGGGATCTGCCGGTCCGTCTTTGAGATGTGTACTGGTAGGTCCTATCTTGTTGTCGGGGACTAGCTCCTGGGCTTCACTGTCCGGGACTAGGAGCCGACGAAGTTACTTTGAGTAAATTAGAGTGTTCAAAGCAAGCCTACGCTCTGAATATATTAGCATGGAATAACACGATAGGACTCTGGCTTATCTTGTTGGTCTGTGAGACCAGNNNNNNNNNNCGAAAGCATTTGTCAAGGATGTTTTCATTAATCAAGAACGAAAGTTGGGGGCTCGAAGACGATTAGATACCGTCCTAGTCTCAACCATAAACGATGCCGACTAGGGATTGGCAGATGTTTTTTTGATGACTCTGCCAGCACCTTATGAGAAATCAAAGTTTTTGGGTTCCGGGGGGAGTATGGTCGCAAGGCTGAAACTT

>ASV515 _ Warnowiaceae
AAGTCTGGTGCCAGCAGCCGCGGTAATTCCAGCTCCAATAGCGTATATTAAAGTTGTTGCGGTTAAAAAGCTCGTAGTTGGATTTCTGCTGAGGACGACCGGTCCGCCCTCTGGGTGAGTATCTGGCTCGGCCTTGGCATCTTCTTGAAGAACGTAACTGCACTTGACTGTGTGGTGCGGTATTCAAGACTTTTACTTTGAGGAAATTAGAGTGTTTGAAGCAGGCGCATGCCTTGAATACATTAGCATGGAATAATGAGATAGGATTTCAGTTCTATTTTATTGGTTCTAAGAACTGNNNNNNNNNNGCGAAAGCATTTGCCAAGAATGTTTTCATTAATCAAGAACGAAAGTTAGGGGATCGAAGACGATCAGATACCGTCGTAGTCTTAACCATAAACTATGCCGACTAGAGATTGGAGGTTTATTTTACCAGTTTCCTTCAGCACCTTATGAGAAATCAAAGTCTTTGGGTTCTGGGGGGAGTATGGTCGCAAGGCTGAAACTT

>ASV516_Sagenista
AAGTCTGGTGCCAGCAGCCGCGGTAATTCCAGCTCCAATAGCGTATATTAAAGTTGTTGCAGTTAAAAAGCTCGTAGTTGGATTTCTGGTGTCTTTTTGCGTTTCCTTCTTTGCCAGCGAAATGCTGGTGTTGGTCGCAATGGATGCCTTCTTTCTCCACTAATTCGTCGCTGAATCATTAGTTTGGCTCGGTGATGAATGGGGATCATTTACTGTGAAAAAATTAGAGTGTTCAAAGCAAGTATTATTTCTTGAATACATTAGCATGGAATAATAAGATAGGACTTGGGTAATATTTNNNNNNNNNNAAAGCATTTATCAAGGATGTTTTCATTGATCAAGAACGAAAGTTGGGGGATCGAAGATGATTAGATACCATCGTAGTCTCAACCATAAACTATGCCGACTTGGGATTGGAGGACGTGAATTTTTAATAACTCCTTCAGCACCACATGAGAAATCAAAGTCTTTGGGTTCCGGGGGGAGTATGGTCGCAAGGCTGAAACTT

>ASV517 _ Warnowiaceae
AAGTCTGGTGCCAGCAGCCGCGGTAATTCCAGCTCCAATAGCGTATATTAAAGTTGTTGCGGTTAAAAAGCTCGTAGTTGGATTTCTGCTGAGGACGACCGGTCCGCCCTCTGGGTGAGTATCTGGCTCGGCCTTAACATCTTCTTGAAGAACGCAACTGCACTTGACTGTGTGGTGCGGCATTCAAGACTTTTACTTTGAGGAAATTAGAATGTTTGAAGCAGGCGCATGCCTTGAATACATTAGCATGGAATAATGAGATAGGACCTTTGTTCTATTTTGTTGGTTTCTAGAACTGNNNNNNNNNNGCGAAAGCATTTGCCAAGGATGCTTTCATTGATCAAGAACGAAAGTTAGGGGATCGAAGACGATCAGATACCGTCCTAGTCTTAACCATAAACCATGCCGACTAGAGATTGGAGGTTTATTTTACCAGTTTCCTTCAGCACCTTATGAGAAATCAAAGTCTTTGGGTTCTGGGGGGAGTATGGTCGCAAGGCTGAAACTT

>ASV518 _ Ephelotidae
AAGTCTGGTGCCAGCAGCCGCGGTAATTCCAGCTCCAATAGCGTATATTAATGTTGTTGCAGTTAAAAAGCTCGTAGTTGAATTTAGAAGGGGGAACTCTTCTGTTTGTCCTCATACATGCATCCGTTATTGTTGCTTGTGTGATCAAACTTTTACTGTGAGAAAACTAAAGTGCTCAAAGCAGGCTAACGCTTGAATATTAAAGCATGGAATAATAAAATAGGACTTTATTCATTTTATTGGTTATTGAATGAAGTAATGATTAACAGAAACAGTTGGGGGCATTCGTATTTCGTTGNNNNNNNNNNTACTGTGAGAAAACTAAAGTGCTCAAAGCAGGCTAACGCTTGAATATTAAAGCATGGAATAATAAAATAGGACTTTATTCATTTTATTGGTTATTGAATGAAGTAATGATTAACAGAAACAGTTGGGGGCATTCGTATTTCGTTGTCAGAGGTGAAATTCTTGGAGTTCCGGGAGAAGTATGGTTGCAAGGCTGAAACTT

>ASV519 _ Dino-Group-I-Clade-1
AAGTCTGGTGCCAGCAGCCGCGGTAATTCCAGCTCCAATAGCGTATATTAAAGTTGTTGCGGTTAAAAAGCTCGTAGTTGGAGTTCTGCCAGGTGCCGCCTGTCCGCCCCAGTGGTGAGTACGTGGCGCGCATTTGGCCCTTTCAAGGGGAGCGTATCTGCACTTTATTGTGTGGTGCGGGATCCTTGACTTTTACTTTGAGGAAATAAGAGTGTTCCAAGCAGGCTCTCGTCGTGCATAGCTCAGCATGGAATAATAGCATTGGACCTCGATTCTAAGCTGTTGGTTGCCAGAAGCGNNNNNNNNNNGCGAAAGCATCTGCCATGGATGTTTTCATTGATCAAGAACGAAAGTTAGGGGATCGAAGACGATCAGATACCGTCGTAGTCTTAACCATAAACTATGCCGACTAGAGATTGGAGGTTTATTTTACCAGTTTCCTTCAGCACCTTATGAGAAATCAAAGTCTTTGGGTTCTGGGGGGAGTATGGTCGCAAGGCTGAAACTT

>ASV520 _ Corallicolidae
AAGTCTGGTGCCAGCAGCCGCGGTAATTCCAGCTCCAATAGCGTATATTAAAGTTGTTGCAGTTAAAAAGCTCGTAGTTGGATTTCTGTCAAGAACAAGCGGTCCGCTCCCTTGGAGTGTGTACTTGCGTCGTTTTTGACTTTCTTCTGAACTCAGATGTTTCCCCTTCACTGGGTGAGGCAGCTGGGCAGAACCTTTACTTTGAGAAAATTAGAGTGTTTCAAGCAGGCTAGCGCCTTGAATACTGCAGCATGGAATAATAAGATAGGATTTCAGTTCTATTTTATTGGTTCTAAGANNNNNNNNNNCGAAAGCATTTGCCAAGAATGTTTTCATTAATCAAGAACGAAAGTTAGGGGATCGAAGACGATCAGATACCGTCGTAGTCTTAACCATAAACTATGCCGACTAGAGATTGGAGGTCGTTCGATTTGTGACACCTTCAGCATCTTGAGAGAAATCAAAGCCTTTGGGTTCCGGGGGGAGTATGGTCGCAAGGCTGAAACTT

>ASV521 _ Ostreobiaceae
AAGTCTGGTGCCAGCAGCCGTGGTAATTCCAGCTCCAATAGCGCATATTTAAGTTGTTGCAGTTAAAACGCTCGTAGTTGGACTTTGGGTTCCGCTTCGTCGGTCCACCCTCACGAGCGCGCACCGCACGTTCAGCAACCTTTTTGGTCGGTCCCTGCGGCTGGGCTTCACTGTCTGGCCGCCGGCGTCCGTCTGGGTTACTTTGAGGAAAATAGAGTGTTCAAAGCACGCGGATGCACGAATACGCTAGTATGGAATAACACGAGAGGGCTGTGGGCCACACGTGGTTGGTCTGTGGNNNNNNNNNNGAAAGCGATTGCCAAGGACGTCTCCGTTGATCAAGAACGAAAGTTGGGGGATCGAAGATGCTTAGATACCGTCGTAGTCCCAACCGTAAACGATGCCGACTAGGGATCGGCGGGCGTTCCGTTTTGAGGCCCCGCCGGCACCTGACGAGAAATCGAAGTCTTTGGGTTCCGGGGGGAGTACGGTCGCAAGGCTGAAACTT

>ASV522 _ Licnophoridae
AAGTCTGGTGCCAGCAGCCGCGGTAATTCCAGCTCCAATAGCGTATATTAAAGTTGTTGCAGTTAAAAAGCTCGTAGTTGGATTTCTGGGGACACGCCGACTTGGTATGATTACCACCGAAGCGTGGACTCATCGTTCCGCAGCGAAAGCTGACTTCACGGTTGGTTTCCCGCGCGGATGTTTTACCTTGAGGAAATTAGAGTGTTTCAGGCAGGCTTGGCCAGGATACGCTAGCATGGAATAATGGAATAGGACTTTGGTTCTATTTTGTTGGTTTCTAGAACCGAAGTAATGATTANNNNNNNNNNGCGAAAGCATTTGCCAAGAATGTTTTCATTGATCAAGAACGAAAGTTAGAGGATCGAAGACGATCAGATACCGTCCTAGTTCTAACCATAAACGATGCCGACTAGGGATCAGCGGGTGTTATTGTATGACCCCGTTGGCACCTTAAGGGAAACCAAAGTTTTTGGGTTCCGGGGGAAGTATGGTTGCAAGGCTGAAACTT

>ASV523 _ Cyrtolophosidida
AAGTCTGGTGCCAGCAGCCGCGGTAATTCCAGCTCCAATAGCGTATATTAAAGTTGTTGCAGTTAAAAAGCTCGTAGTTGAATTTCTGGCTAATCTGCTAGCTGGCATTAGTCGCTAGAGTGTGATTTAGTCATCCGTAGGGGAAACATGTTCGGCATTAGTTTGTCGGTATGCGAAACCTACATTTTACTGTGAAAAAATTAGAGTGCTCCAGGCAGGCAATCGCTTGGATACTCCAGCATGGAATAATGGAATAGGACTTTGAACTATTTGTTGGTTTGAGTTCAGAGTAATGGTTNNNNNNNNNNTATGCGAAAGCATTTGCCAAGGATGTTTTCATTAATCAAGAACGAAAGTTAGGGGATCAAAGACGATCAGATACCGTCGTAGTCTTAACCATAAACTATACCGACTTGGGATCAGTAGGGTCTTCTAAGCTCTATTGGAACCATATGAGAAATCAAAGTCTTTGGGTTCTGGGGGGAGTATGGTCGCAAGGCTGAAACTT

>ASV524 _ Licnophoridae
AAGTCTGGTGCCAGCAGCCGCGGTAATTCCAGCTCCAATAGCGTATATTAAAGTTGTTGCAGTTAAAAAGCTCGTAGTTGGATTTCTGTCAAGAACAAGCGGTCCGCTCCCTTGGAGTGTGTACTTGCGTCGTTTTTGACTTTCTTCTGAACTCAGATGTTTCCCCTTCACTGGGTGAGGCAGCTGGGCAGAACCTTTACTTTGAGGAAATTAGAGTGTTTCAGGCAGGCTTGGCCAGGATACGCTAGCATGGAATAATTAGGAGGACTTAGGCCTCACTCGTTGGTTTGGGGGTCCGNNNNNNNNNNCCTGTGCGAAAGCATTTGCCAAGGATGTTTTCATTAATCAAGAACGAAAGTTAGGGGATCAAAGACGATCAGATACCGTCCTAGTCTTAACCATAAACTATGCCAACTGGGGATCGGGAGAGTTTCTCACTCTTTCGGCACCCTCCGAGAAATCAAAGTCTTTGGGTTCTGGGGGGAGTATGGTCGCAAGGCTGAAACTT

>ASV525 _ Entomoneidaceae
AAGTCTGGTGCCAGCAGCCGCGGTAATTCCAGCTCCAATAGCGTATATTAAAGTTGTTGCAGTTAAAAAGCTCGTAGTTGGACTTGTGCGCGTCCCTGATGTCCTTTTTGGTACGTTTGGGGATGTGCATCCTTGGGTGGAACCTGTGTGGCATTAGGTTGTCGTGCAGGGGATGCTCATCGTTTACTGTGAAAAAATTAGAGTGTTCAAAGCAGGCTTACGCCGTTGAATATATTAGCATGGAATAATAAGATAGGACCTTGGTACTATTTTGTTGGTTTGCGCACCGAGGTAATGANNNNNNNNNNCGAAAGCATTTACCAAGGATGTTTTCATTAATCAAGAACGAAAGTTAGGGGATCGAAGATGATTAGATACCATCGTAGTCTTAACCATAAACTATGCCAACAAGGGATTGGCGGGGTTATCGTTACGTCTCCGTCAGCACCTTATGAGAAATCACAAGTTTTTGGGTTCCGGGGGGAGTATGGTCGCAAGGCTGAAACTT

>ASV526 _ Pelagomonadaceae
AAGTCTGGTGCCAGCAGCCGCGGTAATTCCAGCTCCAATAGCGTATATTAATGTTGTTGCAGTTAAAAAGCTCGTAGTTGGATTCCTGGCACGGGGTAGCCGGTCCGCCTTGCAAAAGGTGCGCACTGAGCGGCCTCGGCCATCCTTGCGATGGTCTATCCTGGCATTCAGTTGTCGGGGTGGGGATTCGCGACGTTTACTGTGAAAAAATCAGAGTGTTCAACGCAGGCTTACGCCTTGAATACATTAGCATGGAATAATGAGATAGGACCTTGGCGGTCTATTTTGTTGGTTTGCANNNNNNNNNNGCGAAAGCGTCGAACAAGGACGTTCTCATTAATCAAGAACGAAAGTTAGGGGATCGAAGATGATTAGATACCATCGTAGTCTTAACCATAAACTATGCCGATTCAGGATTGGCGGTCGTTTGTTCTCGACTCCGTCAGCACTGTATGAGAAATCAAAATCTTTGGGTTCCGGGGGGAGTATGGTCGCAAGGCTGAAACTT

>ASV527_Dinophyceae
AAGTCTGGTGCCAGCAGCCGCGGTAATTCCAGCTCCAATAGCGTATATTAAAGTTGTTGCGGTTAAAAAGCTCGTAGTTGGATTTCTGCTGAGGACGATCGGTCCGCCCTCTGGGTGTGTATCTGGCTCGGCCTGGGCATCTTCTTGGAGAATGATACTGCACTTGACTGTGTGGTTCAGAATCCAGGACTTTTACTTTGAGGAAATTAGAGTGTTTCAAGCAGGCACACGCCTTGAATATATTAGCATGGAATAATAAGATAGGACCTTGGTTCTATTTTGTTGGTTTCTAGAGCTGNNNNNNNNNNACTGCGAAAGCATTTGCCAAGTATGTTTTCATTGATCAAGAACGAAAGTTAGGGGATCGAAGACGATCAGATACCGTCCTAGTCTTAACCATAAACTATGCCGACTAGGGATCGGAGGCGAGCTCTAACAGCCTTCGGAACCTTATGAGAAATCAAAGTCTTTGGGTTCTGGGGGGAGTATGGTCGCAAGGCTGAAACTT

>ASV528_Dinophyceae
AAGTCTGGTGCCAGCAGCCGCGGTAATTCCAGCTCCAATAGCGTATATTAAAGTTGTTGCGGTTAAAAAGCTCGTAGTTGGATTTCTGCTGAGGACGACCGGTCCGCCCTCTGGGTGAGTATCTGGCTCGACTTTGGCATCTTCTTGAAGAACGTAACTGCACTTGACTGTGTGGTGCGGTATTCAAGACTTTTACTTTGAGGAAATTAGAGTGTTTGAAGCAGGCGCATGCCTTGAATACTGCAGCATGGAATAATAAGATAGGATTTCAGTTCTATTTTATTGGTTCTAAGAACTGNNNNNNNNNNGCGAAAGCATTTGCCAAGAATGTTTTCATTAATCAAGAACGAAAGTTAGGGGATCGAAGACGATCAGATACCGTCGTAGTCTTAACCATAAACTATGCCGACTAGAGATTGGAGGTTTATTTTACCAGTTTCCTTCAGCACCTTATGAGAAATCAAAGTCTTTGGGTTCTGGGGGGAGTATGGTCGCAAGGCTGAAACTT

>ASV529 _ Amphisoleniaceae
AAGTCTGGTGCCAGCAGCCGCGGTAATTCCAGCTCCAATAGCGTATATTAAAGTTGTTGCGGTTAAAAAGCTCGTAGTTGGATTTCTGTTGAGGACGACTGGTCCGCCCTCTGGGTGAGTATCTGGCTCGGCCTCGGCATCTTCTTGGAGAGCGTCGCTGCACTTCGCTGTGTGGCACGGTATCCAGGACTTTTACTTTGAGGAAATTAGAGTGTTTCAAGCAGGCGCACGCCTTGAATACATTAGCATGGAATAATATGATAGGACCTTGGTTCTATTTTGTTGGTTTCTAGAGCTGNNNNNNNNNNGCGAAAGCATTTGCCAAGAATGTTTTCATTAATCAAGAACGAAAGTTAGGGGATCGAAGACGATCAGATACCGTCGTAGTCTTAACCATAAACTATGCCGACTAGAGATTGGAGGTTTATTTTACCAGTTTCCTTCAGCACCTTATGAGAAATCAAAGTCTTTGGGTTCTGGGGGGAGTATGGTCGCAAGGCTGAAACTT

>ASV530 _ Corallicolidae
AAGTCTGGTGCCAGCAGCCGCGGTAATTCCAGCTCCAATAGCGTATATTAAAGTTGTTGCAGTTAAAAAGCTCGTAGTTGGATTTCTGTCAAGAACAAGCGGTCCGCTCCCTTGGAGTGTGTACTTGCGTCGTTTTTGACTTTCTTCTGAACTCAGATGTTTCCCCTTCACTGGGTGAGGCAGCTGGGCAGAACCTTTACTTTGAGAAAATTAGAGTGTTTCAAGCAGGCTAGCGCCTTGAATACTGCAGCATGGAATAATAAGATAGGATTTCAGTTCTATTTTATTGGTTCTAAGANNNNNNNNNNGAAAGCATTTGCCAAGAATGTTTTCATTAATCAAGAACGAAAGTTAGGGGATCGAAGACGATCAGATACCGTCGTAGTCTTAACCATAAACTATGCCGACTAGGGATCGGCGGGCGTTCATTCAAAAGGCTCCGCCGGCACCTTACGCGAAAGCAAAGTTTTTGGGTTCCGGGGGGAGTACGGTCGCAAGGCTGAAACTT

>ASV531 _ Ostreobiaceae
AAGTCTGGTGCCAGCAGCCGCGGTAATTCCAGCTCCAATAGCGTATATTTAAGTTGTTGCGGTTAAAACGCTCGTAGTTGGACTTTGAGCGTCGCCGGGTCGGTCCGCCCTCACGGGCGCGCACCGCACTCGCGTCAGCTCTTCGGGTCGGTCCCGCCGGCTGGGCTTAACTGTCCGGTCGGCGGTGTTCCGACCGGGTTACTTTGAGGAAAATAGAGTGTTCAAAGCGTGCGATCGCGTGAATACGCTAGCATGGAATAACACGAGAGGGCTGTGGGCCACACGTGGTTGGTCTATGNNNNNNNNNNCTGGGCTTAACTGTCCGGTCGGCGGTGTTCCGACCGGGTTACTTTGAGGAAAATAGAGTGTTCAAAGCGTGCGATCGCGTGAATACGCTAGCATGGAATAACACGAGAGGGCTGTGGGCCACACGTGGTTGGTCTATGGTGTCCATAGCAATGATCGAGAGGAGGGTTCCGGGGGGAGTACGGTCGCAAGGCTGAAACTT

>ASV532 _ Dino-Group-I-Clade-1
AAGTCTGGTGCCAGCAGCCGCGGTAATTCCAGCTCCAATAGCGTATATTAAAGTTGTTGCGGTTAAAAAGCTCGTAGTTGGAGTTCTGCCAGGTGACACTCGTCCGCCCAAGTGGTGTGTACAGGGTGTGCATCTGGCCCTTTCAAGGGGAACGTGTCTGCACTTCATTGTGTGGTGCGAGATCCTTGACTTTTACTTTGAGGAAATAAGAGTGTTCCAAGCAGGCTCTCGTCGTGCATAGCTCAGCATGGAATAATAGCATTGGACTTCGTTTCTACGCTGTTGGTTGCAAGAAGCGNNNNNNNNNNGCGAAAGCATTTGCCAAGAATGTTTTCATTAATCAAGAACGAAAGTTAGGGGATCGAAGACGATCAGATACCGTCGTAGTCTTAACCATAAACTATGCCGACTAGAGATTGGAGGTTTATTTTACCAGTTTCCTTCAGCACCTTATGAGAAATCAAAGTCTTTGGGTTCTGGGGGGAGTATGGTCGCAAGGCTGAAACTT

>ASV533 _ Corallicolidae
AAGTCTGGTGCCAGCAGCCGCGGTAATTCCAGCTCCAATAGCGTATATTAAAGTTGTTGCAGTTAAAAAGCTCGTAGTTGGATTTCTGTCAAGAACAAGCGGTCCGCTCCCTTGGAGTGTGTACTTGCGTCGTTTTTGACTTTCTTCTGAACTCAGATGTTTCCCCTTCACTGGGTGAGGCAGCTGGGCAGAACCTTTACTTTGAGAAAATTAGAGTGTTTCAAGCAGGCTAGCGCCTTGAATACTGCAGCATGGAATAATAAGATAGGATTTCAGTTCTATTTTATTGGTTCTAAGANNNNNNNNNNGCGAAAGCATTTGCCAAGAATGTTTTCATTAATCAAGAATGAAAGTTAGAGGATCGAAGACGATCAGATACCGTCCTAGTTCTAACCATAAACGATGCCGACTAGGGATCAGCGGGTGTTATTGTATGACCCCGTTGGCACCTTAAGGGAAACCAAAGTTTTTGGGTTCCGGGGGAAGTATGGTTGCAAGGCTGAAACTT

>ASV534 _ Dino-Group-I-Clade-1
AAGTCTGGTGCCAGCAGCCGCGGTAATTCCAGCTCCAATAGCGTATATTAAAGTTGTTGCGGTTAAAAAGCTCGTAGTTGGAGTTCTGCCAGGTGGCGCTCGTCCGCCCCAGTGGTGTGTACAGGGCGTGCATCTGGCCCCCTCAAGGGGAACGTGTTGCACTTTGTTGTGTGGCGCGAGATCCTTGACTTTTACTTTGAGGAAATAAGAGTGTTCCAAGCAGGCTCTCGTCGTGCATAGCTCAGCATGGAATAATAGCATTGGACTTCGTTTCTACGCTGTTGGTTGCAAGAAGCGANNNNNNNNNNCGAAAGCATCTGCCATGGATGTTTTCATTGATCAAGAACGAAAGTTAGGGGATCGAAGACGATCAGATACCGTCCTAGTCTTAACTATAAACCATGCCGGCTAGAGATCGGAGGTCGTTCAATTTGTGACACCTTCAGCATCTTGAGAGAAATCAAAGCCTTTGGGTTCCGGGGGGAGTATGGTCGCAAGGCTGAAACTT

>ASV535 _ Dino-Group-I-Clade-1
AAGTCTGGTGCCAGCAGCCGCGGTAATTCCAGCTCCAATAGCGTATATTAAAGTTGTTGCGGTTAAAAAGCTCGTAGTTGGAGTTCTGCCAGGTGACGCTCGTCCGCCCAAGTGGTGTGTACAGGGCGTGCATCTGGCCCTTTCAAGGGGAACGTGTCTGCACTTCATTGTGTGGTGCGAGATCCTTGACTTTTACTTTGAGGAAATAAGAGTGTTCCAAGCAGGCTCTCGTCGTGCATAGCTCAGCATGGAATAATAGCATTGGACTTCGTTTCTACGCTGTTGGTTGCAAGAAGCGNNNNNNNNNNCGAAAGCATCTGCCATGGATGTTTTCATTGATCAAGAACGAAAGTTAGGGGATCGAAGACGATCAGATACCGTCCTAGTCTTAACTATAAACCATGCCGGCTAGAGATCGGAGGTCGTTCAATTTGTGACACCTTCAGCATCTTGAGAGAAATCAAAGCCTTTGGGTTCCGGGGGGAGTATGGTCGCAAGGCTGAAACTT

>ASV536 _ Ephelotidae
AAGTCTGGTGCCAGCAGCCGCGGTAATTCCAGCTCCAATAGCGTATATTAATGTTGTTGCAGTTAAAAAGCTCGTAGTTGAATTTAGAAGGGGGAACTCTTCTGTTTGTCCTCATACATGCATCCGTTATTGTTGCTTGTGTGATCAAACTTTTACTGTGAGAAAACTAAAGTGCTCAAAGCAGGCTAACGCTTGAATATTAAAGCATGGAATAATAAAATAGGACTTTATTCATTTTATTGGTTATTGAATGAAGTAATGATTAACAGAAACAGTTGGGGGCATTCGTATTTAATTGNNNNNNNNNNCGAAAGCATTTGCCAAGGATGTTTTCATTAATCAAGAACGAAAGTTAGGGGATCAAAGACGATTAGATACCGTCGTAGTCCTAACCATAAACCATGCCGACTAGAGATTGGAGGTCGTTACTTATACGACTCCTTCAGCACCTTATGAGAAATCAAAGTCTTTGGGTTCCGGGGGGAGTATGGTCGCAAGGCTGAAACTT

>ASV537 _ Ostreobiaceae
AAGTCTGGTGCCAGCAGCCGCGGTAATTCCAGCTCCAATAGCGTATATTTAAGTTGTTGCGGTTAAAACGCTCGTAGTTGGACTTTGGGTTCCGTTTCGTCGGTCCGCCCTCGCGGGCGCGCACCGCACGTTCGGCAACCTTTTTGGTCGGTCCCCGCGGCTGGGCTTCACTGTCTGGCCGCGCGCGTCCGTCCGGGTTACTTTGAGGAAAATAGAGTGTTCAAAGCACGCGGCTGCGCGAATACGCTAGCATGGAATAACACGAGAGGGCTGTGGGCCACACGTGGTTGGTCTGTGGNNNNNNNNNNGCGAAAGCGATTGCCAAGGACGTCTCCGTTGATCAAGAACGAAAGTTGGGGGATCGAAGATGATTAGATACCGTCGTAGTCCCAACCGTAAACGATGCCGACTAGGGATCGGCGGGTGTTATTGTATGACCCCGTTGGCACCTTAAGGGAAACCAAAGTTTTTGGGTTCCGGGGGAAGTATGGTTGCAAGGCTGAAACTT

>ASV538 _ Licnophoridae
AAGTCTGGTGCCAGCAGCCGCGGTAATTCCAGCTCCAATAGCGTATATTAAAGTTGTTGCAGTTAAAAAGCTCGTAGTTGGATTTATGGGGACACGCCGACTTGGTATGATTACCACCGAAGCGTGGACTCATCGTTCCGCAGCGAAAGCTGACTTCACGGTTGGTTTCCCGCGCGGATGTTTTACCTTGAGGAAATTAGAGTGTTTCAGGCAGGCTTGGCCAGGATACGCTAGCATGGAATAATTAGGAGGACTTAGGCCTCACTCGTTGGTTTGGGGGTCCGAGTAATGGTTAATANNNNNNNNNNCCTGTGCGAAAGCATTTGCCAAGGATGTTTTCATTAATCAAGAACGAAAGTTAGGGGATCAAAGACGATCAGATACCGTCCTAGTCTTAACCATAAACTATGCCAACTGGGGATCGGGAGAGTTTCTCACTCTTTCGGCACCCTCCGAGAAATCAAAGTCTTTGGGTTCTGGGGGGAGTATGGTCGCAAGGCTGAAACTT

>ASV539 _ Endomyxa_XX
AAGTCTGGTGCCAGCAGCCGCGGTAATACCAGCTCCAATAGCGTATACTAATGTTGTTGCAGTTAGAAAGCTCGTAGTTGGATTTCTGGCTTCGGTGCGCCTGGCCCGAGGACCTGGTGTCCTTGTGAGCCGGTTTGTGCATCGGCCATCCTTCGGGAGAGTGTCTCTGCCCTTGATTGGGTTGGAGGCAGGATCCTGACCGTTTACTTTGAAAAAATTAGAGTGTTCAAAGCAGGCCTTTTGTGCTGTGAATACATTAGCATGGAATAATAAGATAGGACTTCGGCCCTATTTTGTTNNNNNNNNNNTGCGAAAGCATTCACCAAGGATGTCTTCTTTAATCAAGAACGAAAGTTGGGGGATCGAAGACGATCAGATACCGTCGTAGTCTCAACCATAAACTATGCCGACTAGGGATCGGGCGACGTTGAATAGGACTCGCTCGGCACCTTATGAGAAATCAAAGTCTTTGGGTTCCGGGGGGAGTATGGTCGCAAGGCTGAAACTT

>ASV540 _ Oligotrichida_X
AAGTCTGGTGCCAGCAGCCGCGGTAATTCCAGCTCCAATAGCGTATATTAAAGTTGTTGCAGTTAAAAAGCTCGTAGTTGGATTTCTGGGAGGGTGCCAATGTCCGCCGACGTGCGTGCGCAGCGGCGCCCTTCCATCCTTCTGTTAACGCCTCTTGGCATTCATTTGCTGGTGGCGGGCTCAGATATTTTACCTTGAGAAAATTAGAGTGTTTCAGGCAGGCTAGGCCGGAATACATTAGCATGGAATAATGGAATAGGACTACGGTCTCTTTGTTGGTTTGAGGGACTGCAGTAATNNNNNNNNNNTATGCGAAAGCATTTGCCAAGGATGTTTTCATTAATCAAGAACGAAAGTTAGGGGATCAAAGACGATCAGATACCGTCCTAGTCTTAACCATAAACTATGCCGACTCGGGATCGGGGGCGCGAACTATCCGCCTTCGGCACCGTATGAGAAATCAAAGTCTTTGGGTTCTGGGGGGAGTATGGTCGCAAGGCTGAAACTT

>ASV541 _ Licnophoridae
AAGTCTGGTGCCAGCAGCCGCGGTAATTCCAGCTCCAATAGCGTATATTAAAGTTGTTGCAGTTAAAAAGCTCGTAGTTGGATTTCTGGGGACACGCCGACTTGGTATGATTACCACCGAAGCGTGGACTCATCGTTCCGCAGCGAAAGCTGACTTCACGGTTGGTTTCCCGCGCGGATGTTTTACCTTGAGGAAATTAGAGTGTTTCAGGCAGGCTTGGCCAGGATACGCTAGCATGGAATAATTAGGAGGACTTAGGCCTCACTCGTTGGTTTGGGGGTCCGAGTAATGGTTAATANNNNNNNNNNATGCGAAAGCATTTGCCAAGGATGTTTTCATTAATCAAGAACGAAAGTTAGGGGATCAAAGACGATCAGATACCGTCCTAGTCTTAACCATAAACTATGCCGACTAGGGATCGGAGGCGAGGTTTTCACAGCCTTCGGAACCTTATGAGAAATCAAAGTCTTTGGGTTCTGGGGGGAGTATGGTCGCAAGGCTGAAACTT

>ASV542 _ RAD-B_X_Group-IVc
AAGTCTGGTGCCAGCAGCCGCGGTAATTCCAGCTCCAGTAGCGTATACTAAAGTTGTTGCAGTTAAAAAGCTCGTAGTTGGATTTCTGGCTTGGCGTCGCGTCTCGGCTCCTTAGAGGGTTTGGGTACTGCGAAACGTTGAGTCATCCTGGCACAATCTCTTTCTGGTTTTAATTAACTGGACTGAGGGACTGCCTCGTTTACTTTGAGAAAATTAGAGTGTTCAAAGCAGGCATTATCGCCTTGAATACGTTAGCATGGAATAATAATATAGGACTCTGGTTCTATTTTGTTGGTTGNNNNNNNNNNCGAAAGCATTTGCCAAGGATGTTCCCTTTAATCAAGAACGAAAGTTGGGGGATCGAAGACGATCAGATACCGTCGTAGTCTCAACTATAAACTATGCCAGCTGGGGATTGGTGGATGTTTCATAAAACACTCCATCAGCACCCTATGAGAAATCTAAGCATTTGGGTTCCGGGGGGAGTATGGTCGCAAGGCTGAAACTT

>ASV543 _ Cymatosiraceae
AAGTCTGGTGCCAGCAGCCGCGGTAATTCCAGCTCCAATAGCGTATATTAAAGTTGTTGCAGTTAAAAAGCTCGTAGTTGGATTTCTGGTGGGAGCGATCGGTCTGGCGCTTAGCGCGAGTACTTGCATCGTCTCCGGCCATCCTTGGGGAGAGTCTGTCTGGCATTAGGTTGTCGGGCAGAGGATCCTCATCGTTTACTGTGAAAAAATTAGAGTGTTCAAAGCAGGCTTATGCCGTTGAATATATTAGCATGGAATAATAAGATAGGACTTTGGTACTATTTTGTTGGTTTGCGCANNNNNNNNNNGCGAAAGCATTTACCAAGGATGTTTTCATTAATCAAGAACGAAAGTTAGGGGATCGAAGATGATCAGATACCATCGTAGTCTTAACCATAAACTATGCCGACTCGGGATTGGCGGGCGTTACTTTTTGACCCCGTCAGCACCGTATGTGAAAACAAAGTCTTTGGGTTCCGGGGGGAGTATGGTCGCAAGGCTGAAACTT

>ASV544 _ Ostreobiaceae
AAGTCTGGTGCCAGCAGCCGCGGTAATTCCAGCTCCAATAGCGTATATTTAAGTTGTTGCGGTTAAAACGCTCGTAGTTGGACTTTGGGTTCCGCTTCGTCGGTCCGCCCTCGCGGGCGCGCACCGCACGTTCGGCAACCTTTTTGGTCGGTCCCTGTGGCTGGGCTTCACTGTCTGGCCGCCGGCGTCCGTCCGGGTTACTTTGAGGAAAATAGAGTGTTTAAAGCATGCGGCTGTGCAAATACGCTAGCATGGAATAACACGAGAGGGCTGTGGGCCACACGTGGTTGGTCTATGGNNNNNNNNNNGCTGGGCTTCACTGTCTGGCCGCCGGCGTCCGTCCGGGTTACTTTGAGGAAAATAGAGTGTTTAAAGCATGCGGCTGTGCAAATACGCTAGCATGGAATAACACGAGAGGGCTGTGGGCCACACGTGGTTGGTCTATGGTGTCCATAGCAATGATCGAGAGGAGGGTTCCGGGGGGAGTACGGTCGCAAGGCTGAAACTT

>ASV545 _ Licnophoridae
AAGTCTGGTGCCAGCAGCCGCGGTAATTCCAGCTCCAATAGCGTATATTAAAGTTGTTGCAGTTAAAAAGCTCGTAGTTGGATTTCTGGGGACACGCCGACTTGGTATGATTACCACCGAAGCGTGGACTCATCGTTCCGCAGCGAAAGCTGACTTCACGGTTGGTTTCCCGCGCGGATGTTTTACCTTGAGGAAATTAGAGTGTTTCAGGCAGGCTTGGCCAGGATACGCTAGCATGGAATAATTAGGAGGACTTAGGCCTCACTCGTTGGTTTGGGGGTCCGAGTAATGGTTAATANNNNNNNNNNGCGAAAGCATTTGCCAAGGATGTTTTCATTAATCAAGAACGAAAGTTAGGGGATCAAAGACGATCAGATACCGTCCTAGTCTTAACCATAAACTATGCCGACTAGGGATCGGTGGATGTTAGCGTTTGACTCCATCGGCACCTTATGAGAAATCAAAGTCTTTGGGTTCCGGGGGGAGTATGGTCGCAAGGCTGAAACTT

>ASV546 _ Dothideomycetes
AAGTCTGGTGCCAGCAGCTGCGGTAATTCCAGCTCCAATAGCGTATACTAAAGTTGTTGCAGTTAAAAAGCTCGTAGTTGAACCTTGGGCCTGGCTGGCCGGTCCGCCTCACCGCGTGTACTGGTCCGGCCGGGCCTTTCCTTCTGGGGAACCTCATGCCCTTCACTGGGCGTGTTGGGGAACCAGGACTTTTACTTTGAAAAAATTAGAGTGTTCAAAGCAGGCCTTTGCTCGAATACATTAGCATGGAATAATAGAATAGGACGTGTGGTTCTATTTTGTTGGTTTCTAGGACCGCNNNNNNNNNNGAAAGCATTTGCCAAGGATGTTTTCATTAATCAGTGAACGAAAGTTAGGGGATCGAAGACGATCAGATACCGTCGTAGTCTTAACCATAAACTATGCCGACTAGGGATCGGACGGTGTTAGTATTTTGACCCGTTCGGCACCTTACGAGAAATCAAAGTTTTTGGGTTCTGGGGGGAGTATGGTCGCAAGGCTGAAACTT

>ASV547 _ Dictyocystidae
AAGTCTGGTGCCAGCAGCCGCGGTAATTCCAGCTCCAATAGCGTATATTAAAGTTGTTGCAGTTAAAAAGCTCGTAGTTGGATTTCTGGGGACACGCCGACTTGGTATGATTACCACCGAAGCGTGGACTCATCGTTCCGCAGCGAAAGCTGACTTCACGGTTGGTTTCCCGCGCGGATGTTTTACCTTGAGGAAATTAGAGTGTTTCAGGCAGGCTTGTGCCCGGATACATTAGCATGGAATAATGGAATAGGACTTTAGCCTCTTCTGTTGGTCTGAGGGGTTGAAGTAATGATTANNNNNNNNNNTATGCGAAAGCATTTGCCAAGGATGTTTTCATTAATCAAGAACGAAAGTTAGGGGATCAAAGACGATCAGATACCGTCCTAGTCTTAACCATAAACTATGCCGACTCGGGATCGGGGGCCAGAGTTAACTGCCTTCGGCACCGTATGAGAAATCAAAGTCTTTGGGTTCTGGGGGGAGTATGGTCGCAAGGCTGAAACTT

>ASV548 _ Corallicolidae
AAGTCTGGTGCCAGCAGCCGCGGTAATTCCAGCTCCAATAGCGTATATTAAAGTTGTTGCAGTTAAAAAGCTCGTAGTTGGATTTCTGTCAAGAACAAGCGGTCCGCTCCCTTGGAGTGTGTACTTGCGTCGTTTTTGACTTTCTTCTGAACTCAGATGTTTCCCCTTCACTGGGTGAGGCAGCTGGGCAGAACCTTTACTTTGAGAAAATTAGAGTGTTTCAAGCAGGCTAGCGCCTTGAATACTGCAGCATGGAATAATAAGATAGGATTTCAGTTCTATTTTATTGGTTCTAAGANNNNNNNNNNTGCGAAAGCATTTGCCAAGAATGTTTTCATTGATCAAGAACGAAAGTAAGGGGATCGAAGACGATTAGATACCGTCGTAGTCTTTACCATAAACTATGCCGACTAGAGATGGGGTGGGAAATTTATTGGCCCACTCCGCACCTTATGAGAAATCAAAGTCTTTGGGTTCCGGGGGGAGTATGGTCGCAAGGCTGAAACTT

>ASV549 _ Dino-Group-I-Clade-1
AAGTCTGGTGCCAGCAGCCGCGGTAATTCCAGCTCCAATAGCGTATATTAAAGTTGTTGCGGTTAAAAAGCTCGTAGTTGGAGTTCTGCCAGGTGCCGCCTGTCCGCCCCAGTGGTGAGTACGTGGCGCGCATTTGGCCCTTTCAAGGGGAGCGTATTGCACTTAACTGTGTGGTGCGGGATCCTTGACTTTTACTTTGAGGAAATAAGAGTGTTCCAAGCAGGCTCTCGTCGTGCATAGCTCAGCATGGAATAATAGCATTGGATCTCGATTCCAAACTGTTGGTTGTAGGAAACGANNNNNNNNNNGCGAAAGCATTTGCCAAGAATGTTTTCATTAATCAAGAACGAAAGTTAGGGGATCGAAGACGATCAGATACCGTCGTAGTCTTAACCATAAACTATGCCGACTAGAGATTGGAGGTTTATTTTACCAGTTTCCTTCAGCACCTTATGAGAAATCAAAGTCTTTGGGTTCTGGGGGGAGTATGGTCGCAAGGCTGAAACTT

>ASV550 _ Gigartinales_X
AAGTCTGGTGCCAGCAGCCGCGGTAATTCCAGCTCTGTAAGCGTATACCCAAGTTGTTGCAGTTAAAACGCTCGTAGTCGGAGTTTGGTGGGTGACCTGGGGCGTCTTCACGGACGGATTCAGGTTGGCCGCCTTTGTGGAGGGGGGCCTATTGGTGCTTCATTGCGTCGGTGTGGTCGCTGCCACCGTTTACTGTGAAAAAATTAGAGTGTTCAAAGCGGGCGTTTGCCATGAATACCTTAGCATGGAATAATAGAATAGGACCTGTTTCCTGTTTTGTTGGTTTGTGAGGAATGGGNNNNNNNNNNGCGAAAGCGTCTGCCAAGGACGTTTTCATTGATCAAGAACGAAAGTAAGGGGATCGAAGACGATCAGATACCGTCGTAGTCTTTACTATAAACGATGAGGACTGGGGATCGGACAGGACTGTATTTTGGCCTGTCCGGCACCCTTCGGGAAACCAAAGTGTTTGCTTTCTGGGGGGAGTATGGTCGCAAGGCTGAAACTT

>ASV551 _ Ephelotidae
AAGTCTGGTGCCAGCAGCCGCGGTAATTCCAGCTCCAATAGCGTATACTAAAGTTGTTGCAGTTAAAAAGCTCGTAGTTGGATTTCGGGGCGGCGCGGTCGGTCAGCCGCAAGGTATGTTACTGGCCGCGCTGTTCTTCTTCGCCAAGACTGCGTGTGCTCTTAGTTGAGTGTGGGTAGGATTTGCGACGTTTACTTTGAAAAAATTAGAGTGCTCAAAGCAGGCTAACGCTTGAATATTAAAGCATGGAATAATAAAATAGGACTTTATTCATTTTATTGGTTATTGAATGAAGTAANNNNNNNNNNAACCAGTGCGAAAGCATTTGCCAAGGATGTTTTCATTAATCAAGAACGAAAGTTAGGGGATCAAAGACGATTAGATACCGTCGTAGTCCTAACCATAAACTATGCCGACTAGGGATTGGTGAGGTGAACCCTCATCAGCACCTAATGAGAAATCAAAGTCTTTGGGTTCTGGGGGGAGTATGGTCGCAAGGCTGAAACTT

>ASV552 _ Philasterida
AAGTCTGGTGCCAGCAGCCGCGGTAATTCCAGCTCCAATAGCGTATATTAAAGTTGTTGCAGTTAAAAAGCTCGTAGTTGAATTTCTGTACATTCTCAGTTCTGGCTTCGGTCAAGCTGTTGAATGTGCATCCGCTTGCAAACTTAGACCGGCCTTCACTGGTCGACTAAGGGAGTAAGCCCTTTACTTTGAAAAAATTAGAGTGTTTCAGGCAGGCAATGGCTCGAATACATTAGCATGGAATAATGGAATAGGACTTTTGTCCATTTGGTTGGTTATTGGACATAAGTAATGATTANNNNNNNNNNTATGCGAAAGCATTTGCCAAGGATGTTTTCATTAATCAAGAACGAAAGTTAGGGGATCAAAGACGATCAGATACCGTCCTAGTCTTAACTATAAACTATACCGACTCGGAATCGGGCAGGCACTTCAAACTTGCTCGGCGCCGTATGAGAAATCAAAGTCTTTGGGTTCTGGGGGGAGTATGGTCGCAAGGCTGAAACTT

>ASV553 _ Dino-Group-I-Clade-6
AAGTCTGGTGCCAGCAGCCGCGGTAATTCCAGCTCCAAAAGCGTATATTAAAGTTGTTGCGGTTAAAACGCTCGTAGTTGGGTCTTTGCTGGGCAAGCCTCGTCCATCCAAGTGATGTCTGCACGTGGCCTCCTGGCATTTGTCTGGGGAAGGTTCTTGTGCTTAACTGTACAGTGCCTGATCCAGAGTGATTACTTTGAGAAAACGAGAGTGTTCCAAGCGGGCGTCAGCCAGAATACATTAGCATGGAATAATAGCATAGGACTTCATTCTGAAGCTGTTGGTTTAATAGAATGGANNNNNNNNNNGTGCGAAAGCATCTGCCCAGGATGTTTTTATTAATCAAGAACGAAAGTTAGGGGATCGAAGACGATCAGATACCGTCCTAGTCTTAACCATAAACTATGCCGACTAGAGATTGGGACTGTCAAACTTGACGCTTCCAGCAACTTGAGAGAAATCAAAGTCTTCGGGTTCCGGGGGGAGTATGGTCGCAAGGCTGAAACTT

>ASV554 _ Cymatosiraceae
AAGTCTGGTGCCAGCAGCCGCGGTAATTCCAGCTCCAATAGCGTATATTAAAGTTGTTGCAGTTAAAAAGCTCGTAGTTGGATTTCTGGTGGGAGCGATCGGTCTGGCGCTTAGCGCGAGTACTTGCATCGTCTCCGGCCATCCTTGGGGAGAGTCTGTCTGGCATTAAGTTGTCGGGCAGAGGATCCTCATCGTTTACTGTGAAAAAATTAGAGTGTTCAAAGCAGGCTTATGCCGTTGAATATATTAGCATGGAATAATAAGATAGGACTTTGGTACTATTTTGTTGGTTTGCGCANNNNNNNNNNGCGAAAGCATTTACCAAGGATGTTTTCATTAATCAAGAACGAAAGTTAGGGGATCGAAGATGATCAGATACCATCGTAGTCTTAACCATAAACTATGCCGACTCGGGATTGGCGGGCGTTACTTTTTGACCCCGTCAGCACCGTATGTGAAAACAAAGTCTTTGGGTTCCGGGGGGAGTATGGTCGCAAGGCTGAAACTT

>ASV555 _ MAST-9
AAGTCTGGTGCCAGCAGCCGCGGTAATTCCAGCTCCAATAGCGTATATTAAAGTTGTTGCAGTTAAAAAGCTCGTAGTTGGATTTCTTGTATATGAAGCGGGTCGGCTCAAAGAGTCTGTACTAGCTTTCATATACAATCCTCGTAACAAGCTGTCGGATGATTAAATTCTTCCGGCCGTGAGTTGCGTCATTTACTGTGAACAAATTAGAGTGTTTAAAGCAGGCAAATGCTGTGAATACATTAGCATGGAATAATAAGATAGGACCTAGAGTCTATTTTGTTGGTTGCGATTTTAGNNNNNNNNNNGCGAAAGCATTTACCAAGGATGTTTTCATTAATCAAGAACGAAAGTTAGGGGATCGAAGATGATTAGATACCATCGTAGTCTTAACCATAAACTATGCCGACTAGGGATTGGACCACGCTATTTAATGGCAGGTTCAGCACCTTATGAGAAATCAAAGTCTTTGGGTTCCGGGGGGAGTATGGTCGCAAGGCTGAAACTT

>ASV556 _ Ostreobiaceae
AAGTCTGGTGCCAGCAGCCGCGGTAATTCCAGCTCCAATAGCGTATATTTAAGTTGTTGCGGTTAAAACGCTCGTAGTTGGACTTTGGGTTCCGCTTCGTCGGTCCGCCCTCGCGGGCGCGCACCGCACGTTCGGCAACCTTTTTGGTCGGTCCCTGTGGCTGGGCTTCACTGTCTGGCCGCCGGCGTCCGTCCGGGTTACTTTGAGGAAAATAGAGTGTTCAAAGCACGCGGATGCGCGAATACGCTAGCATGGAATAACACGAGAGGGCTGTGGGCCACACGTGGTTGGTCTGTGGNNNNNNNNNNGCGAAAGCGATTGCCAAGGACGTCTCCGTTGATCAAGAACGAAAGTTGGGGGATCGAAGATGATTAGATACCGTCGTAGTCCCAACCGTAAACGATGCCGACTAGGGATCGGCGGGTGTTATTGTATGACCCCGTTGGCACCTTAAGGGAAACCAAAGTTTTTGGGTTCCGGGGGAAGTATGGTTGCAAGGCTGAAACTT

>ASV557 _ Ostreobiaceae
AAGTCTGGTGCCAGCAGCCGCGGTAATTCCAGCTCCAATAGCATATATTTAAGTTGTTGCCATTAAAACGCTCATAGTTGGACTTTGGGTTCCGCTTCATCGGTCCGCCCTCGCGGGCGTGCACCGAACGTTCGGCAACCTTTTTAGTCAGTCCCCGCGGCTAGGCTTTACTGTCTAGCTGTGCGCGTCCGTCCAGGTTACTTTGAGGAAAATAGAGTGTTTAAAGCATGCGGCTGTGCAAATACGCTAGCATGGAATAACACGAGAGGGCTGTGGGCCACACGTGGTTGGTCTATGGNNNNNNNNNNGCTAGGCTTTACTGTCTAGCCGTGCGCGTCCGTCCAGGTTACTTTGAGGAAAATAGAGTGTTTAAAGCATGCGGCTGTGCAAATACGCTAGCATGGAATAACACGAGAGGGCTGTGGGCCACACGTGGTTGGTCTATGGTGTCCATAGCAATGATCGAGAGGAGGGTTCCGGGGGGAGTATGGTCGCAAGGCTGAAACTT

>ASV558 _ Ostreobiaceae
AAGTCTGGTGCCAGCAGCCGCGGTAATTCCAGCTCCAATAGCGTATATTTAAGTTGTTGCGGTTAAAACGCTCGTAGTTGGACTTTGAGCGTCGCCGGGTCGGTCCGCCCTCACGGGCGCGCACCGCACTCGCGTCAGCTCTTCGGGTCGGTCCCGCCGGCTGGGCTTAACTGTCCGGTCGGCGGTGTTCCGACCGGGTTACTTTGAGGAAAATAGAGTGTTCAAAGCGTGCGATCGCGTGAATACGCTAGCATGGAATAACACGACAGGGCTGTGGGCCACACGTGGTTGGTCTGTGNNNNNNNNNNGAAAGCGATTGCCAAGGACGTCTCCGTTGATCAAGAACGAAAGTTGGGGGATCGAAGATGATTAGATACCGTCGTAGTCCCAACCGTAAACGATGCCGACTAGGGATCGGCGGGCGTACAGTTTTAAGGCCCCGCCGGCACCTGACGAGAAATCGAAGTCTTTGGGTTCCGGGGGGAGTACGGTCGCAAGGCTGAAACTT

>ASV559 _ Ephelotidae
AAGTCTGGTGCCAGCAGCCACGGTAATTCCAGCTCCAATAGCGTATACTAAAGTTGTTGCAGTTAAAAAGCTCGTAGTTGGATTTCGGGGCGGCGCGGTCGGTCAGCCGCAAGGTATGTTACTGGCCGCGCTGTTCTATTTCGTTGTCAGAGGTGAAATTCTTGGATTTACGAAAGACGAACCAGTGCGAAAGCATTTGCCAAGGATGTTTTCATTAATCAAGAACGAAAGTTAGGGGATCAAAGACGATTAGATACCGTCGTAGTCCTAACCATAAACTATGCCGACTAGGGATTGGNNNNNNNNNNAACCAGTGCGAAAGCATTTGCCAAGGATGTTTTCATTAATCAAGAACGAAAGTTAGGGGATCAAAGACGATTAGATACCGTCGTAGTCCTAACCATAAACTATGCCGACTAGGGATTGGTGAGGTGAACCCTCATCAGCACCTAATGAGAAATCAAAGTCTTTGGGTTCTGGGGGGAGTATGGTCGCAAGGCTGAAACTT

>ASV560 _ Asterionellopsidaceae
AAGTCTGGTGCCAGCAGCCGCGGTAATTCCAGCTCCAATAGCGTATATTAAAGTTGTTGCAGTTAAAAAGCTCGTAGTTGGATTTGTGGTTGGAGAGGTCCGCCGTTGCTATGCTTCGTGTTGGATTTTTCCGTCCATCCTTGGGTGGATCCTGTGTGGCATTGAGTTGTCGTGCAGGGGATGCCCATCGTTTACTGTGAAAAAATTAGAGTGTTCAAAGCAGGCTTACGCCTTGAATATATTAGCATGGAATAATAAGATAGGACCTGGGTACTATTTTGTTGGTTTGCGCACCGAGNNNNNNNNNNGCGAAAGCATTTACCAAGGATGTTTTCATTAATCAAGAACGAAAGTTAGGGGATCGAAGATGATTAGATACCATCGTAGTCTTAACCATAAACTATGCCGACAAGGGATTGGCGGTTGTTCGTTTTGACTCCGTCAGCACCTTATGAGAAATCACAAGTCTTTGGGTTCCGGGGGGAGTATGGTCGCAAGGCTGAAACTT

>ASV561 _ Dino-Group-II-Clade-10-and-11
AAGTCTGGTGCCAGCAGCCGCGGTAATTCCAGCTCCAATAGCGTATATTAAAGTTGTTGCGGTTAAAAAGCTCGTAGTTGGATTTCTGTCGAAAACGGCCGGTCCGCTCTATGAGCGTGCATCTGGTTCGGTTTTGGCATCCTTATGAAGAACGTAACTGCGCTTGATTGCGTGGTGCGGTATTCATAACTTTTACTTTGAGGAAATTAGAGTGTTCACGGCAGGCAAGCGCCTTGAATATATTAGCATGGAATAATAATATAGGACATGGGTTCTATTTTGTTGGTTTCTAGAACTTNNNNNNNNNNCGAAAGCATTTGCCAAGGATGTTTTCATTGATCAAGAACGAAAGTATGGGGATCGAAGATGATTAGATACCGTCGTAGTCTATACCATAAACTATGCCGACTAGAGATTGGAGGTCGTTCTTTTTATGACTCCTTCAGCACCTTATGAGAAATCAAAGTCTTTGGGTTCCGGGGGGAGTATGGTCGCAAGGCTGAAACTT

>ASV562 _ Tontoniidae
AAGTCTGGTGCCAGCAGCCGCGGTAATTCCAGCTCCAATAGCGTATATTAAAGTTGTTGCAGTTAAAAAGCTCGTAGTTGGATTTCTGCGAGGGTGCCAATGTCCGCCGACGCGCGTGCGCAGCGGCGCCCTCGCATCCTTCTGTTACCACCTCTCGGCATTGACTTGCCGGTGGTCGGCTCAGAGAATTTACCTTGAGAAAATTAGAGTGTTTCAGGCAGGCTAGGCCGGAATACATTAGCATGGAATAATGGAATAGGACTACGGTCTCGTTGTTGGTTTGAGGGACTGCAGTAATNNNNNNNNNNTATGCGAAAGCATTTGCCAAGGATGTTTTCATTAATCAAGAACGAAAGTTAGGGGATCAAAGACGATCAGATACCGTCCTAGTCTTAACCATAAACTATGCCGACTCGGGATCGGGGGCGTGAACTATCCGCCTTCGGCACCGTATGAGAAATCAAAGTCTTTGGGTTCTGGGGGGAGTATGGTCGCAAGGCTGAAACTT

>ASV563 _ Corallicolidae
AAGTCTGGTGCCAGCAGCCGCGGTAATTCCAGCTCCAATAGCGTATATTAAAGTTGTTGCAGTTAAAAAGCTCGTAGTTGGATTTCTGTCAAGAACAAGCGGTCCGCTCCCTTGGAGTGTGTACTTGCGTCGTTTTTGACTTTCTTCTGAACTCAGATGTTTCCCCTTCACTGGGTGAGGCAGCTGGGCAGAACCTTTACTTTGAGAAAATTAGAGTGTTTCAAGCAGGCTAGCGCCTTGAATACTGCAGCATGGAATAATAAGATAGGATTTCAGTTCTATTTTATTGGTTCTAAGANNNNNNNNNNTATGCGAAAGCATTTGCCAAGGATGTTTTCATTAATCAAGAACGAAAGTTAGGGGATCAAAGACGATCAGATACCGTCCTAGTCTTAACCATAAACTATGCCGACTCGGGATCGGGGGCGTGAACTATCCGCCTTCGGCACCGTATGAGAAATCAAAGTCTTTGGGTTCTGGGGGGAGTATGGTCGCAAGGCTGAAACTT

>ASV564 _ Ostreobiaceae
AAGTCTGGTGCCAGCAGCCGCGGTAATTCCAGCTCCAATAGCGTATATTTAAGTTGTTGCGGTTAAAACGCTCGTAGTTGGACTTTGGGTTCCGCTTCGTCGGTCCGCCCTCGCGGGCGCGCACCGCACGTTCGGCAGCCTTTTTGGTCGGTCCCCGCGGCTGGGCTTGACTGTCTGGCAGCGCGCGTCCGTCCGGGTTACTTTGAGGAAAATAGAGTGTTCAAAGCACGCGGCTGCGCGAATACGCTAGCATGGAATAACACGAGAGGGCTGTGGGCCACACGTGGTTGGTCTGTGGNNNNNNNNNNGAAAGCGATTGCCAAGGACGTCTCCGTTGATCAAGAACGAAAGTTGGGGGATCGAAGATGATTAGATACCGTCGTAGTCCCAACCGTAAACGATGCCGACTAGGGATCGGCGGGCGTTCCGTTTTGAGGCCCCGCCGGCACCTGACGAGAAATCGAAGTCTTTGGGTTCCGGGGGGAGTACGGTCGCAAGGCTGAAACTT

>ASV565 _ Warnowiaceae
AAGTCTGGTGCCAGCAGCCGCGGTAATTCCAGCTCCAATAGCGTATATTAAAGTTGTTGCGGTTAAAAAGCTCGTAGTTGGATTTCTGCTGAGGACGACCGGTCCGCCCTCTGGGTGAGTATCTGGCTCGACCTTGGCATCTTCTTGAAGAATGTAACTGCACTTGACTGTGTGGTGCGGTACTCAAGACTTTTACTTTGAGGAAATTAGAGTGTTTGAAGCAGGCGCATGCCTTGAATACATTAGCATGGAATAATGAGATAGGACCTTTGTTCTATTTTGTTGGTTTCTAGAACTGNNNNNNNNNNCGAAAGCATTTGCCAAGGATGTTTTCATTGATCAAGAACGAAAGTTAGGGGATCGAAGACGATCAGATACCGTCCTAGTCTTAACCATAAACCATGCCGACTAGAGATTGGAGGTCGTTAATTATACGACCCCTTCAGCACCTTATGAGAAATCAAAGTCTTTGGGTTCCGGGGGGAGTATGGTCGCAAGGCTGAAACTT

>ASV566 _ Cephaloidophoridae
AAGTCTGGTGCCAGCAGCCGCGGTAATACCAGCTGAGCTAAGGATGGGTAATACTGTTGCAGTAAAAACATTCGTAGTCACTTGATTTGTTCTATATATAGATTAACTATTAATAGTGTTCAAAACTTATTTTTCGCGATTAAATTAAATTGATTTAATTGAATGATGTATAATAAAGCGCGAGAAACCTGATGATACCTTTTTGCGAATTTATCCGATTTTGTTAAAAGGAATAAATAGTAAAAATAAGAGAGGATGGTGGTACTTACCAGCTAGAGGTGAAATTCTTAGATTTGGTNNNNNNNNNNCAACTGCAAAAGCATCCGTCCAGCTTATTTTTGGTGATCAAGAATTAAAGTGTGGGGATCGAAGAGGATTAGATACCCTCGTAGTCCACACCCTAAACTATGTCAACTAGTGATTGGTAGAAATATAAATTCCATCAGAACCTTAGCAGATATGAAAGTTTTTGGACTCTGGGGGAAGTATGGTCGCAAGGCTGAAACTT

>ASV567_Dinophyceae
AAGTCTGGTGCCAGCAGCCGCGGTAATTCCAGCTCCAATAGCGTATATTAAAGTTGTTGCGGTTAAAAAGCTCGTAGTTGGATTTCTGCTGAGGACGATCGGTCCGCCCTCTGGGTGTGTATCTGGCTCGGCCTGGGCATCTTCTTGGAGAATGATACTGCACTTGACTGTGTGGTTCAGAATCCAGGACTTTTACTTTGAGGAAATTAGAGTGTTTCAAGCAGGCACACGCCTTGAATATATTAGCATGGAATAATAAGATAGGACCTTGGTTCTATTTTGTTGGTTTCTAGAGCTGNNNNNNNNNNACTGCGAAAGCATTTGCCAAGTATGTTTTCATTGATCAAGAACGAAAGTTAGGGGATCAAAGACGATCAGATACCGTCCTAGTCTTAACCATAAACTATGCCGACTAGGGATCGGAGGCGAGCTCTAACAGCCTTCGGAACCTTATGAGAAATCAAAGTCTTTGGGTTCTGGGGGGAGTATGGTCGCAAGGCTGAAACTT

>ASV568 _ Strombidiidae
AAGTCTGGTGCCAGCAGCCGCGGTAATTCCAGCTCCAATAGCGTATATTAAAGTTGTTGCAGTTAAAAAGCTCGTAGTTGGACTTCTGCGATGTTGCCAATGCCCGCCATGTTGTGTGCGCAGCGGCGACTTCGCATCCTTCTGTTAACGCCTCTCGGACTTCTATGGCTGGTGGCGGGCTCAGATATTTTACCTTGAGAAAATTAGAGTGTTTCAGGCAGGCTAGGCCGGAATACATTAGCATGGAATAATGGAATAGGACTATAGTCTCTTTGTTGGTTTGAGGGACTGCAGTAATNNNNNNNNNNTTATGCGAAAGCATTTGCCAAGGATGTTTTCATTAATCAAGAACGAAAGTTAGGGGATCAAAGACGATCAGATACCGTCCTAGTCTTAACCATAAACTATGCCGACTCGGGATCGGGGGCGCGATTAGACGTCCTCGGCACCGTATGAGAAATCAAAGTCTTTGGGTTCTGGGGGGAGTATGGTCGCAAGGCTGAAACTT

>ASV569 _ Labyrinthulaceae
AAGTCTGGTGCCAGCAGCCGCGGTAATTCCAGCTCCAATAGCGTATATTAAAGTTGTTGCAGTTAAAAAGCTCGTAGTTGAAGTTTTGGAACTCTGAGCCTGACGCATCATTTGCCTCGGTTCAGTGTTTCATATTCACAAAGATGTCTTTGCCCATTAACTTGTGCTTGGACGGAGTTGTGTCATTTACTGTGAACAAATTAGGGTGTTTAAAGCAGGCCTTTGTTTGGATACATTAGCATGGAATAATAAGATATAACTTTGGTTGTATTTTGTTGGTGACTACCAAAGTAATGATNNNNNNNNNNGCGAAAGCATTTACCAAGGATGTTTTCATTAATCAAGAACGAAAGTTAGGGGATCGAAGATGATTAGATACCATCGTAGTCTTAACCATAAACAATGCCGACTAGGGATTGGTGGACGTGTCTTAGTTACGCCATCAGTACCTCGTGAGAAATCAAACTCTTTGGGTTCTGGGGGGAGTATGGTCGCAAGGCTGAAACTT

>ASV570 _ Abeoformidae_Group_MAIP_1
AAGTCTGGTGCCAGCAGCCGCGGTAATTCCAGCTCCAATAGCGTATATTAAAGTTGTTGCAGTTAAAAAGCTCGTAGTTGGATTTTGGGTTCCAGTTTCGTTCGGTCTACTAATTGTAGTACTGTCGAGCTGGCCCTTCTTCTCGAGGCCTATAGGTGCACTTCACCGTGTGTTTATAGTGTTCGGGACTTTTACCGTGAGAAAATTAGAGTGTTCAAAGCAGGCTTTTGCTTGAATATTTCAGCATGGAATAATGGAATAGGATCATGATCTTATTTTGTTGGTTTCTAAGATCAAGNNNNNNNNNNGCGAAAGCATTTGCCAAGGATGTTTTCGTTAATCAAGAACGAAAGTTGAGGGATCGAAGACGATCAGATACCGTCGTAGTCTTAACCATAAACTATGCCGACTAGGGATTGGTGGTAGTTAATATATGACACCATCAGCACCTTATGAGAAATCAAAGTTTTTGGGTTCTGGGGGGAGTATGGTCGCAAGGCTGAAACTT

>ASV571 _ Corallicolidae
AAGTCTGGTGCCAGCAGCCGCGGTAATTCCAGCTCCAATAGCGTATATTAAAGTTGTTGCAGTTAAAAAGCTCGTAGTTGGATTTCTGTCAAGAACAAGCGGTCCGCTCCCTTGGAGTGTGTACTTGCGTCGTTTTTGACTTTCTTCTGAACTCAGATGTTTCCCCTTCACTGGGTGAGGCAGCTGGGCAGAACCTTTACTTTGAGAAAATTAGAGTGTTTCAGGCAGGCTTGGCCAGGATACGCTAGCATGGAATAATTAGGAGGACTTAGGCCTCACTCGTTGGTTTGGGGGTCCGNNNNNNNNNNGCGAAAGCATTTGCCAAGAATGTTTTCATTAATCAAGAACGAAAGTTAGGGGATCGAAGACGATCAGATACCGTCGTAGTCTTAACCATAAACTATGCCGACTAGAGATTGGAGGTTTATTTTACCAGTTTCCTTCAGCACCTTATGAGAAATCAAAGTCTTTGGGTTCTGGGGGGAGTATGGTCGCAAGGCTGAAACTT

>ASV572 _ Dino-Group-II-Clade-8
AAGTCTGGTGCCAGCAGCCGCGGTAATTCCAGCTCCAATAGCGTATATTAAAGTTGTTGCGGTTAAAAAGCTCGTAGTTGGATTTCTGTCGAGGATGGCCGGTCCGCACTTTGTGCGTGCATCTGGTTCAGCCTTGGCATCCTCCTGGGGAACGTATCTGCGCTTAATTGCGTGGTGCGGTATCCAGGACTTTTACTTTGAGGAAATTAGAGTGTTCACGGCAGGCAAACGCCTTGAATACATTAGCATGGAATAATAATATAGGACCTTGGTCCCATTTTGTTGGTTTCTGGAACTGNNNNNNNNNNCGAAAGCATTTGCCAAGGATGTTTTCATTGATCAAGAACGAAAGTTCGGGGATCGAAGATGATTAGATACCATCGTAGTCCGAACCATAAACTATGCCAACTAGAGATGGGCGATCGTTATTTTATTGACTTCGTCCGCACCTTATGAGAAATCAAAGTCTTTGGGTTCCGGGGGGAGTATGGTCGCAAGGCTGAAACTT

>ASV573 _ Dino-Group-I-Clade-1
AAGTCTGGTGCCAGCAGCCGCGGTAATTCCAGCTCCAATAGCGTATATTAAAGTTGTTGCGGTTAAAAAGCTCGTAGTTGGAGTTCTGCCAGGTGCCGCCTGTCCGCCCCAGTGGTGAGTACGTGGCGCGCATTTGGCCCTTTCAAGGGGAGCGTATCTGCACTTCATTGTGTGGTGCGGGATCCTTGACTTTTACTTTGAGGAAATAGGAGTGTTCCAAGCAGGCTCTCGTCGTGCACAGCTCAGCATGGAATAATAGCATTGGACCTCGATTCTAAGCTGTTGGTTGCCAGAAGCGNNNNNNNNNNGAAAGCATCTGCCATGGATGTTTTCATTGATCAAGAACGAAAGTTGGGGGATCGAAGATGCTTAGATACCGTCGTAGTCCCAACCGTAAACGATGCCGACTAGGGATCGGCGGGCGTTCCGTTTTGAGGCCCCGCCGGCACCTGACGAGAAATCGAAGTCTTTGGGTTCCGGGGGGAGTACGGTCGCAAGGCTGAAACTT

>ASV574 _ Warnowiaceae
AAGTCTGGTGCCAGCAGCCGCGGTAATTCCAGCTCCAATAGCGTATATTAAAGTTGTTGCGGTTAAAAAGCTCGTAGTTGGATTTCTGCTGAGGACGACCGGTCCGCCCTCTGGGTGAGTATCTGGCTCGACCTTGGCATCTTCTTGAAGAACGTAACTGCACTTGACTGTGTGGTGCGGTACTCAAGACTTTTACTTTGAGGAAATTAGAGTGTTTGAAGCAGGCGCATGCCTTGAATACATTAGCATGGAATAATGAGATAGGACCTTTGTTCTATTTTGTTGGTTTCTAGAACTGNNNNNNNNNNCTACTGCGAAAGCATTTGCCAAGGATGTTTTCATTGATCAAGAACGAAAGTTAGGGGATCGAAGACGATCAGATACCGTCCTAGTCTTAACCATAAACTATGCCAACTGGGGATCGGGAGAGTTTCTCACTCTTTCGGCACCCTCCGAGAAATCAAAGTCTTTGGGTTCTGGGGGGAGTATGGTCGCAAGGCTGAAACTT

>ASV575 _ Filosa-Thecofilosea_XX
AAGTCTGGTGCCAGCAGCCGCGGTAATTCCAGCTCCAATAGCGTATATTAAAGTTGTTGCAGTTAAAAAGCTCGTAGTTGGATTTCTGGCGTGAGGCGACTGTTCCTAGGCTCTATGCCTAGTGTAACAGATCGCCTCGGCCATCCTTCTGGAAAACGGCCCTGCTCTTCATTGAGTTGGGGTCGGGATCCAGATCTTTTACTTTGAAAAAATTAGAGTGTTTAAAGCAGGCTTATGCCTTGAATACATTAGCATGGAATAATAATTTAGGACTTTGGTTCTATTTTGTTGGTTTCTANNNNNNNNNNCGAAAGCATTCACCAAGGATGTCTTCTTTAATCAAGAACGAAAGTTGGGGGATCGAAGACGATCAGATACCGTCGTAGTCTCAACCATAAACTATGCCGACTAAGGATGAGTGAACGTTGCATTTTCGACTTCATTCGCACTTTATGAGAAATCAAAGTTTTTGGGTTCCGGGGGGAGTATGGTCGCAAGGCTGAAACTT

>ASV576 _ Licnophoridae
AAGTCTGGTGCCAGCAGCCGCGGTAATTCCAGCTCCAATAGCGTATACTAAAGTTGTTGCAGTTAAAAAGCTCGTAGTTGGATTTCGGGGCGGCGCGGTCGGTCAGCCGCAAGGTATGTTACTGGCCGCGCTGTTCTATTTCGTTGTCAGAGGTGAAATTCTTGGATTTACGAAAGACGAACTAATGCGAAAGCATTTGCCAAGGATGTTTTCATTAATCAAGAACGAAAGTTAGGGGATCAAAGACGATCAGATACCGTCCTAGTCTTAACCATAAACTATGCCAACTGGGGATCGGNNNNNNNNNNCTAATGCGAAAGCATTTGCCAAGGATGTTTTCATTAATCAAGAACGAAAGTTAGGGGATCAAAGACGATCAGATACCGTCCTAGTCTTAACCATAAACTATGCCAACTGGGGATCGGGAGAGTTTCTCACTCTTTCGGCACCCTCCGAGAAATCAAAGTCTTTGGGTTCTGGGGGGAGTATGGTCGCAAGGCTGAAACTT

>ASV577 _ Dino-Group-II-Clade-1
AAGTCTGGTGCCAGCAGCCGCGGTAATTCCAGCTCCAATAGCGTATATTAAAGTTGTTGCGGTAAAAAAGCTCGTAGTTGGATTTCTGTTGAGGACGACCGGTCCATACAACGTATGCGCATCTGGTTCGGCCTCGGCATCCTCTCGATAGACGTTTCTGCGCTTGATTGCGTGGAGCGGATCTCGGGACTTTTACTTTGAGGAAATTAGAGTGTTCACGGCAGGCTATCGCCCGAATACATTAGCATGGAATAATACTATAGGATCTTGGTTCTATTTTGTTGGTTTCTAGAATTGANNNNNNNNNNGCGAAAGCATTTGCCAAGGATGTTTTCATTGATCAAGAACGAAAGTAAGGGGATCGAAGACGATTAGATACCGTCGTAGTCTTTACCATAAACTATGCCAACTAGAGATTGGGCCTCGTTCACTTACGACTGGCTCAGCACCTTATGAGATATCAAAGTCTTTGGGTTCCGGGGGGAGTATGGTCGCAAGGCTGAAACTT

>ASV578 _ Corallicolidae
AAGTCTGGTGCCAGCAGCCGCGGTAATTCCAGCTCCAATAGCGTATATTAAAGTTGTTGCAGTTAAAAAGCTCGTAGTTGGATTTCTGTCAAGAACAAGCGGTCCGCTCCCTTGGAGTGTGTACTTGCGTCGTTTTTGACTTTCTTCTGAACTCAGATGTTTCCCCTTCACTGGGTGAGGCAGCTGGGCAGAACCTTTACTTTGAGAAAATTAGAGTGTTTCAAGCAGGCTAGCGCCTTGAATACTGCAGCATGGAATAATAAGATAGGATTTCAGTTCTATTTTATTGGTTCTAAGANNNNNNNNNNCGAAAGCATTTGCCAAGAATGTTTTCATTAATCAAGAACGAAAGTTAGGGGATCGAAGACGATCAGATACCGTCGTAGTCTTAACCATAAACTATGCCGACTAGAGATTGGAGGCCGTTATCTATACGACTCCTTCAGCACCTTATGAGAAATCAAAGTCTTTGGGTTCTGGGGGGAGTATGGTCGCAAGGCTGAAACTT

>ASV579 _ Strombidiidae
AAGTCTGGTGCCAGCAGCCGCGGTAATTCCAGCTCCAATAGCGTATATTAAAGTTGTTGCAGTTAAAAAGCTCGTAGTTGGATTTCTGGTCAGGTGCTAATGTCCGCCATTCGGCGTGTGCAGCGGCGCCCTTCCATCCTTCTGTTAACGCCTCTTGGCATTCATTTGCTGGTGGTGGGCTCAGATATTTTACCTTGAGAAAATTAGAGTGTTTCAGGCAGGCTAGGCCGGAATATATTAGCATGGAATAATGGAATAGGACTATGGTCTCTTTGTTGGTTTGAGGGACTGCAGTAATNNNNNNNNNNTATGCGAAAGCATTTGCCAAGGATGTTTTCATTAATCAAGAACGAAAGTTAGGGGATCAAAGACGATCAGATACCGTCCTAGTCTTAACCATAAACTATGCCGACTCGGGATCGGGGGCGAGCACTATCCGCCTTCGGCACCGTATGAGAAATCAAAGTCTTTGGGTTCTGGGGGGAGTATGGTCGCAAGGCTGAAACTT

>ASV580 _ Endomyxa_XX
AAGTCTGGTGCCAGCAGCCGCGGTAATACCAGCTCCAATAGCGTATACTAATGTTGTTGCAGTTAGAAAGCTCGTAGTTGGATTTCTGGCTTCGGTGCGCCTGGCCCGAGGACCTGGTGTCCTTGTGAGCCGGTTTGCGCATCGGCCATCCTTCGGGAGAGTGTCTCTGCCCTTGATTGGGTTGGAGGCAGGATCCTGACCGTTTACTTTGAAAAAATTAGAGTGTTCAAAGCAGGCCTTTTGTGCTGTGAATACATTAGCATGGAATAATAAGATAGGACTTCGGCCCTATTTTGTTNNNNNNNNNNTGCGAAAGCATTCACCAAGGATGTCTTCTTTAATCAAGAACGAAAGTTGGGGGATCGAAGACGATCAGATACCGTCGTAGTCTCAACCATAAACTATGCCGACTAGGGATCGGGCGACGTTGAATAGGACTCGCTCGGCACCTTATGAGAAATCAAAGTCTTTGGGTTCCGGGGGGAGTATGGTCGCAAGGCTGAAACTT

>ASV581 _ Licnophoridae
AAGTCTGGTGCCAGCAGCCGCGGTAATTCCAGCTCCAATAGCGTATATTAAAGTTGTTGCAGTTAAAAAGCTCGTAGTTGGATTTCTGGGGACACGCCGACTTGGTATGATTACCACCGAAGCGTGGACTCATCGTTCCGCAGCGAAAGCTGACTTCACGGTTGGTTTCCCGCGCGGATGTTTTACCTTGAGGAAATTAGAGTGTTTCAGGCAGGCTTGGCCAGGATACGCTAGCATGGAATAATGGAATAGGACTTTGGTTCTATTTTGTTGGTTTCTAGAACCGAAGTAATGATTANNNNNNNNNNCTTGAGGAAATTAGAGTGTTTCAGGCAGGCTTGGCCAGGATACGCTAGCATGGAATAATGGAATAGGACTTTGGTTCTATTTTGTTGGTTTCTAGAACCGAAGTAATGATTAATAGGGACAGTTGGGGGCATTCGTATTTCGTTGTCAGAGGTGAAATTCTTGGAGTTCCGGGGGAAGTATGGTTGCAAGGCTGAAACTT

>ASV582 _ Licnophoridae
AAGTCTGGTGCCAGCAGCCGCGGTAATTCCAGCTCCAATAGCGTATACTAAAGTTGTTGCAGTTAAAAAGCTCGTAGTTGGATTTCGGGGCGGCGCGGTCGGTCAGCCGCAAGGTATGTTACTGGCCGCGCTGTTCTTCTTCGCCAAGACTGCGTGTGCTCTTAGTTGAGTGTGGGTAGGATTTGCGACGTTTACTTTGAAAAAATTAGAGTGTTCAAAGCAGGCTTGGCCAGGATACGCTAGCATGGAATAATTAGGAGGACTTAGGCCTCACTCGTTGGTTTGGGGGTCCGAGTAANNNNNNNNNNCCTGTGCGAAAGCATTTGCCAAGGATGTTTTCATTAATCAAGAACGAAAGTTAGGGGATCAAAGACGATCAGATACCGTCCTAGTCTTAACCATAAACTATGCCAACTGGGGATCGGGAGAGTTTCTCACTCTTTCGGCACCCTCCGAGAAATCAAAGTCTTTGGGTTCTGGGGGGAGTATGGTCGCAAGGCTGAAACTT

>ASV583 _ Dino-Group-II-Clade-10-and-11
AAGTCTGGTGCCAGCAGCCGCGGTAATTCCAGCTCCAATAGCGTATATTAAAGTTGTTGCGGTTAAAAAGCTCGTAGTTGGATTTCTGTTGAAGACGGCCGGTCCGCTCTATGAGCGTGTATCTGGTTCGGCTTTGGCATCCTCGTGGGGAACGTAACTGTGCTTGATTGCATGGTACGGTATTCACGACTTTTACTTTGAGGAAATTAGAGTGTTCACGGCAGGCAAGCGCCTTGAATATATTAGCATGGAATAATAATATAGGACTTTGGTTCTATTTTGTTGGTTTCTAGAACTANNNNNNNNNNCGAAAGCATTTGCCAAGGATGTTTTCATTGATCAAGAACGAAAGTATGGGGATCGAAGATGATTAGATACCGTCGTAGTCTATACCATAAACTATGCCGACTAGAGATTGGAGGTCGTTCTTATTATGACTCCTTCAGCACCTTATGAGAAATCAAAGTTTTTGGGTTCCGGGGGGAGTATGGTCGCAAGGCTGAAACTT

>ASV584 _ Dino-Group-I-Clade-1
AAGTCTGGTGCCAGCAGCCGCGGTAATTCCAGCTCCAATAGCGTATATTAAAGTTGTTGCGGTTAAAAAGCTCGTAGTTGGAGTTCTGCCAGGTGACGCTCGTCCGCCCAAGTGGTGTGTACAGGGCGTGCATCTGGCCCTTTCAAGGGGAACGTGTCTGCACTTTATTGTGTGGTGCGAGATCCTTGACTTTTACTTTGAGGAAATCAGAGTGTTCCAAGCAGGCTCTCGTCGTGTATAGCTCAGCATGGAATAATAGCATTGGACTTCGTTTCTAAGCTGTTGGTTGCAAGAAGCGNNNNNNNNNNCGAAAGCATCTGCCATGGATGTTTTCATTGATCAAGAACGAAAGTTAGGGGATCGAAGACGATCAGATACCGTCCTAGTCTTAACTATAAACCATGCCGGCTAGAGATCGGAGGTCGTTCGATTTGTGACACCTTCAGCATCTTGAGAGAAATCAAAGCCTTTGGGTTCCGGGGGGAGTATGGTCGCAAGGCTGAAACTT

>ASV585 _ Dino-Group-I-Clade-1
AAGTCTGGTGCCAGCAGCCGCGGTAATTCCAGCTCCAATAGCGTATATTAAAGTTGTTGCGGTTAAAAAGCTCGTAGTTGGAGTTCTGCCAGGTGCCGCCTGTCCGCCCCAGTGGTGAGTACGTGGCGCGCATTTGGCCCTTTCAAGGGGAGCGTATCTGCACTTAACTGTGTGGTGCGGGATCCTTGACTTTTACTTTGAGGAAATAAGAGTGTTCCAAGCAGGCTCTCGTCGTGCATAGCTCAGCATGGAATAATAGCATTGGACCTCGATTCTAAGCTGTTGGTTGCCAGAAACGNNNNNNNNNNCTACTGCGAAAGCATCTGCCATGGATGTTTTCATTGATCAAGAACGAAAGTTAGGGGATCAAAGACGATCAGATACCGTCCTAGTCTTAACCATAAACTATGCCAACTGGGGATCGGGAGAGTTTCTCACTCTTTCGGCACCCTCCGAGAAATCAAAGTCTTTGGGTTCTGGGGGGAGTATGGTCGCAAGGCTGAAACTT

>ASV586 _ Ostreobiaceae
AAGTCTGGTGCCAGCAGCCGCGGTAATTCCAGCTCCAATAGCGTATATTTAAGTTGTTGCGGTTAAAACGCTCGTAGTTGGACTTTGGGTTCCGCTTCGTCGGTCCGCCCTCGCGGGCGCGCACCGCACGTTCGGCAACCTTTTTGGTCGGTCCCCGTGGCTGGGCTTCACTGTCTGGCCGCGCGTGTCCGTCTGGGTTACTTTGAGGAAAATAGAGTGTTCAAAGCACGCGGCTGCGCGAATACGCTAGCATGGAATAACACGAGAGGGCTGCGGGCCACACGTGGTTGGTCTGTGGNNNNNNNNNNCATCTGCGAAAGCGATTGCCAAGGACGTCTCCGTTGATCAAGAACGAAAGTTAGGGGATCAAAGACGATCAGATACCGTCCTAGTCTTAACCATAAACTATGCCAACTGGGGATCGGGAGAGTTTCTCACTCTTTCGGCACCCTCCGAGAAATCAAAGTCTTTGGGTTCTGGGGGGAGTATGGTCGCAAGGCTGAAACTT

>ASV587 _ Ephelotidae
AAGTCTGGTGCCAGCAGCCGCGGTAATTCCAGCTCCAATAGCGTATATTAATGTTGTTGCAGTTAAAAAGCTCGTAGTTGAATTTAGAAGGGGGAACTCTTCTGTTTGTCCTCATACATGCATCCGTTATTGTTGCTTGTGTGATCAAACTTTTACTGTGAGAAAACTAAAGTGCTCAAAGCAGGCTAACGCTTGAATATTAAAGCATGGAATAATAAAATAGGACTTTATTCATTTTATTGGTTATTGAATGAAGTAATGATTAATAGGGACAGTTGGGGGCATTCGTATTTAACTGNNNNNNNNNNGCGAAAGCATTTGCCAAGAATGTTTTCATTAATCAAGAACGAAAGTTAGGGGATCGAAGACGATCAGATACCGTCGTAGTCTTAACCATAAACTATGCCGACTAGAGATTGGAGGTTTATTTTACCAGTTTCCTTCAGCACCTTATGAGAAATCAAAGTCTTTGGGTTCTGGGGGGAGTATGGTCGCAAGGCTGAAACTT

>ASV588 _ Dino-Group-II-Clade-26
AAGTCTGGTGCCAGCAGCCGCGGTAATTCCAGCTCCAATAGCGTATATTAAAGTTGTTGCGGTTAAAAAGCTCGTAGTTGGATTTCTGTTGAGGAAGTCCGGTCCGCACTTTGTGCGTGATCTGGTTCTGCCTCGGCATCCTCGCGGGGAACATGCTGCGCTTGATTGCGTGGTGTGGTATTCGCGACTTTTACTTTGAGGAAATTAGAGTGTTCACGGCAGGCAATCGCCTTGAATACGTTAGCATGGAATAATAATATAGGACCTTGGTTCTATTTTGTTGGTTTCTAGAACTAAGNNNNNNNNNNCGAAAGCATTTGCCAAGGATGTTTTCATTGATCAAGAACGAAAGTAAGGGGATCGAAGACGATTAGATACCGTCGTAGTCTTTACCATAAACTATGCCAACTAGAGATTGGAGGTCGTTCTTTTTATGACTCCTTCAGCACCTTATGAGAAATCAAAGTCTTTGGGTTCCGGGGGGAGTATGGTCGCAAGGCTGAAACTT

>ASV589 _ Ephelotidae
AAGTCTGGTGCCAGCAGCCGCGGTAATTCCAGCTCCAATAGCGTATATTAATGTTGTTGCAGTTAAAAAGCTCGTAGTTGAATTTAGAAGGGGGAACTCTTCTGTTTGTCCTCATACATGCATCCGTTATTGTTGCTTGTGTGATCAAACTTTTACTGTGAGAAAACTAAAGTGCTCAAAGCAGGCTAACACTTGAATATTAAAGCATGGAATAATAAAATAGGACTTTATTCATTTTATTGGTTATTGAATGAAGTAATGATTAACAGAAACAGTTGGGGGCATTCGTATTTAATTGNNNNNNNNNNAACCAGTGCGAAAGCATTTGCCAAGGATGTTTTCATTAATCAAGAACGAAAGTTAGGGGATCAAAGACGATTAGATACCGTCGTAGTCCTAACCATAAACTATGCCGACTAGGGATTGGTGAGGTGAACCCTCATCAGCACCTAATGAGAAATCAAAGTCTTTGGGTTCTGGGGGGAGTATGGTCGCAAGGCTGAAACTT

>ASV590 _ Perkinsidae
AAGTCTGGTGCCAGCAGCCGCGGTAATTCCAGCTCCAATAGCGTATATTAAAGTTGTTGCGGTTAAAAAGCTCGTAGTTGGATTTCTGCCGAGGGCGACCGGTCCATCCTGCCTTCGGGTAGGGTTGGTATCAGGTTTGACCGAGGCTTTTTCTTGGGATTCGAGCTCAATGTACTTAGCTGTGCGTTGTCCGTGTTCCAAGACTTTTACTTTGAGGAAATTAGAGTGTTTCAAGCAGGCTCATGCCGTGAATACATTAGCATGGAATAATAGGATATGACTTCGGTTATATTTTGTTNNNNNNNNNNGCGAAAGCATTTGCCAAGGATGTTTTCATTGATCAAGAACGAAAGTTAGGGGATCGAAGACGATCAGATACCGTCCTAGTCTTAACCATAAACTATGCCGACTAGGGATTGGGGGTCGTTAATCTTTGACGCCCTCAGCACCTCGTGAGAAATCAAAGTCTTTGGGTTCCGGGGGGAGTATGGTCGCAAGGCTGAAACTT

>ASV591 _ Corallicolidae
AAGTCTGGTGCCAGCAGCCGCGGTAATTCCAGCTCCAATAGCGTATATTAAAGTTGTTGCAGTTAAAAAGCTCGTAGTTGGATTTCTGTCAAGAACAAGCGGTCCGCTCCCTTGGAGTGTGTACTTGCGTCGTTTTTGACTTTCTTCTGAACTCAGATGTTTCCCCTTCACTGGGTGAGGCAGCTGGGCAGAACCTTTACTTTGAGGAAATTAGAATGTTTGAAGCAGGCGCATGCCTTGAATACATTAGCATGGAATAATGAGATAGGACCTTTGTTCTATTTTGTTGGTTTCTAGANNNNNNNNNNGCGAAAGCATTTGCCAAGAATGTTTTCATTAATCAAGAACGAAAGTTAGGGGATCGAAGACGATCAGATACCGTCGTAGTCTTAACCATAAACTATGCCGACTAGAGATTGGAGGTTTATTTTACCAGTTTCCTTCAGCACCTTATGAGAAATCAAAGTCTTTGGGTTCTGGGGGGAGTATGGTCGCAAGGCTGAAACTT

>ASV592 _ Licnophoridae
AAGTCTGGTGCCAGCAGCCGCGGTAATTCCAGCTCCAATAGCGTATATTAAAGTTGTTGCAGTTAAAAAGCTCGTAGTTGAAGTTTTGGAACTCTGAGCCTGACGCATCATTTGCCTCGGTTCAGTGTTTCATATTCACAAAGATGTCTTTGCCCATTAACTTGTGCTTGGACGGAGTTGTGTCATTTACTGTGAACAAATTAGGGTGTTTAAAGCAGGCCTTTGTTTGGATACATTAGCATGGAATAATAAGATATAACTTTGGTTGTATTTTGTTGGTGACTACCAAAGTAATGATNNNNNNNNNNCTACTGCGAAAGCATTTACCAAGGATGTTTTCATTAATCAAGAACGAAAGTTAGGGGATCAAAGACGATCAGATACCGTCCTAGTCTTAACCATAAACTATGCCAACTGGGGATCGGGAGAGTTTCTCACTCTTTCGGCACCCTCCGAGAAATCAAAGTCTTTGGGTTCTGGGGGGAGTATGGTCGCAAGGCTGAAACTT

>ASV593 _ Ostreobiaceae
AAGTCTGGTGCCAGCAGCCGCGGTAATTCCAGCTCCAATAGCGTATATTTAAGTTGTTGCGGTTAAAACGCTCGTAGTTGGACTTTGAGCGTCGCCGGGTCGGTCCGCCCTCACGGGCGCGCACCGCACTCGCGTCAGCTCTTCGGGTCGGTCCCGCCGGCTGGGCTTAACTGTCCGGTCGGCGGTGTTCCGACCGGGTTACTTTGAGGAAAATAGAGTGTTTAAAGCATGCGGCTGTGCAAATACGCTAGCATGGAATAACACGAGAGGGCTGTGGGCCACACGTGGTTGGTCTATGNNNNNNNNNNCTGGGCTTAACTGTCCGGTCGGCGGTGTTCCGACCGGGTTACTTTGAGGAAAATAGAGTGTTTAAAGCATGCGGCTGTGCAAATACGCTAGCATGGAATAACACGAGAGGGCTGTGGGCCACACGTGGTTGGTCTATGGTGTCCATAGCAATGATCGAGAGGAGGGTTCCGGGGGGAGTACGGTCGCAAGGCTGAAACTT

>ASV594 _ Paulinellidae
AAGTCTGGTGCCAGCAGCCGCGGTAATTCCAGCTCCAGTAGCGTATATTAAAATTGTTGCAGTTAAAAAGCTCGTAGTTGGATTTCTGATTGACCAAGTTACGGTCCGGTGTCCTCAGGATACTGTGTACTGTCTTCGTGTTTATCATCCTTCCAGAGAGTGGTGCCTACCGGTTCGCCGGCAGGGCGCCTACAATCTGGATCTTTTACTTTGAAAAAATTAGAGTGTTCCAAGCAAGCTTACGCTTTGAATACATTAGCATGGAATAATAATATAGGACTTCGTTTCTATTTTGTTGNNNNNNNNNNCGAAAGCATTCACCAAGGATGTCTTCTTTAATCAAGAACGAAAGTTGGGGGATCGAAGACGATCAGATACCGTCGTAGTCTCAACCATAAACTATACCGACTAAGGATCCGCCGTCGTCTAATCTTCGACTCGGTGGGCACTTTATGAGAAATCAAAGTCTTTGGGTTCCGGGGGGAGTATGGTCGCAAGGCTGAAACTT

>ASV595 _ Thalassiosiraceae
AAGTCTGGTGCCAGCAGCCGCGGTAATTCCAGCTCCAATAGCGTATATTAAAGTTGTTGCAGTTAAAAAGCTCGTAGTTGGATTTCTGGCAGGAGTGACCGGTCACACACTCTGTGTGTGAACTCGCGTTGTCTCTGGCCATCCTTGGGGAGATCCTGTTTGGCATTAAGTTGTCGGGCAGGGGATACCCATCGTTTACTGTGAAAAAATTAGAGTGTTTAAAGCAGGCTTATGCCGTTGAATATATTAGCATGGAATAATAAGATAGGACTTCGGAACTATTTTGTTGGTTTGCGTTNNNNNNNNNNGCGAAAGCATTTGCCAAGAATGTTTTCATTGATCAAGAACGAAAGTTAGAGGATCGAAGACGATCAGATACCGTCCTAGTTCTAACCATAAACGATGCCGACTAGGGATCAGCGGGTGTTATTGTATGACCCCGTTGGCACCTTAAGGGAAACCAAAGTTTTTGGGTTCCGGGGGAAGTATGGTTGCAAGGCTGAAACTT

>ASV596 _ Abeoformidae_Group_MAIP_2
AAGTCTGGTGCCAGCAGCCGCGGTAATTCCAGCTCCAATAGCGTATATTAAAGTTGTTGCAGTTAAAAAGCTCGTAGTTGGATGTTGGGTTCTAGTTATGGTCGGTCTCTTCTAGAGTACTGTCATGCTGGCCCTTTTTCTCGAGGCCTATAGGTGCACTTTACCGTGTGTTTATAGTGTTCGGGACTTTTACCGTGAGAAAATTAGAGTGTTCATAGCAGGCTAGTGCTTGAATATTACAGCATGGAATAATGGAATAGGATCATGATCTTATTTTGTTGGTTTCTAAGATTAAGATNNNNNNNNNNGCGAAAGCATTTGCCAAGGATGTTTTCGTTAATCAAGAACGAAAGTTGAGGGATCGAAGATGATCAGATACCGTCGTAGTCTTAACCATAAACTATGCCGACTAGGGATTGGTGGTCGTTAATAAATGTCACCATCAGCACCTTATGAGAAATCAAAGTTTTTGGGTTCTGGGGGGAGTATGGTCGCAAGGCTGAAACTT

>ASV597 _ Chrysochromulinaceae
AAGTCTGGTGCCAGCAGCCGCGGTAATTCCAGCTCCAATAGCGTATATTAAAGTTGTTGCAGTTAGAACGCTCGTAGTCGGATTTCGGGGCGGGCCGACCGGTCTGCCGATGGGTACGCACTGGTCGGCGCGTCCTTCCTTCCGGAGACCGTGCCTACTCTTAACTGAGCGGGGGCGGGAGACGGATCGTTTACTTTGAAAAAATCAGAGTGTTTCAAGCAGGCAGCTCGCTCTTGCATGGATTAGCATGGGATAATGAAATAGGACTTTGGTGCTATTTTGTTGGTTTCGAACACCGNNNNNNNNNNGCGAAAGCATTTGCCAGGGATGTTTTCACTGATCAAGAACGAAAGTTAGGGGATCGAAGAGGATCAGATACCCTCGTAGTCTTAACCATAAACCATGCCGACTAGGGATTGGAGGATGTTCACAATTGACTCCTTCAGCACCTTACGGGAAACTAAAGTCTTTGGGTTCCGGGGGGAGTATGGTCGCAAGGCTGAAACTT

>ASV598 _ Dino-Group-I-Clade-4
AAGTCTGGTGCCAGCAGCCGCGGTAATTCCAGCTCCAATAGCGTATATTAAAATTGTTGCGGTTAAAACGCTCGTAGTTGGATATCTGCCAAGGGGTTCCGGTCCTTCCCAGTGAAGAATACGCGGAACTCTTCTTGGCATTTGTTCAGGGAAGGTGTTTGCACTTTATTGTGTGTCACATGATCTGAATTTTTACTTTGAGGAAATGAGAGTGTTTCAAGCAGGCTTTTGCCGTGAATATGATAGCATGGAATAATAGCATAGGACCCCTTTCCAAAGCTGTTGGTTTTTGGAACGANNNNNNNNNNGCGAAGGCATCTGCCCAGGATGTTTTTGTTGATCAAGAACGAAAGTTAGGGGATCGAAGACGATCAGATACCGTCCTAGTCTTAACCTTAAACTATGCCGGCTGGAGATTGGAGTCGTCAGAATTGTGACGTCTTCAGCATCCTGAGAGAAATCGAAGTCTTTGGGTTCCGGGGGGAGTATGGTCGCAAGGCTGAAACTT

>ASV599 _ Dolichomastigaceae
AAGTCTGGTGCCAGCAGCCGCGGTAATTCCAGCTCCAATAGCGTATATTTAAGTTGTTGCAGTTAAAAAGCTCGTAGTTGGATTTCGGGCGAGGTCTACCGGTCCGCCGTATAGGTGTGCACTGGCCGAGCTCGTCTTTCTGTCGGGGACGCGCTCCTGGGCTTCACTGTCTGGGACGCGGAGTCGGCGCTGTTACTTTGAAAAAATTAGAGTGTTCAAAGCGGGCTTACGCATGAATACATTAGCATGGGATAACACTATAGGACTCTGTTTCTATTTTGTTGGTCTTCGGAAACGGNNNNNNNNNNCGAAAGCATTTGCCAAGGATGTTTTCATTAATCAAGAACGAAAGTTGGGGGCTCGAAGATGATCAGATACCGTCCTAGTCTCAACCATAAACGATGCCGACTCAGGATTGGCGGATGTTATATCGATGACTTCGCCAGCACTGTAAGAGAAATCAAAGTTTTTGGGTTCCGGGGGGAGTATGGTCGCAAGGCTGAAACTT

>ASV600 _ Corallicolidae
AAGTCTGGTGCCAGCAGCCGCGGTAATTCCAGCTCCAATAGCGTATATTAAAGTTGTTGCAGTTAAAAAGCTCGTAGTTGGATTTCTGTCAAGAACAAGCGGTCCGCTCCTTTGGAGTGTGTACTTGCGTCGTTTTTGACTTTCTTCTGAACTCAGATGTTTCCCCTTCACTGGGTGAGGCAGCTGGGCAGAACTTTTACTTTGAGAAAATTAGAGTGTTTCAAGCAGGCTAGCGCCTTGAATACTGCAGCATGGAATAATAAGATAGGATTTCAGTTCTATTTTATTGGTTCTAAGANNNNNNNNNNCTACTGCGAAAGCATTTGCCAAGAATGTTTTCATTAATCAAGAACGAAAGTTAGGGGATCGAAGACGATCAGATACCGTCGTAGTCTTAACCATAAACTATGCCAACTGGGGATCGGGAGAGTTTCTCACTCTTTCGGCACCCTCCGAGAAATCAAAGTCTTTGGGTTCTGGGGGGAGTATGGTCGCAAGGCTGAAACTT

>ASV601 _ Cladophorales_X
AAGTCTGGTGCCAGCAGCCGCGGTAATTCCAGCTCCAATAGCGTATATGTAAGTTGTTGCGATTAAAAAGCCCGTAGCTGAACCTCGGGCAACCCTGACGGTCCGCATTACGTGAGTACTATCGTGGGTTGTCTTTCTGGTAAGACCGTATCTCGGGGTTAATTCACCGAGAACGGCGCTTACCAAGGTTACTTTGAGTAAAATAGAGTGTTCAAAGCAAGCACGCGCTCTGAATACACTAGCATGGGATAACACGACATGACCGATGGTCTATCTTGTTGGCCTGTAGACCTGTTGGNNNNNNNNNNCGAAAGCATTTGCCAAGGACGCTTTCATTAGTCAAGGACGAAAGTCGGGGGATCGAAGACGATTAGATACCGTCGTAGTCTCGACCATAAACGATGCCAATTAGGGATTGGAGGGCGGATCCAATATGCCTCCTCCAGCACCTTCCGCGAAAGCAAAATTTATGGGCTTCGGGGGGAGTATGGTCGCAAGGCTGAAACTT

>ASV602 _ Mariager-Fjord-lineage
AAGTCTGGTGCCAGCAGCCGCGGTAATTCCAGCACCAGTAGCGTATACCTATCTTGTTGCAGTTAAAAAGCTCGTAGCTGAAACTTGGGACTGAGCGGCAGGGTCTGCCGGGACGGTGTGTACCAGTCGCTCTTTCCTTCCTTCCGGTTTTTGCTTGCGTGCGGGACTTCACTGTTCCGCCGTGTAGCTCCGGATCTTTCACTGTGAATAAAGTAACGCGCTCTAAGCAGGCCTAATTATGCCTTGAATATTTCAGCATGGGATGATACAACAGGTCTTTGCGTCTATTTTGTTGGTTNNNNNNNNNNAAGCATTTTCCAGAGATGTTTCCGTCAGTCAAGAACTAAAGTTGGGGGATCGAAGATGATCAGATACCGTCGTAGTCTCAACCATAAACTATGCCGACCAGGGATTCGGGGCACGTTAATTGGACGACTCTCCGAGCACCTTGCGAGAAATCATTGAGTCTTTGGGTTCTGGGGGGAGTATGGTCGCAAGGCTGAAACTT

>ASV603 _ Corallicolidae
AAGTCTGGTGCCAGCAGCCGCGGTAATTCCAGCTCCAATAGCGTATATTAAAGTTGTTGCGGTTAAAAAGCTCGTAGTTGGATTTCTGTTGAGGGCGACCGGTCCAGGCATTGTTCTGTGTATCTGGTTTGACCTCGGCATCCTCTCAAAGCCGCGCTGCGCTTCATTGTCGTGGTGCGAACTTTGGGACTTTTACTTTGAGGAAATTAGAGTGTTCACGGCAGGCATGCGCCTTGAATATATTAGCATGGAATAATAAGATAGGATTTCAGTTCTATTTTATTGGTTCTAAGAACTGNNNNNNNNNNGCGAAAGCATTTGCCAAGAATGTTTTCATTAATCAAGAACGAAAGTTAGGGGATCGAAGACGATCAGATACCGTCGTAGTCTTAACCATAAACTATGCCGACTAGAGATTGGAGGTTTATTTTACCAGTTTCCTTCAGCACCTTATGAGAAATCAAAGTCTTTGGGTTCTGGGGGGAGTATGGTCGCAAGGCTGAAACTT

>ASV604 _ Warnowiaceae
AAGTCTGGTGCCAGCAGCCGCGGTAATTCCAGCTCCAATAGCATATATTAAAGTTGTTGCGGTTAAAAAGCTCGTAGTTGGATTTCTGCTGGGGACGATCGGTCCGCCCTCTGGGTGAGTATCTGGCTCGGCCTTTGCATCTTCTTGAAGAGCGTTACTGCACTTGACTGTGTGGTGCGGTATACAAGACTTTTACTTTGAGGAAATAAGAATGTTTGAAGCAGGCGCATGCCTTGAATACACTAGCATGGAATAATGAGATAGGACCTCGGTTCTATTTTGTTGGTTTCTAGAATTGNNNNNNNNNNGCGAAAGCATTTGCCAAGGATGTTTTCATTGATCAAGAACGAAAGTTAGGGGATCGAAGACGATCAGATACCGTCCTAGTCTTAACCATAAACGATGCCGACTAGGGATCAGCGGGTGTTATTGTATGACCCCGTTGGCACCTTAAGGGAAACCAAAGTTTTTGGGTTCCGGGGGAAGTATGGTTGCAAGGCTGAAACTT

>ASV605 _ Ostreobiaceae
AAGTCTGGTGCCAGCAGCCGCGGTAATTCCAGCTCCAATAGCGTATATTTAAGTTGTTGCGGTTAAAACGCTCGTAATTGGACTTTGGGTTCCGCTTCGTTGGTCCACCCTCGCGGGCGCGCATCGCACGTTTGGCAACCTTTTTGGTCGGTCCCCGCGGCTGGGCTTCACTGTCTGGCCGCGCGTGTCCGTCTGGGTTACTTTGAGGAAAATAGAGTGTTCAAAGCACGCGGCTGCGTGAATACGCTAGCATGGAATAACACGAGAGGGCTGCGGTCCACACGTGGTTGGTCTGTGGNNNNNNNNNNGAAAGCGATTGCCAAGGACGTCTCGGTTGATCAAGAACGAAAGTTGGTGGAACGAAGATGCTTAGATACCGTCATAGTCCCAACCATAAACGATGCCGACTAGGGATCGGCGGGCGTTCCGTTTTGAGGGCCCGCTGGCACCTGACGAGAAATCGAAGTCTTTGGGTTCCGTGGGGAGTACGGTCGCAAGGCTGAAACTT

>ASV606 _ Ostreobiaceae
AAGTCTGGTGCCAGCAGCCGCGGTAATTCCAGCTCCAATAGCGTATATTTAAGTTGTTGCGGTTAAAACGCTCGTAGTTGGACTTTGGGTTCCGCTTCGTCGGTCCGCCCTCGCGGGCGCGCACCGCACGTTCGGCAACCTTTTTGGTCGGTCCCCGCGGCTGGGCTTCACTGTCTGGCCGCGCGTGTCCGTCTGGGTTACTTTGAGGAAAATAGAGTGTTCAAAGCACGCGGTTGCGCGAATACGCTAGCATGGAATAACACGAGAGGGCTGCGGGCCACACGTGGTTGGTCTGTGGNNNNNNNNNNGCTGGGCTTCACTGTCTGGCCGCGCGTGTCCGTCTGGGTTACTTTGAGGAAAATAGAGTGTTCAAAGCACGCGGTTGCGCGAATACGCTAGCATGGAATAACACGAGAGGGCTGCGGGCCACACGTGGTTGGTCTATGGTGTCCATAGCAATGATCGAGAGGAGGGTTCCGGGGGGAGTACGGTCGCAAGGCTGAAACTT

>ASV607 _ Licnophoridae
AAGTCTGGTGCCAGCAGCCGCGGTAATTCCAGCTCCAATAGCGTATATTAAAGTTGTTGCAGTTAAAAAGCTCGTAGTTGGATTTCTGGGGACACGCCGACTTGGTATGATTACCACCGAAGCGTGGACTCATCGTTCCGCAGCGAAAGCTGACTTCACGGTTGGTTTCCCGCGCGGATGTTTTACCTTGAGGAAATTAGAGTGTTTCAGGCAGGCTTGGCCAGGATACGCTAGCATGGAATAATGGAATAGGACTTTGGTTCTATTTTGTTGGTTTGTGGAACCGAAGTAATGATTANNNNNNNNNNGCGAAAGCATTTGCCAAGAATGTTTTCATTGATCAAGAACGAAAGTTAGAGGATCGAAGACGATCAGATACCGTCCTAGTTCTAACCATAAACGATGCCGACTAGGGATCAGCGGGTGTTATTGTATGACCCCGTTGGCACCTTAAGGGAAACCAAAGTTTCTGGGTTCCGGGGGAAGTATGGTTGCAAGGCTGAAACTT

>ASV608 _ Ostreobiaceae
AAGTCTGGTGCCAGCAGCCGCGGTAATTCCAGCTCCAATAGCGTATATTTAAGTTGTTGCGGTTAAAACGCTCGTAGTTGGACTTTGGGTTCCGCTTCGTCGGTCCGCCCTCGCGGGCGCGCACCGCACGTTCGGCAACCTTTTTGGTCGGTCCCCGTGGCTGGGCTTCACTGTCTGGCCGCGCGTGTCCGTCTGGGTTACTTTGAGGAAAATAGAGTGTTCAAAGCACGCGGCTGCGCGAATACGCTAGCATGGAATAACACGAGAGGGCTGCGGGCCACACGTGGTTGGTCTGTGGNNNNNNNNNNCGAAAGCGATTGCCAAGGACGTCTCCGTTGATCAAGAACGAAAGTTGGGGGATCGAAGATGCTTAGATACCGTCCTAGTCTTAACCATAAACCATGCCGACTAGAGATTGGAGGTCGTTAATTATACGACCCCTTCAGCACCTTATGAGAAATCAAAGTCTTTGGGTTCCGGGGGGAGTATGGTCGCAAGGCTGAAACTT

>ASV609 _ Dino-Group-II-Clade-16
AAGTCTGGTGCCAGCAGCCGCGGTAATTCCAGCTCCAATAGCGTATATTAAAGTTGTTGCGGTTAAAAAGCTCGTAGTTGGATTTCTGTCGAGGACGGTCGGTCCACACTTTGTGTGAGTATCTGATTCGGCCTTGGCATCCTCCTGGGGTACGTTTCTGCGCTTGATTGCGTGGAGCGGAATTCAGGACTTTTACTTTGAGGAAATTAGAGTGTTCACGGCAGGCAAACGCCTTGAATATATTAGCATGGAATAATAATATAGGACCTTTGTTCTATTTTGTTGGTTTCTAGAGCGANNNNNNNNNNCGAAAGCATTTGCCAAGGATGTTTTCATTGATCAAGAACGAAAGTTAGGGGATCGAAGACGCTTAGATACCGTCGTAGTCTTAACCATAAACTATGCCGACTAGAGATTGGTGGTCGTTCTTTTTATGACTCCATCAGCACCTTATGAGAAATCAAAGTCTTTGGGTTCCGGGGGGAGTATGGTCGCAAGGCTGAAACTT

>ASV610 _ Colpodellaceae:plas
AAGTCTGGTGCCAGCAGCCGCGGTAATACGGGGGATGCAAGCGTTATCCGGAATAACTGGGCGTAAAGCGTCTGTAGGTGGTTTAGTGTGTTCTTAGTTAAATTATGAAGCCTAACTTCATGAAAAGTAAGAAAACTATTAGACTTGAGTACAATAGGGGTAAGAGGAATTCTTCGAGAAGTAGTGAAATGCGAAGATACGAAGGAGAAGAACATAAGCGAAGGCTTCTTACTGGGTCGTAACTGACACTGAGAGACGAAAGCTAGGGGAGCGAATGGGATTAGATACCCCAGTAGTCNNNNNNNNNNAACATAAGCGAAGGCTTCTTACTGGGTCGTAACTGACACTGAGAGACGAAAGCTAGGGGAGCGAATGGGATTAGATACCCCAGTAGTCCTAGCTGTAAACGATGGATATTCGGTGCCGGAAATTTTATTAGAACATTTCGGTACCCTAGCTAACGCGTTAAATATCCCGCCTGAGGAGTACGCTCGCAAGGCTGAAACTT

>ASV611 _ Warnowiaceae
AAGTCTGGTGCCAGCAGCCGCGGTAATTCCAGCTCCAATAGCGTATATTAAAGTTGTTGCGGTTAAAAAGCTCGTAGTTGGATTTCTGCTGAGGACGACCGGTCCGCCCTCTGGGTGAGTATCTGGCTCGACCTTGGCATCTTCTTGAAGAACGTAACTGCACTTGACTGTGTGGTGCGGTACTCAAGACTTTTACTTTGAGGAAATTAGAGTGTTTGAAGCAGGCGCATGCCTTGAATACATTAGCATGGAATAATGAGATAGGACCTTTGTTCTATTTTGTTGGTTTCTAGAACTGNNNNNNNNNNCTACTGCGAAAGCATTTGCCAAGGATGTTTTCATTAATCAAGAACGAAAGTTAGGGGATCAAAGACGATCAGATACCGTCCTAGTCTTAACCATAAACTATGCCAACTGGGGATCGGGAGAGTTTCTCACTCTTTCGGCACCCTCCGAGAAATCAAAGTCTTTGGGTTCTGGGGGGAGTATGGTCGCAAGGCTGAAACTT

>ASV612 _ Oblongichytridiaceae
AAGTCTGGTGCCAGCAGCCGCGGTAATTCCAGCTCCAATAGCGTATATTAATGTTGTTGCAGTTAAAAAGCTCGTAGTTGGATTTCTGACAAGAGCGACCGGTCCTAGCCTTAAGGTTGGTGTACTTGTGTTGTCTCTAGTCATCCTTATGGAGAACGTGCCTGGCATTAAATTGCCGAGCTCGGGACCCATATCGTTTACTGTGAAAAAATTAGAGTGTTCAAAGCAGGCAATCGCTGTGAATACATTAGCATGGAATAATAAGATAGGACCCTGGTACTATTTTGTTGGTTTACATNNNNNNNNNNGCGAAAGCATTTACCAAGGATGTTTTCATTAATCAAGAACGAAAGTTAGGGGATCGAAGATGATTAGATACCATCGTAGTCTTAACCATAAACTATGCCGACTAGGGATTGGTGGATGTTAATTAATGACTTCATCAGCACCTTATGAGAAATCAAAGTCTTTGGGTTCCGGGGGGAGTATGGTCGCAAGGCTGAAACTT

>ASV613 _ Thaumatomonadidae
AAGTCTGGTGCCAGCAGCCGCGGTAATTCCAGCTCCAGTAGCGTATATTAAAGTTGTTGCAGTTAAAAAGCTCGTAGTTGGATTTCTGCTTGTAGCGTTGGGCCCGCCCGGGTTACCGGTGTGAGTGCCTGTTCGCTCCTTGCATCCTTCTAGAGAACGGTTCTCTCCTTCATTGGTTGTGGGATCGCAATCTAGATCTTTTACTTTGAAAAAATTAGAGTGTTTAAAGCAGGCTTGTGCTATGAATACATTAGCATGGAATAATAATTTAGGACTTTGGTTCTATTTTGTTGGTTTCNNNNNNNNNNCGAAAGCATTCACCAAGGATGTCTTCTTTAATCAAGAACGAAAGTTGGGGGATCGAAGACGATCAGATACCGTCGTAGTCTCAACCATAAACTATGCCGACTAAGGATGAGTGAACGTTGCATTTTCGACTTCATTCGCACTTTATGAGAAATCAAAGTTTTTGGGTTCCGGGGGGAGTATGGTCGCAAGGCTGAAACTT

>ASV614 _ Chlorarachnida_X:nucl
AAGTCTGGTGCCAGCAGCCGCGGTAATACCAGCTCCAATAGTGTATACTAGTATTGTTGCGGTTAAAACGTTCGTAGTCGAATTTTATACCCCTCGCATACTGTCGCAAGACCCGGATAATCTAGGTTATTCGAGGCTTGAGGGGTTACTGCCAGGATATCTCTTCTGCCAATCGCATGTTGCGAGGATAGGAGATGTTGTGGTAAGTTACCTTGAGAAAATTACGGTGTTCATAGCAAGCACGATGTGCCATGGATACAATAGCATGGGATAACAACAATTAAACTTTGGCCTCACTNNNNNNNNNNAAAGCATCTACCAAGTATGTTTTCGTTGATCAAGAACGAAAGTTGAGGTAGCAAAGTCGATTTGGCACCGGCGTAGTCTCAACCGTAAACGATGCCGACTAGGGGTTGGTAGATGTAGTTGTCGATAGCTCTATCAGCACCTTATGAGAAATCACAAGTTCTTGGGTTCCGGGGGGAGTACGGTCGCAAGGCTGAAACTT

>ASV615 _ Peronosporomycetes_XX
AAGTCTGGTGCCAGCAGCCGCGGTAATTCCAGCTCCAATAGCGTATATTAAAGTTGTTGCAGTTAAAAAGCTCGTAGTTGGATTTCTGGTCTAGGTTATCGGTCGTCGTGCGTATGCGCGATTGAACTTGTATGACTTGGGTCATTTTTTGTGAGGATGTGCTTCTGGCATTAAGTTGTCGGGGGTATGGACTTGCATCGTTTACTGTGAAAAAATTAGAGTGTTTAAAGCAGGCGTTGGCCATTTTTGAATACATTAGCATGGAATAATAAGATACGACTTTGGTGGTCTATTTTGTNNNNNNNNNNGCGAAAGCATTTACCATGGATGTTTTCATTAATCAAGAACGAAAGTTAGGGGATCGAAGATGCTTAGATACCATCGTAGTCTTAACCATAAACTATGCCGACTCGGGATTGGCAGTCGTTTAATTATGACCTTGTCAGCACCGTATGAGAAATCAAAGTCTTTGGGTTCCGGGGGGAGTATGGTCGCAAGGCTGAAACTT

>ASV616 _ Dino-Group-II-Clade-16
AAGTCTGGTGCCAGCAGCCGCGGTAATTCCAGCTCCAATAGCGTATATTAAAGTTGTTGCGGTTAAAAAGCTCGTAGTTGGATTTCTGTCGAGAACGCGCGGTCCACGCTTTGCGTGAGTATCTGTGTCGGTCTTGGCATCCTCTAAAGGATCGTTTCTGCGCTTGATTGCGTGGAGCGGAACTTTAGACTTTTACTTTGAGGAAATTAGAGTGTTCACGGCAGGCAAACGCCTTGAATACATTAGCATGGAATAATAACATAGGGCCTTGGTTCTATTTTGTTGGTTTCTAGAGCTGNNNNNNNNNNCGAAAGCATTTGCCAAGGATGTTTTCATTGATCAAGAACGAAAGTTAGGGGATCGAAGACGCTTAGATACCGTCGTAGTCTTAACCATAAACTATGCCGACTAGAGATTGGAGGTCGTTTTTTTTATGACTCCTTCAGCACCTTATGAGAAATCAAAGTCTTTGGGTTCCGGGGGGAGTATGGTCGCAAGGCTGAAACTT

>ASV617 _ Thoracosphaeraceae
AAGTCTGGTGCCAGCAGCCGCGGTAATTCCAGCTCCAATAGCGTATATTAAAGTTGTTGCGGTTAAAAAGCTCGTAGTTGGATTTCTGCTGAGGACGACCGGTCCGCCCTCTGGGTGAGTATCTGGCTCGGCCTGGGCATCTTCTTGGAGAACGTAGCTGCACTTGACTGTGTGGTGCGGTATCCAGGACTTTTACTTTGAGGAAATTAGAGTGTTTCAAGCAGGCACACGCCTTGAATACATTAGCATGGAATAATAAGATAGGACCTTGGTTCTATTTTGTTGGTTTCTAGAGCTGNNNNNNNNNNCGAAAGCATTTGCCAAGGATGTTTTCATTGATCAAGAACGAAAGTTAGGGGATCGAAGACGATCAGATACCGTCCTAGTCTTAACCATAAACCATGCCGACTAGAGATTGGAGGTCGTTATTTGTATGACTCCTTCAGCACCTTATGAGAAATCAAAGTCTTTGGGTTCCGGGGGGAGTATGGTCGCAAGGCTGAAACTT

>ASV618 _ Naviculaceae
AAGTCTGGTGCCAGCAGCCGCGGTAATTCCAGCTCCAATAGCGCATATTAAAGTTGTTGCAGTTAAAAAGCTCGTAGTTGGATTTGTGGTCTACGGTGTGTTCCGGGCACTTGTTGTCTGAGTAACCTGCTGTTACCATCCTTGGGTGGAACCTGTGTGGCATTAGGTTGTCGTGCAGGGGATGCCCATCATTTACTGTGAAAAAATTAGAGTGTTCAAAGCAGGCTTATGCCGTTGAATATATTAGCATGGAATAATGAGATAGGACTTTTTTGCTATTTTGTTGGTTTGCGCAAAGNNNNNNNNNNGCGAAAGCATTTACCAAGGATGTTTTCATTAATCAAGAACGAAAGTTAGGGGATCGAAGATGATTAGATACCATCGTAGTCTTAACCATAAACTATGCCGACAAGGGATTGGTGGAGTCTCGTTATGTCTCCATCAGCACCTTATGAGAAATCACAAGTCTTTGGGTTCCGGGGGGAGTATGGTCGCAAGGCTGAAACTT

>ASV619 _ Phaeocystaceae
AAGTCTGGTGCCAGCAGCCGCGGTAATTCCAGCTCCAATAGCGTATATTAAAGTTGTTGCAGTTAAAAAGCTCGTAGTCGGATTTCGGGGCGGGCCGAGCGGTCTGCCGATGGGTATGCACTGTTCGGCGCGTCCTTCTTTCCGGAGACCGCGCCTACTCTTAGCTGAGCGGGCGCGGGAGACGGATCGTTTACTTTGAAAAAATCAGAGTGTTTCAAGCAGGCAGCTCGCTCTTGCATGGATTAGCATGGGATAATGAAATAGGACTCTGGTGCTATTTTGTTGGTTTCGAACACCGNNNNNNNNNNTGCGAAAGCATTTGCCAGGGATGTTTTCACTGATCAAGAACGAAAGTTAGGGGATCGAAGACGATCAGATACCGTCGTAGTCTTAACCATAAACCATGCCGACTAGGGATTGGAGGGTGTTCTATTTGACCTCTTCAGCACCTTACGGGAAACTAAAGTCTTTGGGTTCCGGGGGGAGTATGGTCGCAAGGCTGAAACTT

>ASV620 _ Caviomonadidae
AAGTCTGGTGCCAGCAGCTGCGGTAATTCCAGCTCTTCTAGTTTAAGCAAAAGTTGCTGCAGTTAAAACGCTCCTATTCGGTGCTATAGGGTATATTTGTGAGGACCGCTTTTCCGAAAGTTGTGCCCCCCCAACTACCCTATCCAATTGTTTTGCAATTCGGTTACCATGATTAAATTGTAGTGCTCCAAGCAGGCTGATTAGCAGCTGAACAACTTAGCATGGGATAACAAGTCACGACTCTTAGTGATCTTGTTGGTGTGATATTAGAGAGTAATGAATAATAGGGGTGGTTGGGNNNNNNNNNNGGAAGCGAAAGCGTTGGCCAAGGACGCTCTCATTGATCAAGAACGATAGCAGGGGGATAGAAGGCGATTAGACACCACCGTATTCCCTGCTTTAAACGATACCGACTACGGAATTGGTAGAATACAAGATTCTTTCAGCGCCTTTTGGGAAACCAAAGTTTTCAGGTTCTGGGGGGAGTCTGGTCGCAAGGCTGAAACTT

>ASV621 _ Ostreobiaceae
AAGTCTGGTGCCAGCAGCCGCGGTAATTCCAGCTCCAATAGCGTATATTTAAGTTGTTGCGGTTAAAACGCTCGTAGTTGGACTTTGGGTTCCGCTTCGTCGGTCCGCCCTCGCGGGCGCGCACCGCACGTTCGGCAACCTTTTTGGTCGGTCCCCGCGGCTGGGCTTGACTGTCTGGCCGCGCGCGTCCGTCCGGGTTACTTTGAGGAAAATAGAGTGTTCAAAGCACGCGGCTGCGCGAATACGCTAGCATGGAATAACACGAGAGGGCTGTGGGCCACACGTGGTTGGTCTGTGGNNNNNNNNNNGCTGGGCTTCACTGTCTGGCCGCGCGCGTCCGTCCGGGTTACTTTGAGGAAAATAGAGTGTTCAAAGCACGCGGCTGCGCGAATACGCTAGCATGGAATAACACGAGAGGGCTGTGGGCCACACGTGGTTGGTCTGTGGTGTCCGTAGCAATGATCGAGAGGAGGGTTCCGGGGGGAGTACGGTCGCAAGGCTGAAACTT

>ASV622 _ Filoretidae_X
AAGTCTGGTGCCAGCAGCCGCGGTAATACCAGCTCCAATAGCGTATACTAATGTTGCTGCAGTTAAAAAGCTCGTAGTTGGATTTCTGGCTTTGGCGCACCCGGCCCAGCCTTTGGTTTGGGTGCCGGCGTGCGCCGGCCATTCCCTCCAGGCGATCTGTTCTGCCATTGATTTGGTTGGGGCAGGGAGCTTGGTCTTTCACTGTGAATAAATTAGAGTGTTCAAAGCAGGCCGCAGTGCCGTGAATAGCCCAGCATGGAATGATAAGATAGGGCTTCGGGCTCACTGTCCTTCGGGTNNNNNNNNNNGCGAAAGCATTCACCAAGGAGCTTCTCTTTAATCAAGAACGAAAGTTGGGGGATCGAAGACGATCAGATACCGTCGTAGTCTCAACCATAAACTATGCCGACTGGGGATCCGCCGATGTTAGCCTAGCTCTCGGTGGGCACCCTATGAGAAATCAAAGTCTTTGGGCTCCGGGGGGAGTATGGTCGCAAGGCTGAAACTT

>ASV623 _ Ostreobiaceae
AAGTCTGGTGCCAGCAGCCGCGGTAATTCCAGCTCCAATAGCGTATATTTAAGTTGTTGCGGTTAAAACGCTCGTAGTTGGACTTTGAGCGTCGCCGGGTCGGTCCGCCCTCACGGGCGCGCACCGCACTCGCGTCAGCTCTTCGGGTCGGTCCCGCCGGCTGGGCTTAACTGTCCGGTCGGCGGTGTTCCGACCGGGTTACTTTGAGGAAAATAGAGTGTTCAAAGCGTGCGATCGCGTGAATACGCTAGCATGGAATAACACGACAGGGCTGTGGGCCACACGTGGTTGGTCTGTGNNNNNNNNNNGAGGAAAATAGAGTGTTCAAAGCGTGCGATCGCGTGAATACGCTAGCATGGAATAACACGACAGGGCTGTGGGCCACACGTGGTTGGTCTGTGGTGTCCGTAGCAATGATCGAGAGGAGCGGTCGGGGGCATTCGTATTCCACTGTCAGAGGTGAAATTCTTGGAGTTCCGGGGGAAGTATGGTTGCAAGGCTGAAACTT

>ASV624 _ Licnophoridae
AAGTCTGGTGCCAGCAGCCGCGGTAATTCCAGCTCCAATAGCGTATATTAAAGTTGTTGCAGTTAAAAAGCTCGTAGTTGGATTTCTGGGGACACGCCGACTTGGTATGATTACCACCGAAGCGTGGACTCATCGTTCCGCAGCGAAAGCTGACTTCACGGTTGGTTTCCCGCGCGGATGTTTTACCTTGAGGAAATTAGAGTGTTTCAGGCAGGCTTGGCCAGGATACGCTAGCATGGAATAATGGAATAGGACTTTGGTTCTATTTTGTTGGTTTCTAGAACCGAAGTAATGATTANNNNNNNNNNCTTGAGGAAATTAGAGTGTTTCAGGCAGGCTTGGCCAGGATACGCTAGCATGGAATAATGGAATAGGACTTTGGTTCTATTTTGTTGGTTTCTAGAACCGAAGTAATGATTAATAGGGACAGTTGGGGGCATTCGTATTTCGTTGTCAGAGGTGAAATTCTTGGAGTTCCGGGAGAAGTATGGTTGCAAGGCTGAAACTT

>ASV625 _ Dino-Group-I-Clade-1
AAGTCTGGTGCCAGCAGCCGCGGTAATTCCAGCTCCAATAGCGTATATTAAAGTTGTTGCGGTTAAAAAGCTCGTAGTTGGAGTTCTGCCAGGTGCCACCTGTCCGCCCCAGTGGTGAGTACGTGGTGCGCATTTGGCCCTTTCAAGGGGAGCGTATTTGCACTTAATTGTGTGGTGCGGGATCCTTGACTTTTACTTTGAGGAAATAAGAGTGTTCCAAGCAGGCTCTCGTCGTGCATAGCTCAGCATGGAATAATAGCATTGGACCTCGATTCTAAGCTGTTGGTTGCCAGAAGCGNNNNNNNNNNCTACTGCGAAAGCATCTGCCATGGATGTTTTCATTGATCAAGAACGAAAGTTAGGGGATCAAAGACGATCAGATACCGTCCTAGTCTTAACCATAAACTATGCCAACTGGGGATCGGGAGAGTTTCTCACTCTTTCGGCACCCTCCGAGAAATCAAAGTCTTTGGGTTCTGGGGGGAGTATGGTCGCAAGGCTGAAACTT

>ASV626 _ Corallicolidae
AAGTCTGGTGCCAGCAGCCGCGGTAATTCCAGCTCCAATAGCGTATATTAAAGTTGTTGCAGTTAAAAAGCTCGTAGTTGGATTTCTGTCAAGAACAAGCGGTCCGCTCCCTTGGAGTGTGTACTTGCGTCGTTTTTGACTTTCTTCTGAACTCAGATGTTTCCCCTTCACTGGGTGAGGCAGCTGGGCAGAACCTTTACTTTGAGAAAATTAGAGTGTTTCAAGCAGGCTAGCGCCTTGAATACATAAGCATGGAATAATGGAATAGGACTTTGGTTCTATTTTGTTGGTTTCTAGANNNNNNNNNNGCGAAAGCATTTGCCAAGAATGTTTTCATTAATCAAGAACGAAAGTTAGGGGATCGAAGACGATCAGATACCGTCGTAGTCTTAACCATAAACTATGCCGACTAGAGATTGGAGGTTTATTTTACCAGTTTCCTTCAGCACCTTATGAGAAATCAAAGTCTTTGGGTTCTGGGGGGAGTATGGTCGCAAGGCTGAAACTT

>ASV627 _ Licnophoridae
AAGTCTGGTGCCAGCAGCCGCGGTAATTCCAGCTCCAATAGCGTATATTAAAGTTGTTGCAGTTAAAAAGCTCGTAGTTGGATTTCTGGGGACACGCCGACTTGGTATGATTACCACCGAAGCGTGGACTCATCGTTCCGCAGCGAAAGCTGACTTCACGGTTGGTTTCCCGCGCGGATGTTTTACCTTGAGGAAATTAGAGTGTTTCAGGCAGGCTTGGCCAGGATACGCTAGCATGGAATAATTAGGAGGACTTAGGCCTCACTCGTTGGTTTGGGGGTCCGAGTAATGGTTAATANNNNNNNNNNCGAAAGCATTTGCCAAGAATGTTTTCATTAATCAAGAACGAAAGTTAGGGGATCGAAGACGATCAGATACCGTCCTAGTCTTAACTATAAACCATGCCGGCTAGAGATTGGAGGTCGTTCGATTTGTGACACCTTCAGCATCTTGAGAGAAATCAAAGCCTTTGGGTTCCGGGGGGAGTATGGTCGCAAGGCTGAAACTT

>ASV628 _ Calcihaptophycidae_X
AAGTCTGGTGCCAGCAGCCGCGGTAATTCCAGCTCCAATAGCGTATATTAAAGTTGTTGCAGTTAAAACGCTCGTAGTCGGATTTCGGGGCGGGGCGGCCGGTCTGCCGATGGGTATGCACTGGTCGCCGCGCTCTTCTTGCCGGAGGCGCGGCCTACTCTTCACTGAGCGGGCCGTGAACTCGGCACGTTTACTTTGAAAAAATCAGAGTGTTTCAAGCAGGCAGCTCGCTCTTGCATGGATTAGCATGGGATAATAAAATAGGACTTTGGTGCTATTTTGTTGGTTTCGAACACCANNNNNNNNNNCGAAAGCATTTGCCAGGGATGTTTTCACTGATCAAGAACGAAAGTTAGGGGATCGAAGACGATCAGATACCGTCGTAGTCTTAACCATAAACCATGCCGACTAGGGATTGGAGGGTGTTCCTTTTGAGACCCCTTCAGCACCTTTCGGGAAACTAAAGTCTTTGGGTTCCGGGGGGAGTATGGTCGCAAGGCTGAAACTT

>ASV629 _ CCW10-lineage
AAGTCTGGTGCCAGCAGCCGCGGTAATTCCAGCTCCAGTAGCGTATATTAAAGTTGTTGCAGTTAAAAAGCTCGTAGTTGGATTTCTGGTACGCTGCGCCTGGCCCGCCCGCGTTAGCGGTGTGAGTGTCGGTGCGCGGTTGCCATCCTTCTAGAGAACGGGTCTACCCTTCACTGGGCCGGATTCGGGATCTAGATCATTTACTTTGAAAAAATTAGAGTGTTTAAAGCAGGCTTTTGCTATGAATACATTAGCATGGAATAATAATATAGGACTTTGGTTCTATTTTGTTGGTTTCNNNNNNNNNNCGAAAGCATTCACCAAGGATGTCTTCTTTAATCAAGAACGAAAGTTGGGGGATCGAAGACGATCAGATACCGTCGTAGTCTCAACCATAAACTATGCCGACTAGGGATGAGTGAACGTTGCATTTTTGACTTCATTCGCACCTTATGAGAAATCAAAGTCTTTGGGTTCCGGGGGGAGTATGGTCGCAAGGCTGAAACTT

>ASV630 _ Caviomonadidae
AAGTCTGGTGCCAGCAGCCGCGGTAATTCCAGCTCTCCTAGTGTATGCAAAAGTTGCTGCAGTTAAAACGCTCCTACTCGGTGATCTGAGACGTCTGTAGGGCCGCCCAACTGGGTTGAGCCCCGTGGACCCTCTTCTGCTGTGCCCCCTGGGCGCAGCCGGTTACCATGATTAAATTGTAGTGCTCAGAGCAAGCTTTACGCAGCTGAACAACTTAGCATGGGATAACAAGTCACGACTCCTTGGGGCTTGTTGGTGTGATTCAACGGAGTAATGAGTAATAGGGGCGGTTGGGGGCNNNNNNNNNNTGAAGCGAAAGCGTTGGCCAAGGACGCTCTCATTGATCAAGAACGATAGCAGGGGGATAGAAGGCGATTAGACACCACCGTATTCCCTGCCATAAACGATACCGACTACGGAATTGGTAGAATGATTGATTCTCTCAGCGCCTTTTGGGAAACCAAAGTCTTCAGGTTCTGGGGGGAGTCTGGTCGCAAGGCTGAAACTT

>ASV631 _ Warnowiaceae
AAGTCTGGTGCCAGCAGCCGCGGTAATTCCAGCTCCAATAGCGTATATTAAAGTTGTTGCGGTTAAAAAGCTCGTAGTTGGATTTCTGCTGAGGACGACCGGTCCGCCCTCTGGGTGAGTATCTGGCTCGGCCTTGGCATCTTCTTGAAGAACGTAACTGCACTTGACTGTGTGGTGCGGTATTCAAGACCTTTACTTTGAGGAAATTAGAGTGTTTGAAGCAGGCGTATGCCTTGAATACATTAGCATGGAATAATGAGATAAGACCTTTGTTCTATTTTGTTGGTTTCTAGAGCTGNNNNNNNNNNGCGAAAGCATTTGCCAAGAATGTTTTCATTAATCAAGAACGAAAGTTAGGGGATCGAAGACGATCAGATACCGTCGTAGTCTTAACCATAAACTATGCCGACTAGAGATTGGAGGTTTATTTTACCAGTTTCCTTCAGCACCTTATGAGAAATCAAAGTCTTTGGGTTCTGGGGGGAGTATGGTCGCAAGGCTGAAACTT

>ASV632 _ Sordariomycetes
AAGTCTGGTGCCAGCAGCCGCGGTAATTCCAGCTCCAATAGCGTATATTAAAGTTGTTGTGGTTAAAAAGCTCGTAGTTGAACCTTGGGCCTGGCTGGCCGGTCCGCCTCACCGCGTGTACTGGTCCGGCCGGGCCTTTCCCTCTGTGGAACCTCATGCCCTTCACTGGGTGTGACGGGGAAGCAGGACTTTTACTGTGAAAAAATTAGAGTGCTCCAAGCAGGCCTATGCTCGAATACATTAGCATGGAATAATAAAATAGGACGTGCGGTTCTATTTTGTTGGTTTCTAGGACCGCNNNNNNNNNNGCGAAAGCATTTGCCAAGGATGTTTTCATTAATCAGGAACGAAAGTTAGGGGATCGAAGACGATCAGATACCGTCGTAGTCTTAACCATAAACTATGCCGACTAGGGATCGGACGATGTTATTTTTTGACTCGTTCGGCACCTTACGAGAAATCAAAGTGTTTGGGCTCCAGGGGGAGTATGGTCGCAAGGCTGAAACTT

>ASV633 _ Warnowiaceae
AAGTCTGGTGCCAGCAGCCGCGGTAATTCCAGCTCCAATAGCGTATATTAAAGTTGTTGCGGTTAAAAAGCTCGTAGTTGGATTTCTGCTGAGGACGACCGGTCCGCCCTCTGGGTGAGTATCTGGCTCGGCCTTAACATCTTCTTGAAGAACGCAACTGCACTTGACTGTGTGGTGCGGCATTCAAGACTTTTACTTTGAGGAAATTAGAATGTTTGAAGCAGGCGCATGCCTTGAATACATTAGCATGGAATAATGAGATAGGACCTTTGTTCTATTTTGTTGGTTTCTAGAACTGNNNNNNNNNNTGAGGAAATTAGAATGTTTGAAGCAGGCGCATGCCTTGAATACATTAGCATGGAATAATGAGATAGGACCTTTGTTCTATTTTGTTGGTTTCTAGAACTGAGGTAATGATTAATAGGGATGGTTGGGGGCATTCGTATTTCGTTGTCAGAGGTGAAATTCTTGGAGTTCCGGGGGAAGTATGGTTGCAAGGCTGAAACTT

>ASV634 _ Ostreobiaceae
AAGTCTGGTGCCAGCAGCCGCGGTAATTCCAGCTCCAATAGCGTATATTTAAGTTGTTGCGGTTAAAACGCTCGTAGTTGGACTTTGGGTTCTGCTTCGTCGGTCCGCCCTCGCGGGCGCGCACCGCACGGTGGGCAGCCTTTTTGGTCGGTCCCCGCGGCTGGGCTTCACTGTCTGGCCGCGCGTGTCCGCCTGGGTTACTTTGAGGAAAATAGAGTGTTCAAAGCACGCGGCTGCGCGAATACGCTAGCATGGAATAACACGAGAGGGCTGCGGGCCACACGTGGTTGGTCTGTGGNNNNNNNNNNGAAAGCGATTGCCAAGGACGTCTCCGTTGATCAAGAACGAAAGTTGGGGGATCGAAGATGCTTAGATACCGTCGTAGTCCCAACCGTAAACGATGCCGACTAGGGATCGGCGGGCGTTCCGTTTTGAGGCCCCGCCGGCACCTGACGAGAAATCGAAGTCTTTGGGTTCCGGGGGGAGTACGGTCGCAAGGCTGAAACTT

>ASV635 _ RAD-B_X_Group-Ic
AAGTCTGGTGCCAGCAGCCGCGGTAATTCCAGCTCCAATAGCGTATACTAACGTTGTTGCAGTTAAAAAGCTCGTAGTTGGATTTCTGTTGCGGTGAGTCGGCCGGCTCTTCGGAGTTGTAGCTAGATTTCATTGCAGCATCTTGTCGTAATCACCACTGGCATTAATTTGTTGGTGTGTGGGACCGACTCGTTTACTTTGAGAAAATCAGAATGTTCAAAGTGGGCTATCGCCTTGAATGTATTAGCATGGAATAATGATATAGGACTTTTGGTTCTATTTTGTTGGCGTTCGAGAANNNNNNNNNNGCGAAAGCGTTCGCCTAGGACGTTCTCTTTAATCAAGAACGAAGGTTGGGGGATCGAAGACGATCAGATACCGTCGTAGTCTCAACTATAAACTATGCCAGCTAGGGATGGGTGGATGTTTAATTACGACTCCATCCGCACCTTATGAGAAATCAAAGCATTTGGGTTCCGGGGGGAGTATGGTCGCAAGGCTGAAACTT

>ASV636 _ Ostreobiaceae
AAGTCTGGTGCCAGCAGCCGCGGTAATTCCAGCTCCAATAGCGTATATTTAAGTTGTTGCGGTTAAAACGCTCGTAGTTGGACTTTGGGTTCCGCTTCGTCGGTCCGCCCTCGCGGGCGCGCACCGCACGTTCGGCAACCTTTTTGGTCGGTCCCCGCGGCTGGGCTTCACTGTCTGGCCGCGCGTGTCCGTCTGGGTTACTTTGAGGAAAATAGAGTGTTCAAAGCACGCGGCTGCGCGAATACGCTAGCATGGAATAACACGAGAGGGCTGCGGGCCACACGTGGTTGGTCTGTGGNNNNNNNNNNCGAAAGCGATTGCCAAGGACGTCTCCGTTGATCAAGAACGAAAGTTAGGGGATCGAAGACGATCAGATACCGTCCTAGTCTTAACTATAAACCATGCCGGCTAGAGATCGGAGGTTGTTCGTTTTGTGACGCCTTCAGCATCTTGAGAGAAATCAAAGCCTTTGGGTTCCGGGGGGAGTATGGTCGCAAGGCTGAAACTT

>ASV637 _ Dino-Group-I-Clade-1
AAGTCTGGTGCCAGCAGCCGCGGTAATTCCAGCTCCAATAGCGTATATTAAAGTTGTTGCGGTTAAAAAGCTCGTAGTTGGAGTTCTGCCAGGTGCCGCCTGTCCGCCCCAGTGGTGAGTACGTGGCGCGCATTTGGCCCTTTCAAGGGGAGCGTATTGCACTTAACTGTGTGGTGCGGGATCCTTGACTTTTACTTTGAGGAAATAAGAGTGTTCCAAGCAGGCTCTCGTCGTGCATAGCTCAGCATGGAATAATAGCATTGGATCTCGATTCCAAACTGTTGGTTGTAGGAAACGANNNNNNNNNNCTACTGCGAAAGCATCTGCCATGGATGTTTTCATTGATCAAGAACGAAAGTTAGGGGATCAAAGACGATCAGATACCGTCCTAGTCTTAACCATAAACTATGCCAACTGGGGATCGGGAGAGTTTCTCACTCTTTCGGCACCCTCCGAGAAATCAAAGTCTTTGGGTTCTGGGGGGAGTATGGTCGCAAGGCTGAAACTT

>ASV638 _ Ostreobiaceae
AAGTCTGGTGCCAGCAGCCGCGGTAATTCCAGCTCCAATAGCGTATATTTAAGTTGTTGCGGTTAAAACGCTCGTAGTTGGACTTTGGGTTCCGTTTCGTCGGTCCGCCCTCGCGGGCGCGCACCGCACGTTCGGCAACCTTTTTGGTCGGTCCCCGCGGCTGGGCTTCACTGTCTGGCCGCGCGCGTCCGTCCGGGTTACTTTGAGGAAAATAGAGTGTTCAAAGCACGCGGCTGCGCGAATACGCTAGCATGGAATAACACGAGAGGGCTGTGGGCCACACGTGGTTGGTCTGTGGNNNNNNNNNNCATCTGCGAAAGCGATTGCCAAGGACGTCTCCGTTGATCAAGAACGAAAGTTAGGGGATCAAAGACGATCAGATACCGTCCTAGTCTTAACCATAAACTATGCCAACTGGGGATCGGGAGAGTTTCTCACTCTTTCGGCACCCTCCGAGAAATCAAAGTCTTTGGGTTCTGGGGGGAGTATGGTCGCAAGGCTGAAACTT

>ASV639 _ Warnowiaceae
AAGTCTGGTGCCAGCAGCCGCGGTAATTCCAGCTCCAATAGCGTATATTAAAGTTGTTGCGGTTAAAAAGCTCGTAGTTGGATTTCTGCTGAGGACGACCGGTCCGCCCTCTGGGTGAGTATCTGGCTCGGCCTTGGCATCTTCTTGAAGAACGTAACTGCACTTGACTGTGTGGTGCGGTATTCAAGACTTTTACTTTGAGGAAATTAGAGTGTTTGAAGCAGGCGCATGCCTTGAATACATTAGCATGGAATAATGAGATAGGACCTTTGTTCTATTTTGTTGGTTTCTAGAACTGNNNNNNNNNNTGAGGAAATTAGAGTGTTTGAAGCAGGCGCATGCCTTGAATACATTAGCATGGAATAATGAGATAGGACCTTTGTTCTATTTTGTTGGTTTCTAGAACTGAGGTAATGATTAATAGGGATAGTTGGGGGCATTCGTATTTCGTTGTCAGAGGTGAAATTCTTGGAGTTCCGGGGGAAGTATGGTTGCAAGGCTGAAACTT

>ASV640 _ Bacillariaceae
AAGTCTGGTGCCAGCAGCCGCGGTAATTCCAGCTCCAATAGCGTATATTAAAGTTGTTGCAGTTAAAAAGCTCGTAGTTGGATTTGTGGTGTGTCCAGTCGGCCTTTGCTCTTTGAGTGATAGTGTTGTAACTGGTCTGCCATGTTTGGGTGGAACCTGTGTGGCATTAAGTTGTCGTGCAGGGGATGCCCATCGTTTACTGTGAAAAAATTAGAGTGTTCAAAGCAGGCTTATGCCTTGAATATATTAGCATGGAATAATGATATAGGACCTTGGTACTATTTTGTTGGTTTGCGCANNNNNNNNNNGCGAAAGCATTTACCAAGGATGTTTTCATTAATCAAGAACGAAAGTTAGGGGATCGAAGATGATTAGATACCATCGTAGTCTTAACCATAAACTATGCCGACAAGGGATTGGCGGAGTTTCGTTTCGTCTCCGTCAGCACCTTGTGAGAAATCATAAGTCTTTGGGTTCCGGGGGGAGTATGGTCGCAAGGCTGAAACTT

>ASV641 _ Sordariomycetes
AAGTCTGGTGCCAGCAGCCGCGGTAATTCCAGCTCCAATAGCGTATATTAAAGTTGTTGCAGTTAAAAAGCTCGTAGTTGAACCTTGGGCCTGGCTGGCCGGTCCGCCTCACCGCGTGCACTGGTCCGGCCGGGCCTTTCCCTCTGGGGAACCGCATGCCCTTCACTGGGTGTGTCGGGGAACCAGGACTTTTACTTTGAACAAATTAGATCGCTTAAAGAAGGCCTATGCTCGAATACATTAGCATGGAATAATAGAATAGGACGTGTGGTTCTATTTTGTTGGTTTCTAGGACCGCNNNNNNNNNNGCGAAAGCATTTGCCAAGGATGTTTTCATTAATCAGGAACGAAAGTTAGGGGATCGAAGACGATCAGATACCGTCGTAGTCTTAACCATAAACTATGCCGACTAGGGATCGGACGATGTTATTATTTGACTCGTTCGGCACCTTACACGAAAGTAAAGTTTCTGGGTTCTGGGGGGAGTATGGTCGCAAGGCTGAAACTT

>ASV642 _ Ostreobiaceae
AAGTCTGGTGCCAGCAGCCGCGGTAATTCCAGCTCCAATAGCGTATATTTAAGTTGTTGCGGTTAAAACGCTCGTAGTTGGACTTTGGGTTCCGCTTCGTCGGTCCGCCCTCGCGGGCGCGCACCGCACGTTCGGCAACCTTTTTGGTCGGTCCCCGCGGCTGGGCTTGACTGTCTGGCCGCGCGCGTCCGTCCGGGTTACTTTGAGGAAAATAGAGTGTTTAAAGCATGCGGCTGTGCAAATACGCTAGCATGGAATAACACGAGAGGGCTGTGGGCCACACGTGGTTGGTCTATGGNNNNNNNNNNGCTGGGCTTCACTGTCTGGCCGCGCGCGTCCGTCCGGGTTACTTTGAGGAAAATAGAGTGTTTAAAGCATGCGGCTGTGCAAATACGCTAGCATGGAATAACACGAGAGGGCTGTGGGCCACACGTGGTTGGTCTATGGTGTCCATAGCAATGATCGAGAGGAGGGTTCCGGGGGGAGTACGGTCGCAAGGCTGAAACTT

>ASV643 _ Ostreobiaceae
AAGTCTGGTGCCAGCAGCCGCGGTAATTCCAGCTCCAATAGCATATATTTAAGTTGTTGCCATTAAAACGCTCATAGTTGGACTTTGGGTTCCGCTTCATCGGTCCGCCCTCGCGGGCGTGCACCGAACGTTCGGCAACCTTTTTAGTCAGTCCCCGCGGCTAGGCTTTACTGTCTAGCCGTGCGCGTCCGTCCAGGTTACTTTGAGGAAAATAGAGTGTTTAAAGCATGCGGCTGTGCAAATACGCTAGCATGGAATAACACGAGAGGGCTGTGGGCCACACGTGGTTGGTCTATGGNNNNNNNNNNGCTAGGCTTTACTGTCTAGCCGTGCGCGTCCGTCCAGGTTACTTTGAGGAAAATAGAGTGTTTAAAGCATGCGGCTGTGCAAATACGCTAGCATGGAATAACACGAGAGGGCTGTGGGCCACACGTGGTTGGTCTATGGTGTCCATAGCAATGATCGAGAGGAGGGTTCCGGGGGAAGTATGGTTGCAAGGCTGAAACTT

>ASV644 _ Embryophyceae_XX
AAGTCTGGTGCCAGCAGCCGCGGTAATTCCAGCTCCAATAGCGTATATTTAAGTTGTTGCAGTTAAAAAGCTCGTAGTTGGACTTTGGGTTGGGTCGGCCGGTCCGCCTTTCGGTGTGCACCGGTCGTCTCGTCCCTTCTGCCGGCGATGCGCTCCTGTCCTTAATTGGCCGGGTCGTGCCTCCGGCGCTGTTACTTTGAAGAAATTAGAGTGCTCAAAGCAAGCCTACGCTCTGTATACATTAGCATGGGATAACATCATAGGATTTCGGTCCTATTACGTTGGCCTTCGGGATCGGNNNNNNNNNNCGAAAGCATTTGCCAAGGATGTTTTCATTAATCAAGAACGAAAGTTGGGGGCTCGAAGACGATCAGATACCGTCCTAGTCTCAACCATAAACGATGCCGACCAGGGATCAGTGGATGTTGCTTTTAGGACTCCACTGGCACCTTATGAGAAATCAAAGTTTTTGGGTTCCGGGGGGAGTATGGTCGCAAGGCTGAAACTT

>ASV645 _ Exobasidiomycetes
AAGTCTGGTGCCAGCAGCCGCGGTAATTCCAGCTCCAATAGCGTATATTAAAGTTGTTGCAGTTAAAAAGCTCGTAGTTGGACCTTGGACCTGGACAGGCGGTCCGCCTCACGGCGAGTACTGTCTTGCTGGGTCTTTCCTCTTGGTGATCTGTTGTTTCGGCAGCAGGGAACCAGGACTTTTACTTTGAAAAAATTAGAGTGTTCAAAGCAGGCTCGACGCCGGAATATATTAGCATGGAATAATAAAATAGGACGTGCGGTTCTATTTTGTTGGTTTTTGGAATCGCCGTAATGATNNNNNNNNNNCGAAAGCATTTGCCAAGGATGTTTTCATTAATCAAGAACGAAGGTTAGGGTATCGAAAACGATTAGATACCGTTGTAGTCTTAACAGTAAACTATGCCGACTAGGGATCGGTCGATGTTATCTTTTTGACTCGATCGGCACCTTACGAGAAATCAAAGTTTTTGGGTTCTGGGGGGAGTATGGTCGCAAGGCTGAAACTT

>ASV646 _ Chrysochromulinaceae
AAGTCTGGTGCCAGCAGCCGCGGTAATTCCAGCTCCAATAGCGTATATTAAAGTTGTTGCAGTTAGAACGCTCGTAGTCGGATTTCGGGGCAGTCCGACCGGTCTGCCGATGGGTATGTACTGGTTGGAGTGTCCTTTTTGCCGGAGACCGTGCCTACTCTTAACTGAGCGGGGGCGGGAGACGGCACTTTTACTTTGAAAAAATCAGAGTGTTTCAAGCAGGCAGCTCGCTCTTGCATGGATTAGCATGGGATAATGAAATAGGACTTTGGTGCTATTTTGTTGGTTTCGAACACCGNNNNNNNNNNCGAAAGCATTTGCCAGGGATGTTTTCACTGATCAAGAACGAAAGTTAGGGGATCGAAGACGATCAGATACCGTCGTAGTCTTAACCATAAACCATGCCGACTAGGGATTGGAGGATGTTCACTGATTGACTCCTTCAGCACCTTACGGGAAACTAAAGTCTTTGGGTTCCGGGGGGAGTATGGTCGCAAGGCTGAAACTT

>ASV647 _ Chrysochromulinaceae
AAGTCTGGTGCCAGCAGCCGCGGTAATTCCAGCTCCAATAGCGTATATTAAAGTTGTTGCAGTTAGAACGCTCGTAGTCGGATTTCGGGGCGGGCCGACCGGTCTGCCGATGGGTACGCACTGGTCGGCGCGTCCTTCCTTCCGGAGACCGTGCCTACTCTTAACTGAGCGGGGGCGGGAGACGGATCGTTTACTTTGAAAAAATCAGAGTGTTTCAAGCAGGCAGCTCGCTCTTGCATGGATTAGCATGGGATAATGAAATAGGACTTTGGTGCTATTTTGTTGGTTTCGAACACCGNNNNNNNNNNCGAAAGCATTTGCCAGGGATGTTTTCACTGATCAAGAACGAAAGTTAGGGGATCGAAGAGGATCAGATACCCTCGTAGTCTTAACCATAAACCATGCCGACTAGGGATTGGGGGATGTTCACATATTGACTCCCTCAGCACCTTACGGGAAACTAAAGTCTTTGGGTTCCGGGGGGAGTATGGTCGCAAGGCTGAAACTT

>ASV648 _ Warnowiaceae
AAGTCTGGTGCCAGCAGCCGCGGTAATTCCAGCTCCAATAGCGTATATTAAAGTTGTTGCGGTTAAAAAGCTCGTAGTTGGATTTCTGCTGAGGACGACCGGTCCGCCCTCTGGGTGAGTATCTGGCTCGACCTTGGCATCTTCTTGAAGAACGTAACTGCACTTGACTGTGTGGTGCGGTACTCAAGACTTTTACTTTGAGGAAATTAGAGTGTTTGAAGCAGGCGCATGCCTTGAATACATTAGCATGGAATAATGAGATAGGACCTTTGTTCTATTTTGTTGGTTTCTAGAACTGNNNNNNNNNNCTACTGCGAAAGCATTTGCCAAGGATGTTTTCATTGATCAAGAACGAAAGTTAGGGGATCAAAGACGATCAGATACCGTCCTAGTCTTAACCATAAACTATGCCAACTGGGGATCGGGAGAGTTTCTCACTCTTTCGGCACCCTCCGAGAAATCAAAGTCTTTGGGTTCTGGGGGGAGTATGGTCGCAAGGCTGAAACTT

>ASV649 _ Licnophoridae
AAGTCTGGTGCCAGCAGCCGCGGTAATTCCAGCTCCAATAGCGTATATTAAAGTTGTTGCAGTTAAAAAGCTCGTAGTTGGATTTCTGGGGACACGCCGACTTGGTATGATTACCACCGAAGCGTGGACTCATCGTTCCGCAGCGAAAGCTGACTTCACGGTTGGTTTCCCGCGCGGATGTTTTACCTTGAGGAAATTAGAGTGTTTCAGGCAGGCTTGGCCAGGATACGCTAGCATGGAATAATTAGGAGGACTTAGGCCTCACTCGTTGGTTTGGGGGTCCGAGTAATGGTTAATANNNNNNNNNNGAAAGCATTTGCCAAGAATGTTTTCATTGATCAAGAACGAAAGTTGGGGGATCGAAGATGATTAGATACCGTCGTAGTCCCAACCGTAAACGATGCCGACTAGGGATCGGCGGGCGTTCCGTTTTGAGGCCCCGCCGGCACCTGACGAGAAATCGAAGTCTTTGGGTTCCGGGGGGAGTACGGTCGCAAGGCTGAAACTT

>ASV650 _ Licnophoridae
AAGTCTGGTGCCAGCAGCCGCGGTAATTCCAGCTCCAATAGCGTATATTAAAGTTGTTGCAGTTAAAAAGCTCGTAGTTGGATTTCTGGGGACACGCCGACTTGGTATGATTACCACCGAAGCGTGGACTCATCGTTCCGCAGCGAAAGCTGACTTCACGGTTGGTTTCCCGCGCGGATGTTTTACCTTGAGGAAATTAGAGTGTTTCAGGCAGGCTTGGCCAGGATACGCTAGCATGGAATAATTAGGAGGACTTAGGCCTCACTCGTTGGTTTGGGGGTCCGAGTAATGGTTAATANNNNNNNNNNGAAAGCATTTGCCAAGGACGTCTCCGTTGATCAAGAACGAAAGTTGGGGGATCGAAGATGATTAGATACCGTCGTAGTCCCAACCGTAAACGATGCCGACTAGGGATCGGCGGGCGTTCCGTTTTGAGGCCCCGCCGGCACCTGACGAGAAATCGAAGTCTTTGGGTTCCGGGGGGAGTACGGTCGCAAGGCTGAAACTT

>ASV651 _ Chytriodiniaceae
AAGTCTGGTGCCAGCAGCCGCGGTAATTCCAGCTCCAAAAGCGTATATTAAAGTTGTTGCGGTTAAAACGCTCGTAGTTGGATTTCTGTTAGGGACGACCGTTCCGCCCTCCGGGTGAGTATCTGGCTCGGCCTTGGCATCTTCTTGAAGAACGTTTCTGCACTTCATTGTGTGGTGCGGTATTCAGGACTTTTACTTTGAGGAAATTAGAGTGTTTCAAGCAGGCTTACGCCTTGAATACATTAGCATGGAATAATAAGATAGGACCTTGGTTCTATTTTGTTGGTTTCTAGAGCTGNNNNNNNNNNTGAGGAAATTAGAGTGTTTCAAGCAGGCTTACGCCTTGAATACATTAGCATGGAATAATAAGATAGGACCTTGGTTCTATTTTGTTGGTTTCTAGAGCTGAGGTAATGATTAATAGGGATAGTTGGGGGCATTCGTATTTCGTTGTCAGAGGTGAAATTCTTGGAGTTCCGGGGGAAGTATGGTTGCAAGGCTGAAACTT

>ASV652 _ Warnowiaceae
AAGTCTGGTGCCAGCAGCCGCGGTAATTCCAGCTCCAATAGCGTATATTAAAGTTGTTGCGGTTAAAAAGCTCGTAGTTGGATTTCTGCTGAGGACGACCGGTCCGCCCTCTGGGTGAGCATCTGGCTCGGCCTCGGCATCTTCTTGGAGAACACAACTGCACTTGACTGTGTGGTGTGGTACTCAAGACTTTTACTTTGAGGAAATTAGAGTGTTTCAAGCAGGCGCATGCCTTGAATACATTAGCATGGAATAATGAGATAGGACCTTGGTTCTATTTTGTTGGTTTCTAGAACTGNNNNNNNNNNCGAAAGCATTTGCCAAGGATGTTTTCATTGATCAAGAACGAAAGTTAGGGGATCGAAGACGATCAGATACCGTCCTAGTCTTAACCATAAACCATGCCGACTAGAGATTGGAGGTCGTTAATTATACGACTCCTTCAGCACCTTATGAGAAATCAAAGTCTTTGGGTTCCGGGGGGAATATGGTCGCAAGGCTGAAACTT

>ASV653 _ Thalassomyxa-lineage
AAGTCTGGTGCCAGCAGCCGCGGTAATACCAGCTCCAATAGCGTATGCTAATGTTGTTGCAGTTAAAAGGCTCGTAGTCGAACTTTTGACCCTTGTGAACACAGTCCATTCCCTCGTGGTTTGTTGTACTGTTTTTTTTTATAGTTCACGGGTCATATTTTTTCTGAAGAGCATCACTGCCCTTCATTGGGTTTTTGGTGATTTTTTGCAATTCAGATCTTTTACTGTGAGAAAATCAGAGTGTTCAAAGCAGGCACAAATTTTGCCGTTGAATGGTTCAGCATGGAATAATAAGATANNNNNNNNNNTTCACCAAGGATATCTTCTTTGATCAAGAACGAAAGTTGGGGGATCGAAGACGATCAGATACCGTCGTAGTCTCAACCATAAACTATGCCAACTGAAGATTGGCAGATGTTTTTAATTTTTAAAGTAGACTCTGTCAGAATTCTATGAGAAATCAAAGTCTCTGGGTTCTGGGGGGAGTATGGTCGCAAGGCTGAAACTT

>ASV654 _ Pleurosigmataceae
AAGTCTGGTGCCAGCAGCCGCGGTAATTCCAGCTCCAATAGCGTATATTAAAGTTGTTGCAGTTAAAAAGCTCGTAGTTGGATTTGTGGTTGACGCAAGGCTTCCGTCCCTCTTGGGTTTCGGTGTTGCCTGGCGTTGCCATCCTTGGGTGGAATCTGTGTGGCATTAGGTTGTCGTGCAGGGGATGCCCATCGTTTACTGTGAAAAAATTAGAGTGTTCAAAGCAGGCTTATGCCGTTGAATATGTTAGCATGGAATAATAAGATAGGACATTGGTACTATTTTGTTGGTTTGCGCANNNNNNNNNNGCGAAAGCATTTACCAAGGATGTTTTCATTAATCAAGAACGAAAGTTAGGGGATCGAAGATGATTAGATACCATCGTAGTCTTAACCATAAACTATGCCGACAAGGGATTGGTGGAGTATCGTTACGTCTCCATCAGCACCTTAGGAGAAATCATAAGTCTTTGGGTTCCGGGGGGAGTATGGTCGCAAGGCTGAAACTT

>ASV655_Dinophyceae
AAGTCTGGTGCCAGCAGCCGCGGTAATTCCAGCTCCAATAGCGTATATTAAAGTTGTTGCGGTTAAAAAGCTCGTAGTTGGATTTCTGCTGAGGACGATCGGTCCGCCCTCTGGGTGTGTATCTGGCTCGGCCTGGGCATCTTCTTGGAGAATGATACTGCACTTGACTGTGTGGTTCAGAATCCAGGACTTTTACTTTGAGGAAATTAGAGTGTTTCAAGCAGGCACACGCCTTGAATATATTAGCATGGAATAATAAGATAGGACCTTGGTTCTATTTTGTTGGTTTCTAGAGCTGNNNNNNNNNNACTGCGAAAGCATTTGCCAAGTATGTTTTCATTAATCAAGAACGAAAGTTAGGGGATCAAAGACGATCAGATACCGTCCTAGTCTTAACCATAAACTATGCCGACTAGGGATCGGAGGCGAGCTCTAACAGCCTTCGGAACCTTATGAGAAATCAAAGTCTTTGGGTTCTGGGGGGAGTATGGTCGCAAGGCTGAAACTT

>ASV656 _ Lophophaenidae
AAGTCTGGTGCCAGCAGCCGCGGTAATTCCAGCTCCAATAGCGTATGCTAATGTTGTTGCAGTTAAAAAGCTCGTAGTTGGATTTTTAAGGGTGTCTGCTTCTAGTGACCTTTGTGTCTCTTAAGTTGTAGACTCCCCTTATTTTGCCTCAGTGCTCGTTTGAGATTCACTTCTCGATCGGGCTTCCGGGGCGTGTTTACTTTGAGAAAATTAGAGTGTTCAAAACAGTCTTGTGATTGTATATCATAGCATGGAATAATAACTGATGACGTCGGTCATTTTTTGTTGGTTCGGATGGNNNNNNNNNNACTGCGAAAGCATTTATCTAGGATTTGCTCTTTGATCAAGAACGAAAGTTGGGGGATCGAAGACGATCAGATACCGTCGTAGTCTCAACTATAAACTATACCAGCTAGGGATTGGTGGGCGTTGCTTGACCTCATCAGAACCTTATGAGAAATCAAAGCATTTGGGTTCCGGGGGGAGTATGGTCGCAAGGCTGAAACTT

>ASV657 _ Tintinnidae
AAGTCTGGTGCCAGCAGCCGCGGTAATTCCAGCTCCAATAGCGTATATTAAAGTTGTTGCAGTTAAAAAGCTCGTAGTTGGATTTCTGGCAGGGGGCAACAGCCCGCTTGCAGCGTGTGCTTGCCGTCCCCTACCATCCTTCTGTTAACGCGCCAGGACATTCACTTGTCGGGCGCGGGCTCAGATAATTTACCTTGAGAAAATTAGAGTGTTTCAGGCAGGCTGACGCCGGGATACATTAGCATGGAATAATGGAATAGGACTTTCGCCTCTTCTGTTGGTCTGAGGGGTGATCGTANNNNNNNNNNTATGCGAAAGCATTTGCCAAGGATGTTTTCATTAATCAAGAACGAAAGTTAGGGGATCAAAGACGATCAGATACCGTCCTAGTCTTAACCATAAACTATGCCGACTCGGGATCGGGGGCGAGAGTTATCCGCCTTCGGCACCGTATGAGAAATCAAAGTCTTTGGGTTCTGGGGGGAGTATGGTCGCAAGGCTGAAACTT

>ASV658 _ Acantharea_2a
AAGTCTGGTGCCAGCAGCCGCGGTAATTCCAGCTCCAATAGCGTATACTATTTTTGCTGCAGTTAAAAAGCTCGTAGTCGGATTTCAGATTTGCCTTTGCGTTTCCTACAAGGATTCCTCTGGCAAGTCTTCTTTGACAGAAGACTTCTTCACATTAATTTGTCGAGTTGTTCAACTGTCTCTTTTACTTTGAGAAAATTAGAGTGTTCAAAGCAGGTTTATTGCCTGAATATTACTCTTGGAATAATACTATAGGACTCTGGTTCTAGTTTGTTGGTGATCTAGTGCCGGAGTAATGNNNNNNNNNNGCGAAAGCATTTGACTAGGACGTTCGCGTTGATCAAGAACGAAAGTTGGGGGATCGAAGACGATCAGATACCGTCGTAGTCTCAACCATAAACTATGCCAGCTAGGGATGAGTGAACGTTAATTACTGACTTCATTTGCACCTTATGAGAAATCAAAGCATTAGGGTTCCGGGGGGAGTATGGTCGCAAGGCTGAAACTT

>ASV659 _ Amphisoleniaceae
AAGTCTGGTGCCAGCAGCCGCGGTAATTCCAGCTCCAATAGCGTATATTAAAGTTGTTGCGGTTAAAAAGCTCGTAGTTGGATTTCTGTTGAGGACGACTGGTCCGCCCTCTGGGTGAGTATCTGGCTCGGCCTCGGCATCTTCTTGGAGAGCGTCGCTGCACTTCGCTGTGTGGCACGGTATCCAGGACTTTTACTTTGAGGAAATTAGAGTGTTTCAAGCAGGCGCACGCCTTGAATACATTAGCATGGAATAATATGATAGGACCTTGGTTCTATTTTGTTGGTTTCTAGAGCTGNNNNNNNNNNCGAAAGCATTTGCCAAGGATGTTTTCATTGATCAAGAACGAAAGTTAGGGGATCGAAGACGATCAGATACCGTCCTAGTCTTAACCATAAACTATGCCGACTAGAGATTGGAGGCCGTTATCTATACGACTCCTTCAGCACCTTATGAGAAATCAAAGTCTTTGGGTTCTGGGGGGAGTATGGTCGCAAGGCTGAAACTT

>ASV660 _ Choreotrichida-Tintinnina_X
AAGTCTGGTGCCAGCAGCCGCGGTAATTCCAGCTCCAATAGCGTATATTAAAGTTGTTGCAGTTAAAAAGCTCGTAGTTGGATTTCTGGTTGAAAGCCGCCGCCCTCCCGCGAGTGCGCGGAGGCTCTCTTCCATCCTTCTGTTAAACCTTCTCGGTCTTTGTTGGCCGGTTGGCAGCCCAGATATTTTACCTTGAGAAAATTAGAGTGTTTCAGGCAGGCTTGCGCCCGGATACATTAGCATGGAATAATGGAATAGGACTTTTGCCTCTTCTGTTGGTCTGAGGGGTCGAAGTAATNNNNNNNNNNTATGCGAAAGCATTTGCCAAGGATGTTTTCATTAATCAAGAACGAAAGTTAGGGGATCAAAGACGATCAGATACCGTCCTAGTCTTAACCATAAACTATGCCGACTCGGGATCGGGAGCGTGAGTTATCCGCTTTCGGCACCGTATGAGAAATCAAAGTCTTTGGGTTCTGGGGGGAGTATGGTTGCAAGGCTGAAACTT

>ASV661 _ Ostreobiaceae
AAGTCTGGTGCCAGCAGCCGCGGTAATTCCAGCTCCAATAGCGTATATTTAAGTTGTTGCGGTTAAAACGCTCGTAGTTGGACTTTGAGCGTCGCCGGGTCGGTCCGCCCTCACGGGCGCGCACCGCACTCGCGTCAGCTCTTCGGGTCGGTCCCGCCGGCTGGGCTTAACTGTCCGGTCGGCGGTGTTCCGACCGGGTTACTTTGAGGAAAATAGAGTGTTCAAAGCGTGCGATCGCGTGAATACGCTAGCATGGAATAACACGACAGGGCTGTGGGCCACACGTGGTTGGTCTGTGNNNNNNNNNNCGAAAGCGATTGCCAAGGACGTTTCCGTTGATCAAGAACGAAAGTTGGGGGATCGAAGACGATCAGATACCGTCCTAGTCTTAACTATAAACCATGCCGGCTAGAGATCGGAGGTTGTTCGTTTTGTGACGCCTTCAGCATCTTGAGAGAAATCAAAGCCTTTGGGTTCCGGGGGGAGTATGGTCGCAAGGCTGAAACTT

>ASV662 _ Ephelotidae
AAGTCTGGTGCCAGCAGCCGCGGTAATTCCAGCTCCAATAGCGTATATTAATGTTGTTGCAGTTAAAAAGCTCGTAGTTGAATTTAGAAGGGGGAACTCTTCTGTTTGTCCTCATACATGCATCCGTTATTGTTGCTTGTGTGATCAAACTTTTACTGTGAGAAAACTAAAGTGCTCAAAGCAGGCTAACGCTTGAATATTAAAGCATGGAATAATAAAATAGGACTTTGGTTCTATTTTGTTGGTTTCTAGAACCGAAGTAATGATTAATAGGGACAGTTGGGGGCATTCGTATTTCNNNNNNNNNNGTGAGAAAACTAAAGTGCTCAAAGCAGGCTAACGCTTGAATATTAAAGCATGGAATAATAAAATAGGACTTTGGTTCTATTTTGTTGGTTTCTAGAACCGAAGTAATGATTAATAGGGACAGTTGGGGGCATTCGTATTTCGTTGTCAGAGGTGAAATTCTTGGAGTTCCGGGAGAAGTATGGTTGCAAGGCTGAAACTT

>ASV663 _ Ephelotidae
AAGTCTGGTGCCAGCAGCCGCGGTAATTCCAGCTCCAATAGCGTATATTAATGTTGTTGCAGTTAAAAAGCTCGTAGTTGAATTTAGAAGGGGGAACTCTTCTGTTTGTCCTCATACATGCATCCGTTATTGTTGCTTGTGTGATCAAACTTTTACTGTGAGAAAACTAAAGTGCTCAAAGCAGGCTAACGCTTGAATATTAAAGCATGGAATAATAAAATAGGACTTTATTCATTTTATTGGTTATTGAATGAAGTAATGATTAACAGAAACAGTTGGGGGCATTCGTATTTCGTTGNNNNNNNNNNTACTGTGAGAAAACTAAAGTGCTCAAAGCAGGCTAACGCTTGAATATTAAAGCATGGAATAATAAAATAGGACTTTATTCATTTTATTGGTTATTGAATGAAGTAATGATTAACAGAAACAGTTGGGGGCATTCGTATTTCGTTGTCAGAGGTGAAATTCTTGGAGTTCCGGGGGAAGTATGGTTGCAAGGCTGAAACTT

>ASV664 _ Licnophoridae
AAGTCTGGTGCCAGCAGCCGCGGTAATTCCAGCTCCAATAGCGTATATTAAAGTTGTTGCAGTTAAAAAGCTCGTAGTTGGATTTCTGGGGACACGCCGACTTGGTATGATTACCACCGAAGCGTGGACTCATCGTTCCGCAGCGAAAGCTGACTTCACGGTTGGTTTCCCGCGCGGATGTTTTACCTTGAGGAAATTAGAGTGTTTCAGGCAGGCTTGGCCAGGATACGCTAGCATGGAATAATTAGGAGGACTTAGGCCTCACTCGTTGGTTTGGGGGTCCGAGTAATGGTTAACANNNNNNNNNNGCGAAAGCATTTGCCAAGAATGTTTTCATTGATCAAGAACGAAAGTTAGAGGATCGAAGACGATCAGATACCGTCCTAGTTCTAACCATAAACGATGCCGACTAGGGATCAGCGGGTGTTATTGTATGACCCCGTTGGCACCTTAAGGGAAACCAAAGTTTTTGGGTTCCGGGGGAAGTATGGTTGCAAGGCTGAAACTT

>ASV665 _ Licnophoridae
AAGTCTGGTGCCAGCAGCCGCGGTAATTCCAGCTCCAATAGCGTATATTAAAGTTGTTGCAGTTAAAAAGCTCGTAGTTGGATTTCTGGGGACACGCCGACTTGGTATGATTACCACCGAAGCGTGGACTCATCGTTCCGCAGCGAAAGCTGACTTCACGGTTGGTTTCCCGCGCGGATGTTTTACCTTGAGGAAATTAGAGTGTTTCAGGCAGGCTTGGCCAGGATACGCTAGCATGGAATAATTAGGAGGACTTAGGCCTCACTCGTTGGTTTGGGGGTCCGAGTAATGGTTAATANNNNNNNNNNCGAAAGCATTTGCCAAGGATGTTTTCATTAATCAAGAACGAAGGTTAGGGTATCGAAAACGATTAGATACCGTTGTAGTCTTAACAGTAAACTATGCCGACTAGGGATCGGTCGATGTTATCTTTTTGACTCGATCGGCACCTTACGAGAAATCAAAGTTTTTGGGTTCTGGGGGGAGTATGGTCGCAAGGCTGAAACTT

>ASV666 _ Dino-Group-I-Clade-1
AAGTCTGGTGCCAGCAGCCGCGGTAATTCCAGCTCCAATAGCGTATATTAAAGTTGTTGCGGTTAAAAAGCTCGTAGTTGGAGTTCTGCCAGGTGCCGCCTGTCCGCCCCAGTGGTGAGTACGTGGCGCGCATTTGGCCCTTTCAAGGGGAGCGTATCTGCACTTAACTGTGTGGTGCGGGATCCTTGACTTTTACTTTGAGGAAATAAGAGTGTTCCAAGCAGGCTCTCGTCGTGCATAGCTCAGCATGGAATAATAGCATTGGACCTCGATTCTAAGCTGTTGGTTGCCAGAAACGNNNNNNNNNNGCGAAAGCATCTGCCATGGATGTTTTCATTGATCAAGAACGAAAGTTAGAGGATCGAAGACGATCAGATACCGTCCTAGTTCTAACCATAAACGATGCCGACTAGGGATCAGCGGGTGTTATTGTATGACCCCGTTGGCACCTTATGGGAAACCAAAGTTTTTGGGTTCCGGGGGAAGTATGGTTGCAAGGCTGAAACTT

>ASV667 _ Corallicolidae
AAGTCTGGTGCCAGCAGCCGCGGTAATTCCAGCTCCAATAGCGTATATTAAAGTTGTTGCAGTTAAAAAGCTCGTAGTTGGATTTCTGTCAAGAACAAGCGGTCCGCTCCCTTGGAGTGTGTACTTGCGTCGTTTTTGACTTTCTTCTGAACTCAGATGTTTCCCCTTCACTGGGTGAGGCAGCTGGGCAGAACCTTTACTTTGAGAAAATTAGAGTGTTTCAAGCAGGCTAGCGCCTTGAATACTGCAGCATGGAATAATAAGATAGGATTTCAGTTCTATTTTATTGGTTCTAAGANNNNNNNNNNACTGCGAAAGCATTTACCAAGGATGTTTTCATTAATCAAGAACGAAAGTATGGGGATCGAAGATGATTAGATACCATCGTAGTCTATACCATAAACTATGCCGACTCAGGATTGTCAGGTGTCTTTTGACCTTGGCAGCACTGTGTGAGAAATCAAAGTCTTTGGGTTCCGGGGGGAGTATGGTCGCAAGGCTGAAACTT

>ASV668 _ Bacillariaceae
AAGTCTGGTGCCAGCAGCCGCGGTAATTCCAGCTCCAATAGCGTATATTAAAGTTGTTGCAGTTAAAAAGCTCGTAGTTGGATTTGTGGTGTACGCAGGCGGCCTGTCACAATGTGTCGGAGCTTGCTTGCGTCGCCATCCTTGGGTGGATCCTGTGTGGCATTCAGTTGTCGTGCAGGGGATGCCCATCGTTTACTGTGAAAAAATTAGAGTGTTCAAAGCAGGCTTATGCCGTTGAATATATTAGCATGGAATAATAAGATAGGACCTTGGTACTATTTTGTTGGTTTGCGCACCANNNNNNNNNNGCGAAAGCATTTACCAAGGATGTTTTCATTAATCAAGAACGAAAGTTAGGGGATCGAAGATGATTAGATACCATCGTAGTCTTAACCATAAACTATGCCGACAAGGGATTGGCGGAGTTACGTTATGTCTCCGTCAGCACCTTATGAGAAATCACAAGTCTTTGGGTTCCGGGGGGAGTATGGTCGCAAGGCTGAAACTT

>ASV669 _ Chrysochromulinaceae
AAGTCTGGTGCCAGCAGCCGCGGTAATTCCAGCTCCAATAGCGTATATTAAAGTTGTTGCAGTTAGAACGCTCGTAGTCGGATTTCGGGGCGGGCCGACCGGTCTGCCGATGGGTATGCACTGGTCGGCGCGTCCTTCCTTCCGGAGACCGTGCCTACTCTTAACTGAGCGGGGGCGGGAGACGGAACGTTTACTTTGAAAAAATCAGAGTGTTTCAAGCAGGCAGCTCGCTCTTGCATGGATTAGCATGGGATAATGAAATAGGACTTTGGTGCTATTTTGTTGGTTTCGAACACCGNNNNNNNNNNCGAAAGCATTTGCCAGGGATGTTTTCACTGATCAAGAACGAAAGTTAGGGGATCGAAGACGATCAGATACCGTCGTAGTCTTAACCATAAACCATGCCGACTAGGGATTGGGGGATGTTCACTGATTGACTCCCTCAGCACCTTACGGGAAACTAAAGTCTTTGGGTTCCGGGGGGAGTATGGTCGCAAGGCTGAAACTT

>ASV670 _ MAST-9
AAGTCTGGTGCCAGCAGCCGCGGTAATTCCAGCTCCAATAGCGTATATTAAAGTTGTTGCAGTTAAAAAGCTCGTAGTTGGATTTCTTGTGTATGAAGCGGGTCGGCTCAAAGAGTCTGTACTAGCTTTCATATACAATCCTCGTAACAAGCTGTCGAATGATTAAATTCTTTCGGCAGTGAGTTGCGTCATTTACTGTGAACAAATTAGAGTGTTTAAAGCAGGCAAATGCTGTGAATACATTAGCATGGAATAATAAGATAGGACCTAGAGTCTATTTTGTTGGTTGCGATTTTAGNNNNNNNNNNGCGAAAGCATTTACCAAGGATGTTTTCATTAATCAAGAACGAAAGTTAGGGGATCGAAGATGATTAGATACCATCGTAGTCTTAACCATAAACTATGCCGACTAGGGATTGGACCACGCTATTTAATGGCAGGTTCAGCACCTTATGAGAAATCAAAGTCTTTGGGTTCCGGGGGGAGTATGGTCGCAAGGCTGAAACTT

>ASV671 _ Dino-Group-II-Clade-23
AAGTCTGGTGCCAGCAGCCGCGGTAATTCCAGCTCCAATAGCGTATATTAAAGTTGTTGCGGTAAAAAAGCTCGTAGTTGGATTTCTGCAAAAAACGGCCGGTCACCTCTATGAGGTTGTATCTGGTTCGGTTTTTGCATCCTCTTAGGAAACGGTACTGCGCTTCACTGCGCGGGTCGGGGCCTAAGACTTTCACTTTGAGGAAATTAGAGTGTTCACGGCAGGCAATCGCCTTGAATATGTTAGCATGGAATGATATTATAGGATCTTGGTCCTATTTTGTTGGTTTCTAGGGCTANNNNNNNNNNGCGAAAGCATTTACCAAGGATGTTTTCATTGATCAAGAACGAAAGTAAGGGGATCGAAGATGATTAGATACCGTCGTAGTCTTTACCATAAACTATGTCAACTAGGGATTGGTGGTCGTTCTTTTATGACTCCATCAGCACCTTATGAGATATCAAAGTTTTTGGATTCCGGGGGGAGTATGGTCGCAAGGCTGAAACTT

>ASV672 _ Nanofilidae
AAGTCTGGTGCCAGCAGCCGCGGTAATTCCAGCTCCAATAGCGTATATTAAAGTTGTTGCAGTTAAAAAGCTCGTAGTTGGATTTCTGGTAGGCCGACCCGGTCCGCCCCGATAAGGTGGTGAGTACAGGAGCCGGTCTACCATCCTTTTAAGGAGTGCGTCTACCATTGATTTGGCTGGGCGTTCAACTTAAATCGTTTACTTTGAAGAAATTAGAGTGTTTAAAGCAGGCTTATCGCTTTGAATATATTAGCATGGAATAATAAGATAGGACTCTGATCCTATTTTGTTGGTTTCTNNNNNNNNNNCGAAAGCATTCACCAAGGATGTCTTCATTAATCAAGAACGAAAGTTGGGGGATCGAAGACGATCAGATACCGTCGTAGTCTCAACCATAAACTATGCCGACTAGGGATGGGTGAACGTTGATTTTTAGACTTCATCCGCACCTTATGAGAAATCAAAGTTTTTGGGTTCCGGGGGGAGTATGGTCGCAAGGCTGAAACTT

>ASV673 _ MAST-9
AAGTCTGGTGCCAGCAGCCGCGGTAATTCCAGCTCCAATAGCGTATATTAAAGTTGTTGCAGTTAAAAAGCTCGTAGTTGGATTTCTTGTGTATGAAGCGGGTCGGCTCAAAGAGTCTGTACTAGCTTTCATATGCAATCCTCGTAACAAGCTGTCGAATGATTAAATTCTTTCGGCCGTGAGTTGCGTCATTTACTGTGAACAAATTAGAGTGTTTAAAGCAGGCAAATGCTGTGAATACATTAGCATGGAATAATAAGATAGGACCTAGAGTCTATTTTGTTGGTTGCGATTTTAGNNNNNNNNNNGCGAAAGCATTTACCAAGGATGTTTTCATTAATCAAGAACGAAAGTTAGGGGATCGAAGATGATTAGATACCATCGTAGTCTTAACCATAAACTATGCCGACTAGGGATTGGACCACGCTATTTAATGGCAGGTTCAGCACCTTATGAGAAATCAAAGTCTTTGGGTTCCGGGGGGAGTATGGTCGCAAGGCTGAAACTT

>ASV674 _ Warnowiaceae
AAGTCTGGTGCCAGCAGCCGCGGTAATTCCAGCTCCAATAGCGTATATTAAAGTTGTTGCGGTTAAAAAGCTCGTAGTTGGATTTCTGCTGAGGACGACCGGTCCGCCCTCTGGGTGAGTATCTGGCTCGGCCTTAACATCTTCTTGAAGAACGCAACTGCACTTGACTGTGTGGTGCGGCATTCAAGACTTTTACTTTGAGGAAATTAGAATGTTTGAAGCAGGCGCATGCCTTGAATACATTAGCATGGAATAATGAGATAGGACCTTTGTTCTATTTTGTTGGTTTCTAGAACTGNNNNNNNNNNCTACTGCGAAAGCATTTGCCAAGGATGCTTTCATTGATCAAGAACGAAAGTTAGGGGATCGAAGACGATCAGATACCGTCCTAGTCTTAACCATAAACTATGCCAACTGGGGATCGGGAGAGTTTCTCACTCTTTCGGCACCCTCCGAGAAATCAAAGTCTTTGGGTTCTGGGGGGAGTATGGTCGCAAGGCTGAAACTT

>ASV675 _ Warnowiaceae
AAGTCTGGTGCCAGCAGCCGCGGTAATTCCAGCTCCAATAGCGTATATTAAAGTTGTTGCGGTTAAAAAGCTCGTAGTTGGATTTCTGCTGAGGACGACCGGTCCGCCCTCTGGGTGAGTATCTGGCTCGGCCTTAACATCTTCTTGAAGAACGCAACTGCACTTGACTGTGTGGTGCGGCATTCAAGACTTTTACTTTGAGGAAATTAGAATGTTTGAAGCAGGCGCATGCCTTGAATACATTAGCATGGAATAATGAGATAGGACCTTTGTTCTACTGCGAAAGCATTTGCCAAGGNNNNNNNNNNCGAAAGCATTTGCCAAGGATGCTTTCATTGATCAAGAACGAAAGTAAGGGGATCGAAGACGATCAGATACCGTCCTAGTCTTAACCATAAACCATGCCGACTAAAGATTGGAGGTCGTTAATTATACGACTCCTTCAGCACCTTATGAGAAATCAAAGTATTTGGGTTCCGGGGGGAGTATGGTCGCAAGGCTGAAACTT

>ASV676 _ Licnophoridae
AAGTCTGGTGCCAGCAGCCGCGGTAATTCCAGCTCCAATAGCGTATATTAAAGTTGTTGCAGTTAAAAAGCTCGTAGTTGGATTTCTGGGGACACGCCGACTTGGTATGATTACCACCGAAGCGTGGACTCATCGTTCCGCAGCGAAAGCTGACTTCACGGTTGGTTTCCCGCGCGGATGTTTTACCTTGAGGAAATTAGAGTGTTTCAGGCAGGCTTGGCCAGGATACGCTAGCATGGAATAATTAGGAGGACTTAGGCCTCACTCGTTGGTTTGGGGGTCCGAGTAATGGTTAATANNNNNNNNNNGCGAAAGCATTTGCCAAGGATGTTTTCATTAATCAAGAACGAAAGTTAGGGGATCAAAGACGATCAGATACCGTCGTAGTCCTAACCATAAACTATGCCGACTAGGGATCGGTGGATGTTAGCGTTTGACTCCATCGGCACCTTATGAGAAATCAAAGTCTTTGGGTTCCGGGGGGAGTATGGTCGCAAGGCTGAAACTT

>ASV677 _ Dino-Group-I-Clade-1
AAGTCTGGTGCCAGCAGCCGCGGTAATTCCAGCTCCAATAGCGTATATTAAAGTTGTTGCGGTTAAAAAGCTCGTAGTTGGAGTTCTGCCAGGTGACACTCGTCCGCCCAAGTGGTGTGTACAGGGTGTGCATCTGGCCCTTTCAAGGGGAACGTGTCTGCACTTAATTGTGTGGTGCGAGATCCTTGACTTTTACTTTGAGGAAATAAGAGTGTTCCAAGCAGGCTCTCGTCGTGCATAGCTCAGCATGGAATAATAGCATTGGACTTCGTTTCTACGCTGTTGGTTGCAAGAAGCGNNNNNNNNNNCTACTGCGAAAGCATCTGCCATGGATGTTTTCATTAATCAAGAACGAAAGTTAGGGGATCAAAGACGATCAGATACCGTCCTAGTCTTAACCATAAACTATGCCAACTGGGGATCGGGAGAGTTTCTCACTCTTTCGGCACCCTCCGAGAAATCAAAGTCTTTGGGTTCTGGGGGGAGTATGGTCGCAAGGCTGAAACTT

>ASV678 _ Heterocapsaceae
AAGTCTGGTGCCAGCAGCCGCGGTAATTCCAGCTCCAATAGCGTATATTAAAGTTGTTGCGGTTAAAAAGCTCGTAGTTGGATTTCTGCCGAGGACGACCGGTCCGCCCTCTGGGTGAGCATCTGGCTCGGCCTGGGCATCTTCTTGGAGAACGTATCTGCACTTGACTGTGTGGTGCGGTATTCAGGACTTTTACTTTGAGGAAATTAGAGTGTTTCAAGCAGGCACACGCCTTGAATACATTAGCATGGAATAATAAGATAGGACCTCGGTTCTATTTTGTTGGTTTCTAGATCTGNNNNNNNNNNGCGAAAGCATTTGCCAAGAATGTTTTCATTAATCAAGAACGAAAGTTAGGGGATCGAAGACGATCAGATACCGTCGTAGTCTTAACCATAAACTATGCCGACTAGAGATTGGAGGTTTATTTTACCAGTTTCCTTCAGCACCTTATGAGAAATCAAAGTCTTTGGGTTCTGGGGGGAGTATGGTCGCAAGGCTGAAACTT

>ASV679 _ Eurotiomycetes
AAGTCTGGTGCCAGCAGCCGCGGTAATTCCAGCTCCAATAGCGTATATTAAAGTTGTTGCAGTTAAAAAGCTCGTAGTTGAACCTTGGGTCTGGCTGGCCGGTCCGCCTCACCGCGAGTACTGGTCCGGCTGGACCTTTCCTTCTGGGGAACCTCATGGCCTTCACTGGCTGTGGGGGGAACCAGGACTTTTACTGTGAAAAAATTAGAGTGTTCAAAGCAGGCCTTTGCTCGAATACATTAGCATGGAATAATAGAATAGGACGTGCGGTTCTATTTTGTTGGTTTCTAGGACCGCCNNNNNNNNNNCGAAAGCATTCGCCAAGGATGTTTTCATTAATCAGGGAACGAAAGTTAGGGGATCGAAGACGATCAGATACCGTCGTAGTCTTAACCATAAACTATGCCGACTAGGGATCGGACGGGATTCTATGATGACCCGTTCGGCACCTTACGAGAAATCAAAGTTTTTGGGTTCTGGGGGGAGTATGGTCGCAAGGCTGAAACTT

>ASV680 _ Dino-Group-I-Clade-1
AAGTCTGGTGCCAGCAGCCGCGGTAATTCCAGCTCCAATAGCGTATATTAAAGTTGTTGCGGTTAAAAAGCTCGTAGTTGGAGTTCTGCCAGGTGCCGCCTGTCCGCCCCAGTGGTGAGTACGTGGCGCGCATTTGGCCCTTTCAAGGGGAGCGTATCTGCACTTTATTGTGTGGTGCGGGATCCTTGACTTTTACTTTGAGGAAATAAGAGTGTTCCAAGCAGGCTCTCGTCGTGCATAGCTCAGCATGGAATAATAGCATTGGACCTCGATTCTAAGCTGTTGGTTGCCAGAAGCGNNNNNNNNNNGCGAAAGCATCTGCCATGGATGTTTTCATTGATCAAGAACGAAAGTTAGAGGATCGAAGACGATCAGATACCGTCCTAGTTCTAACCATAAACGATGCCGACTAGGGATCAGCGGGTGTTATTGTATGACCCCGTTGGCACCTTAAGGGAAACCAAAGTTTTTGGGTTCCGGGGGAAGTATGGTTGCAAGGCTGAAACTT

>ASV681 _ Licnophoridae
AAGTCTGGTGCCAGCAGCCGCGGTAATTCCAGCTCCAATAGCGTATATTAAAGTTGTTGCAGTTAAAAAGCTCGTAGTTGGATTTCTGGGGACACGCCGACTTGGTATGATTACCACCGAAGCGTGGACTCATCGTTCCGCAGCGAAAGCTGACTTCACGGTTGGTTTCCCGCGCGGATGTTTTACCTTGAGAAAATTAGAGTGTTTCAAGCAGGCTAGCGCCTTGAATACTGCAGCATGGAATAATAAGATAGGATTTCAGTTCTATTTTATTGGTTCTAAGAACTGAGATAATGATNNNNNNNNNNCTACTGCGAAAGCATTTGCCAAGAATGTTTTCATTAATCAAGAACGAAAGTTAGGGGATCAAAGACGATCAGATACCGTCCTAGTCTTAACCATAAACTATGCCAACTGGGGATCGGGAGAGTTTCTCACTCTTTCGGCACCCTCCGAGAAATCAAAGTCTTTGGGTTCTGGGGGGAGTATGGTCGCAAGGCTGAAACTT

>ASV682 _ Cryptomonadales_X
AAGTCTGGTGCCAGCAGCCGCGGTAATTCCAGCTCTAATAGCGTATATTAAAGTTGTTGCAGTTAAAAAGCTCGTAGTCGGATGTCGGGCTCGGGCAGGCTGTCGGCTTCGGTCGGACGGCAGGCTCGGGTCTTTCTGCCTGAGGATCCCGTTGCACTTAATTGTGGGGCGTGGGGACGCAGGCCGTTTACTTTGAAAAAATTAGAGTGTTCAAAGCAGGCCTACGCTTGAATACATTAGCATGGAATAATGGAATAGGACTTTGGTGCTATTTTGTTGGTTTATGGGACCGAAGTAANNNNNNNNNNGCGAAAGCATTCGGCAAGGATGTTTTCATTGATCAAGAACGAAAGTTAGGGGATCGAAGACGATCAGATACCGTCGTAGTCTTAACCATAAACTATGCCGACTAGGGATCAGTGGATGTCAATTTGCGACTCCATTGGCACCTTGTGAGAAATCAAAGTTTTTGGGTTCCGGGGGGAGTATGGTCGCAAGGCTGAAACTT

>ASV683 _ Thraustochytriaceae
AAGTCTGGTGCCAGCAGCCGCGGTAATTCCAGCTCCAATAGCGAATACTAATTCTGCTGCAGTTAAAAAGCTCGTAGTTGAACTTCTGGTAGGACAGATCCGGCCTTTGGATGAATGTCCATTGTATGCTGTGTGTCTTGTCTGGCCATCCTTTATGTCTTTTAGGCGTAATCTTTCACTGTAAAAAAATTAGGGTGTTTCAAGCAAAAGTTATTTGGAATATATTAGTATGGGATGATAAGATAGGCTCTTGAGTGCTACTTTGTTGGTTTATACACTTAGAGAATGATTAACAGGGNNNNNNNNNNAAGGCATTTACCAAGGATGTTTTCATTAATCAAGAACGAAAGTTAGGGGATCGAAGATGATTAGATACCATCGTAGTCTTAACCGTAAACGATGCCGACTTGCGATTGTCCAATGGTTTTTTACTTAGCCGTGGGCAGCAGCACATGAGAAATCAAAGTCTTTGGGTTCCGGGGGGAGTATGGTCGCAAGGCTGAAACTT

>ASV684 _ Ephelotidae
AAGTCTGGTGCCAGCAGCCGCGGTAATTCCAGCTCCAATAGCGTATATTAAAGTTGTTGCAGTTAAAAAGCTCGTAGTTGGATTTCTGTCAAGAACAAGCGGTCCGCTCCCTTGGAGTGTGTACTTGCGTCGTTTTTGACTTTCTTCTGAACTCAGATGTTTCCCCTTCACTGGGTGAGGCAGCTGGGCAGAACCTTTACTTTGAGAAAATTAGAGTGTTTCAAGCAGGCTAACGCTTGAATATTAAAGCATGGAATAATAAAATAGGACTTTATTCATTTTATTGGTTATTGAATGANNNNNNNNNNAACCAGTGCGAAAGCATTTGCCAAGGATGTTTTCATTAATCAAGAACGAAAGTTAGGGGATCAAAGACGATTAGATACCGTCGTAGTCCTAACCATAAACTATGCCGACTAGGGATTGGTGAGGTGAACCCTCATCAGCACCTAATGAGAAATCAAAGTCTTTGGGTTCTGGGGGGAGTATGGTCGCAAGGCTGAAACTT

>ASV685 _ Ephelotidae
AAGTCTGGTGCCAGCAGCCGCGGTAATTCCAGCTCCAATAGCGTATATTAATGTTGTTGCAGTTAAAAAGCTCGTAGTTGAATTTAGAAGGGGGAACTCTTCTGTTTGTCCTCATACATGCATCCGTTATTGTTGCTTGTGTGATCAAACTTTTACTGTGAGAAAACTAAAGTGCTCAAAGCAGGCTAACGCTTGAATATTAAAGCATGGAATAATAAAATAGGACTTTATTCATTTTATTGGTTATTGAATGAAGTAATGATTAACAGAAACAGTTGGGGGCATTCGTATTTAATTGNNNNNNNNNNCGAAAGCATTTGCCAAGGATGTTTTCATTAATCAAGAACGAAAGTTAGGGGATCAAAGACGATTAGATACCGTCGTAGTCCTAACCATAAACTATGCCGACTAGAGATTGGAGGTCGTTACTTATACGACTCCTTCAGCACCTTATGAGAAATCAAAGTCTTTGGGTTCCGGGGGGAGTATGGTCGCAAGGCTGAAACTT

>ASV686 _ Protaspa-lineage
AAGTCTGGTGCCAGCAGCCGCGGTAATTCCAGCTCCAAGAGCGTATATTAAAGTTGTTGCAGTTAAAAAGCTCGTAGTTGGATTTCTGGTACAATGCGCCTGGCCCGCGACGGTTACGTCTGTGAGTGCCGGTGCGCGTTTGCCATCCTTCTAGAAAACGTTTCTACCCTTTACTGGGCCGGACTCGCGATCTAGATCTTTTACTTTGAAAAAATTAGAGTGTTCAAAGCAGGCTGTTGCTGTGCATACATTAGCATGGAATAATAATCTAGGACTTCGGTTCTATTTTGTTGGTTTCNNNNNNNNNNGCGAAAGCATTCACCAAGGATGTCTTCTTTAATCAAGAACGAAAGTTGGGGGATCGAAGACGATCAGATACCGTCGTAGTCTCAACCATAAACTATGCCAACTAGGGATGGGTGAACGTTGCTTTTCGACTTCATCCGCACCTTATGAGAAATCAAAGTCTTTGGGTTCCGGGGGGAGTATGGTCGCAAGGCTGAAACTT

>ASV687 _ Licnophoridae
AAGTCTGGTGCCAGCAGCCGCGGTAATTCCAGCTCCAATAGCGTATATTAAAGTTGTTGCAGTTAAAAAGCTCGTAGTTGGATTTCTGGGGACACGCCGACTTGGTATGATTACCACCGAAGCGTGGACTCATCGTTCCGCAGCGAAAGCTGACTTCACGGTTGGTTTCCCGCGCGGATGTTTTACCTTGAGGAAATTAGAGTGTTTCAGGCAGGCTTGGCCAGGATACGCTAGCATGGAATAATTAGGAGGACTTAGGCCTCACTCGTTGGTTTGGGGGTCCGAGTAATGGTTAATANNNNNNNNNNACTGCGAAAGCATTTACCAAGGATGTTTTCATTAATCAAGAACGAAAGTTAGGGGATCGAAGATGATTAGATACCATCGTAGTCTTAACCATAAACTATGCCGACTCGGGATTGGCGGTTGTTTTTTGACTCCGTCAGCACCGTATGAGAAATCAAAGTCTTTGGGTTCCGGGGGGAGTATGGTCGCAAGGCTGAAACTT

>ASV688_Dinophyceae
AAGTCTGGTGCCAGCAGCCGCGGTAATTCCAGCTCCAATAGCGTATATTAAAGTTGTTGCGGTTAAAAAGCTCGTAGTTGGATTTCTGCTGAGGACGATCGGTCCGCCCTCTGGGTGTGTATCTGGCTCGGCCTGGGCATCTTCTTGGAGAATGATACTGCACTTGACTGTGTGGTTCAGAATCCAGGACTTTTACTTTGAGGAAATTAGAGTGTTTCAAGCAGGCACACGCCTTGAATATATTAGCATGGAATAATAAGATAGGACCTTGGTTCTATTTTGTTGGTTTCTAGAGCTGNNNNNNNNNNCTACTGCGAAAGCATTTGCCAAGGATGTTTTCATTAATCAAGAACGAAAGTTAGGGGATCAAAGACGATCAGATACCGTCCTAGTCTTAACCATAAACTATGCCAACTGGGGATCGGGAGAGTTTCTCACTCTTTCGGCACCCTCCGAGAAATCAAAGTCTTTGGGTTCTGGGGGGAGTATGGTCGCAAGGCTGAAACTT

>ASV689 _ Corallicolidae
AAGTCTGGTGCCAGCAGCCGCGGTAATTCCAGCTCCAATAGCGTATATTAAAGTTGTTGCAGTTAAAAAGCTCGTAGTTGGATTTCTGTCAAGAACAAGCGGTCCGCTCCCTTGGAGTGTGTACTTGCGTCGTTTTTGACTTTCTTCTGAACTCAGATGTTTCCCCTTCACTGGGTGAGGCAGCTGGGCAGAACCTTTACTTTGAGAAAATTAGAGTGTTTCAAGCAGGCTAGCGCCTTGAATACTGCAGCATGGAATAATAAGATAGGATTTCAGTTCTATTTTATTGGTTCTAAGANNNNNNNNNNCGAAAGCATTTGCCAAGAATGTTTTCATTAATCAAGAACGAAAGTTAGGGGATCGAAGACGATCAGATACCGTCGTAGTCTTAACCATAAACTATGCCGACTAGAGATTGGAGGTCGTTATCTTTACGACTCCTTCAGCACCTTATGAGAAATCAAAGTCTTTGGGTTCCGGGGGGAGTATGGTCGCAAGGCTGAAACTT

>ASV690 _ Dino-Group-II-Clade-26
AAGTCTGGTGCCAGCAGCCGCGGTAATTCCAGCTCCAATAGCGTATATTAAAGTTGTTGCGGTTAAAAAGCTCGTAGTTGGATTTCTGTTGAGAAAGTCCGGTCCGCACTTTGTGCGTGATCTGGTTCTGTCTCGGCATCCTCGTGGGGAACGTGCTGCGCTTGATTGCGTGGTATGGTATTCACGACTTTTACTTTGAGGAAATTAGAGTGTTCACGGCAGGCAATCGCCTTGAATACGTTAGCATGGAATAATAATATAGGACCTTGGTTCTATTTTGTTGGTTTCTAGAACTAAGNNNNNNNNNNCGAAAGCATTTGCCAAGGATGTTTTCATTGATCAAGAACGAAAGTAAGGGGATCGAAGACGATTAGATACCGTCGTAGTCTTTACCATAAACTATGCCAACTAGAGATTGGAGGTCGTTCTTATTATGACTCCTTCAGCACCTTATGAGAAATCAAAGTTTTTGGGTTCCGGGGGGAGTATGGTCGCAAGGCTGAAACTT

>ASV691 _ Protaspa-lineage
AAGTCTGGTGCCAGCAGCCGCGGTAATTCCAGCTCCAAGAGCGTATATTAAAGTTGTTGCAGTTAAAAAGCTCGTAGTTGGATTTCTGGTATAATGCGCCTGGCCCGCGACGTTAAGTCTGTGAGTGCCGGTGCGCGTTTGCCATCCTTCTAGAAAACGTTTCTACCCTTCGCTGGGCCGGATTCGCGATCTAGATCTTTTACTTTGAAAAAATTAGAGTGTTTAAAGCAGGCTTTTGCTATGAATACATTAGCATGGAATAATAATCTAGGACTTCGGTTCTATTTTGTTGGTTTCTNNNNNNNNNNCGAAAGCATTCACCAAGGATGTCTTCTTTAATCAAGAACGAAAGTTGGGGGATCGAAGACGATCAGATACCGTCGTAGTCTCAACCATAAACTATGCCAACTAGGGATGAGTGAACGTTGCATTTTCGACTTCATTCGCACCTTATGAGAAATCAAAGTCTTTGGGTTCCGGGGGGAGTATGGTCGCAAGGCTGAAACTT

>ASV692 _ Corallicolidae
AAGTCTGGTGCCAGCAGCCGCGGTAATTCCAGCTCCAATAGCGTATATTAAAGTTGTTGCAGTTAAAAAGCTCGTAGTTGGATTTCTGTCAAGAACAAGCGGTCCGCTCCCTTGGAGTGTGTACTTGCGTCGTTTTTGACTTTCTTCTGAACTCAGATGTTTCCCCTTCACTGGGTGAGGCAGCTGGGCAGAACCTTTACTTTGAGAAAATTAGAGTGTTTCAAGCAGGCTAGCGCCTTGAATACTGCAGCATGGAATAATAAGATAGGATTTCAGTTCTATTTTATTGGTTCTAAGANNNNNNNNNNGAAAGCATTTGCCAAGAATGTTTTCATTAATCAAGAACGAAAGTTAGGGGATCGAAGACGATCAGATACCGTCGTAGTCCCAACCGTAAACGATGCCGACTAGGGATCGGCGGGCGTTCCGTTTTATGGCCCCGCCGGCACCTGACGAGAAATCGAAGTCTTTGGGTTCCGGGGGGAGTACGGTCGCAAGGCTGAAACTT

>ASV693 _ Corallicolidae
AAGTCTGGTGCCAGCAGCCGCGGTAATTCCAGCTCCAATAGCGTATATTAAAGTTGTTGCAGTTAAAAAGCTCGTAGTTGGATTTCTGTCAAGAACAAGCGGTCCGCTCCCTTGGAGTGTGTACTTGCGTCGTTTTTGACTTTCTTCTGAACTCAGATGTTTCCCCTTCACTGGGTGAGGCAGCTGGGCAGAACCTTTACTTTGAGAAAATTAGAGTGTTTCAAGCAGGCTAGCGCCTTGAATACTGCAGCATGGAATAATAAGATAGGATTTCAGTTCTATTTTATTGGTTCTAAGANNNNNNNNNNGAAAGCATTTGCCAAGAATGTTTTCATTAATCAAGAACGAAAGTTGGGGGATCGAAGATGATTAGATACCGTCGTAGTCCCAACCGTAAACGATGCCGACTAGGGATCGGCGGGCGTTCCGTTTTATGGCCCCGCCGGCACCTGACGAGAAATCGAAGTCTTTGGGTTCCGGGGGGAGTACGGTCGCAAGGCTGAAACTT

>ASV694 _ Thraustochytriaceae
AAGTCTGGTGCCAGCAGCCGCGGTAATTCCAGCTCCAATAGCGAATACTAATTCTGCTGCAGTTAAAAAGCTCGTAGTTGAACTTCTGGTAAGACGCGTCCGGCCTTGGCGTGAACTCGCCTTGCAGCTGTGATGTCGTTTGGCCATCCTCCGCTAGCAATAGCGGTCTTTCACTGTAAAAAAATTAGGGTGTTTCAAGCAAAAGTTATTTGGAATATATTAGTATGGGATGATAAGATAGGCTCTGAGTGCTATTTTGTTGGTTTGTACATTTAGAGAATGATTAACAGGGACAGTTNNNNNNNNNNGAAGGCATTTACCAAGGATGTTTTCATTAATCAAGAACGAAAGTTAGGGGATCGAAGATGATTAGATACCATCGTAGTCTTAACCGTAAACGATGCCGACTTGCGATTGTCCAATGGTTTTTCTTTAGCCGTGGGCAGCAGCACATGAGAAATCAAAGTCTTTGGGTTCCGGGGGGAGTATGGTCGCAAGGCTGAAACTT

>ASV695 _ Ostreobiaceae
AAGTCTGGTGCCAGCAGCCGTGGTAATTCTAGCTCCAATAGCGTATATTTAAGTTGTTGTGGTTAAAACGCTCGTAGTTGGATTTTGAGCATCGCAGGGTCGGTCCGCCCTTGTGGGCGTGCACCGCACTCGCGTCAGCTCTTCGGGTCGGTTCCGCCGGTTGGGCTTAACTGTCCGGTCGGCGGTGTTCCGACCGGGTTACTTTGAGGAAAATAGAGTGTTCAAAGCGTGCGATCCCGTGAATACGCTAGCATGGAATAACACGACAGGGCTCTGGGCCACACGTGGTTGGTCTGTGNNNNNNNNNNCGAAAGCGATTGCCAAGGACGTTTCCGTTGATCAAGAACGAAAGTTGGGGGATCGAAGATGATTAGATACCGTCATAGTCCCAACCATAAATGATGACGACTAGGGATCGGCGGGCGTTCATTCAAAGGCTCCGCCGGAACCTTACGCAAAAGCAAAGTTTTTGGGTTCCGGGGGGAGTACGGTCGCAAGGCTGAAACTT

>ASV696 _ Dino-Group-I-Clade-1
AAGTCTGGTGCCAGCAGCCGCGGTAATTCCAGCTCCAATAGCGTATATTAAAGTTGTTGCGGTTAAAAAGCTCGTAGTTGGAGTTCTGCCAGGTGCCGCCTGTCCGCCCCAGTGGTGAGTACGTGGCGCGCATTTGGCCCTTTCAAGGGGAGCGTATCTGCACTTTATTGTGTGGTGCGGGATCCTTGACTTTTACTTTGAGGAAATAGGAGTGTTCCAAGCAGGCTCTCGTCGTGCACAGCTCAGCATGGAATAATAGCATTGGACCTCGATTCTAAGCTGTTGGTTGCCAGAAGCGNNNNNNNNNNGCGAAAGCATCTGCCATGGATGTTTTCATTGATCAAGAACGAAAGTTAGGGGATCGAAGACGATCAGATACCGTCCTAGTCTTAACTATAAACCATGCCGGCTAGAGATCAGCGGGTGTTATTGTATGACCCCGTTGGCACCTTAAGGGAAACCAAAGTTTTTGGGTTCCGGGGGAAGTATGGTTGCAAGGCTGAAACTT

>ASV697 _ Paradinidae
AAGTCTGGTGCCAGCAGCCGCGGTAATACCAGCTGCACAAGTGTATATTAAAGTTGTTGCAGTTAAAAAGCTCGTAGTTGGATATCTGTCTCGACTGACCTAGCCCTGCGGCTTCGGCTTGCGGTGTGCTGGTTGCGCTCACTTCGGTGTGCCGTCATGTCAGACATCCTTCAGGAGAACTGTCCTGTCATTAATTTGATTGGGGCAAGGATCCTGATCGTTTACTTCGAAAAAATTAGAGTGTTTAACGCAGGCTTTGTGTCGCGAATAGATTAGCATGGAATAATAAGATAGGACTNNNNNNNNNNAAGCATTCACCAAGGATGTCTTCTTTAATCAAGAACGAAAGTTGGGGGATCGAAGACGATCAGATACCGTCGTAGTCTCAACCGTAAACTATGCCATCTCGGGATCGGGCGTCGTTGTTCACTTGGACTCGCTCGGCACCGTATTTGAGAAATCAAAGACTTTGGGTTCTGGGGGGAGTATGGTCGCAAGGCTGAAACTT

>ASV698 _ Ostreobiaceae
AAGTCTGGTGCCAGCAGCCGCGGTAATTCCAGCTCCAATAGCGTATATTTAAGTTGTTGCGGTTAAAACGCTCGTAGTTGGACTTTGGGTTCCGCTTCGTCGGTCCGCCCTCGCGGGCGCGCACCGCACGTTCGGCAACCTTTTTGGTCGGTCCCCGCGGCTGGGCTTCACTGTCTGGCCGCGCGTGTCCGTCTGGGTTACTTTGAGGAAAATAGAGTGTTCAAAGCACGCGGCTGCGCGAATACGCTAGCATGGAATAACACGAGAGGGCTGCGGGCCACACGTGGTTGGTCTGTGGNNNNNNNNNNGAGGAAAATAGAGTGTTCAAAGCACGCGGCTGCGCGAATACGCTAGCATGGAATAACACGAGAGGGCTGCGGGCCACACGTGGTTGGTCTGTGGTGTCCGTAGCAATGATCGAGAGGAGCGGTCGGGGGCATTCGTATTCCACTGTCAGAGGTGAAATTCTTGGAGTTCCGGGAGAAGTATGGTTGCAAGGCTGAAACTT

>ASV699 _ Ostreobiaceae
AAGTCTGGTGCCAGCAGCCGCGGTAATTCCAGCTCCAATAGCGTATATTTAAGTTGTTGCGGTTAAAACGCTCGTAGTTGGACTTTGGGTTCCGCTTCGTCGGTCCGCCCTCGCGGGCGCGCACCGCACGTTCGGCAACCTTTTTGGTCGGTCCCTGCGGCTGGGCTTCACTGTCTGGCCGCCGGCGTCCGTCCGGGTTACTTTGAGGAAAATAGAGTGTTCAAAGCACGCGGATGCGCGAATACGCTAGCATGGAATAACACGAGAGGGCTGTGGGCCACACGTGGTTGGTCTGTGGNNNNNNNNNNGCGAAAGCGATTGCCAAGGACGTCTCCGTTGATCAAGAACGAAAGTTGGGGGATCGAAGATGATTAGATACCGTCGTAGTCCCAACCGTAAACGATGCCGACTAGGGATCAGCGGGTGTTATTGTATGACCCCGTTGGCACCTTAAGGGAAACCAAAGTTTTTGGGTTCCGGGGGAAGTATGGTTGCAAGGCTGAAACTT

>ASV700 _ Thalassiosiraceae
AAGTCTGGTGCCAGCAGCCGCGGTAATTCCAGCTCCAATAGCGTATATTAAAGTTGTTGCAGTTAAAAAGCTCGTAGTTGGATTTCTGGCAGGAGCGACCGGTCACACACTCTGTGTGTGAACTTGCGTTGTCTCTGGCCATCCTTGGGAAGATCCTGTTTGGCATTAAGTTGTCGGGCAGGGGATACCCATCGTTTACTGTGAAAAAATTAGAGTGTTTAAAGCAGGCTTATGCCGTTGAATATATTAGCATGGAATAATAAGATAGGACTTCGGAACTATTTTGTTGGTTTGCGTTNNNNNNNNNNACTGCGAAAGCATTTACCAAGGATGTTTTCATTAATCAAGAACGAAAGTTAGGGGATCGAAGATGATTAGATACCATCGTAGTCTTAACCATAAACTATGCCGACTCGGGATTGGTGGTTGTTTTTTGACTCCATCAGCACCGTATGAGAAATCAAAGTCTTTGGGTTCCGGGGGGAGTATGGTCGCAAGGCTGAAACTT

>ASV701 _ Dino-Group-I-Clade-1
AAGTCTGGTGCCAGCAGCCGCGGTAATTCCAGCTCCAATAGCGTATATTAAAGTTGTTGCGGTTAAAAAGCTCGTAGTTGGAGTTCTGCCAGGTGCCGCCTGTCCGCCCCAGTGGTGAGTACGTGGCGCGCATTTGGCCCTTTCAAGGGGAGCGTATTGCACTTAACTGTGTGGTGCGGGATCCTTGACTTTTACTTTGAGGAAATAAGAGTGTTCCAAGCAGGCTCTCGTCGTGCATAGCTCAGCATGGAATAATAGCATTGGATCTCGATTCCAAACTGTTGGTTGTAGGAAACGANNNNNNNNNNGCGAAAGCATCTGCCATGGATGTTTTCATTGATCAAGAACGAAAGTTAGGGGATCGAAGACGATCAGATACCGTCGTAGTCTTAACCATAAACTATGCCGACTAGAGATTGGAGGTTTATTTTACCAGTTTCCTTCAGCACCTTATGAGAAATCAAAGTCTTTGGGTTCTGGGGGGAGTATGGTCGCAAGGCTGAAACTT

>ASV702 _ Dino-Group-I-Clade-1
AAGTCTGGTGCCAGCAGCCGCGGTAATTCCAGCTCCAATAGCGTATATTAAAGTTGTTGCAGTTAAAAAGCTCGTAGTTGGATTTCTGGGGACACGCCGACTTGGTATGATTACCACCGAAGCGTGGACTCATCGTTCCGCAGCGAAAGCTGACTTCACGGTTGGTTTCCCGCGCGGATGTTTTACCTTGAGGAAATAGGAGTGTTCCAAGCAGGCTCTCGTCGTGCACAGCTCAGCATGGAATAATAGCATTGGACCTCGATTCTAAGCTGTTGGTTGCCAGAAGCGAGGTAATGATNNNNNNNNNNCGAAAGCATCTGCCATGGATGTTTTCATTGATCAAGAACGAAAGTTAGGGGATCGAAGACGATCAGATACCGTCCTAGTCTTAACTATAAACCATGCCGGCTAGAGATCGGAGGTTGTTCGTTTTGTGACGCCTTCAGCATCTTGAGAGAAATCAAAGCCTTTGGGTTCCGGGGGGAGTATGGTCGCAAGGCTGAAACTT

>ASV703 _ Chytriodiniaceae
AAGTCTGGTGCCAGCAGCCGCGGTAATTCCAGCTCCAAGTGCGTATATTAAAGTTGTTGCGGTTAAAACGCTCGTAGTTGGATTTCTGTTAGGGACGACCGTTCCGCCCTCCGGGTGAGTATCTGGCTCGGCCTTGGCATCTTCTTGAAGAACGTTTCTGCACTTCATTGTGTGGTGCGGTATTCAGGACTTTTACTTTGAGGAAATTAGAGTGTTTCAAGCAGGCTTACGCCTTGAATACATAAGCATGGAATAATGGAATAGGACTTTGGTTCTATTTTGTTGGTTTGTGGAACCGNNNNNNNNNNGCGAAAGCATTTGCCAAGAATGTTTTCATTGATCAAGAACGAAAGTTAGAGGATCGAAGACGATCAGATACCGTCCTAGTTCTAACCATAAACGATGCCGACTAGGGATCAGCGGGTGTTATTGTATGACCCCGTTGGCACCTTAAGGGAAACCAAAGTTTTTGGGTTCCGGGGGAAGTATGGTTGCAAGGCTGAAACTT

>ASV704 _ Dino-Group-I-Clade-1
AAGTCTGGTGCCAGCAGCCGCGGTAATTCCAGCTCCAATAGCGTATATTAAAGTTGTTGCGGTTAAAAAGCTCGTAGTTGGAGTTCTGCCAGGTGACACTCGTCCGCCCAAGTGGTGTGTACAGGGTGTGCATCTGGCCCTTTCAAGGGGAACGTGTCTGCACTTTATTGTGTGGTGCGAGATCCTTGACTTTTACTTTGAGGAAATCAGAGTGTTCCAAGCAGGCTCTCGTCGTGCATAGCTCAGCATGGAATAATAGCATTGGACTTCGTTTCTAAGCTGTTGGTTGCAAGAAGCGNNNNNNNNNNGCGAAAGCATCTGCCATGGATGTTTTCATTGATCAAGAACGAAAGTTAGGGGATCGAAGACGATCAGATACCGTCGTAGTCTTAACCATAAACTATGCCGACTAGAGATTGGAGGTTTATTTTACCAGTTTCCTTCAGCACCTTATGAGAAATCAAAGTCTTTGGGTTCTGGGGGGAGTATGGTCGCAAGGCTGAAACTT

>ASV705 _ TAGIRI1-lineage
AAGTCTGGTGCCAGCAGCCGCGGTAATTCCAGCTCCAATAGCGTATATTAAAGTTGTTGCAGTTAAAAAGCTCGTAGTTGGATTTCTGGTCTGATGCCCTGGCCCGCGTCCGATTTCGGAGTGAGTGCCGGCTGTGCGTCTACCATCCTTCTAGAAAACGGATCTACCCTTCACTGGGCCGGGTTCGCGATCTAGATCTTTTACTTTGAAAAAATTAGAGTGTTTAAAGCAGGCTTTTGCTATGAATACATTAGCATGGAATAATAATCTAGGACTTCGGTTCTATTTTGTTGGTTTCNNNNNNNNNNCGAAAGCATTCACCAAGGATGTCTTCTTTAATCAAGAACGAAAGTTGGGGGATCGAAGACGATCAGATACCGTCGTAGTCTCAACCATAAACTATGCCAACTAGGGATGAGTGAACGTTGCATTTTCGACTTCATTCGCACCTTATGAGAAATCAAAGTTTTTGGGTTCCGGGGGGAGTATGGTCGCAAGGCTGAAACTT

>ASV706 _ Tintinnidiidae
AAGTCTGGTGCCAGCAGCCGCGGTAATTCCAGCTCCAATAGCGTATATTAAAGTTGTTGCAGTTAAAAAGCTCGTAGTTGGATTTCTGGTAGGACGTGGATGCCGCTTCGATAGTGCGCAGAGATATCTTACCATCCTTCTGTTAACTCGTTTTGACCTTCTTTGGTCGGACGAGGGCTCAGATATTTTACCTTGAGAAAATTAGAGTGTTTCAGGCAGGCTAGCGTCGGAATACATTAGCATGGAATAATGGAATAGGACTTATACCTCTTCTGTTGGTCTAGGGGGTGCAAGTAATNNNNNNNNNNTATGCGAAAGCATTTGCCAAGGATGTTTTCATTAATCAAGAACGAAAGTTAGGGGATCAAAGACGATCAGATACCGTCCTAGTCTTAACCATAAACTATGCCGACTCGGGATCGGGGGCGAGAGTTATCCGCCTTCGGCACCGTATGAGAAATCAAAGTCTTTGGGTTCTGGGGGGAGTATGGTCGCAAGGCTGAAACTT

>ASV707 _ Chaetocerotaceae
AAGTCTGGTGCCAGCAGCCGCGGTAATTCCAGCTTCAGTAGCGTATATTAAAGTTGTTGCAGTTAAAAAGCTCGTAGTCGCATTTCTGGCGAGAGGATCCGGTCCGACCTTTTGGTGGGTTCTTGGGTCTCTTTCGCCATCCTTGAGTGGTCCGTTCTGGCATTAGGTTGTCGGAGCGTCAGCCGCTCATCGTTTACTGTGAGAAAATTAGAGTGTTCAAAGCAGGCTTATGCCGTTGAATATATTAGCATGGAATAATAAGATAGGACCTCGGTACTATTTTGTTGGTTTGCGCACCNNNNNNNNNNCTGCGAAAGCATTTACCAAGGATGTTTTCATTGATCAAGAACGAAAGTATGGGGATCGAAGATGATTAGATACCATCGTAGTCTATACCATAAACTATGCCGACTCAGGATGGGCGGGTGTTATTTTGACCTCGTCTGCACTGTATGAGAAATCAAAGTCTTTGGGTTCCGGGGGGAGTATGGTCGCAAGGCTGAAACTT

>ASV708 _ Ostreobiaceae
AAGTCTGGTGCCAGCAGCCGCGGTAATTCCAGCTCCAATAGCATATATTTAAGTTGTTGCCATTAAAACGCTCATAGTTGGACTTTGGGTTCCGCTTCATCGGTCCGCCCTCGCGGGCGTGCACCGAACGTTCGGCAACCTTTTTAGTCAGTCCCCGCGGCTAGGCTTTACTGTCTAGCTGTGCGCGTCCGTCCAGGTTACTTTGAGGAAAATAGAGTGTTTAAAGCATGCGGCTGTGCAAATACGCTAGCATGGAATAACACGAGAGGGCTGTGGGCCACACGTGGTTGGTCTATGGNNNNNNNNNNGCTAGGCTTTACTGTCTAGCCGTGCGCGTCCGTCCAGGTTACTTTGAGGAAAATAGAGTGTTTAAAGCATGCGGCTGTGCAAATACGCTAGCATGGAATAACACGAGAGGGCTGTGGGCCACACGTGGTTGGTCTATGGTGTCCATAGCAATGATCGAGAGGAGGGTTCCGGGGGAAGTATGGTTGCAAGGCTGAAACTT

>ASV709 _ Corallicolidae
AAGTCTGGTGCCAGCAGCCGCGGTAATTCCAGCTCCAATAGCGTATATTAAAGTTGTTGCAGTTAAAAAGCTCGTAGTTGGATTTCTGTCAAGAACAAGCGGTCCGCTCCCTTGGAGTGTGTACTTGCGTCGTTTTTGACTTTCTTCTGAACTCAGATGTTTCCCCTTCACTGGGTGAGGCAGCTGGGCAGAACCTTTACTTTGAGAAAATTAGAGTGTTTCAAGCAGGCTAGCGCCTTGAATACTGCAGCATGGAATAATAAGATAGGATTTCAGTTCTATTTTATTGGTTCTAAGANNNNNNNNNNGCGAAAGCATTTGCCAAGAATGTTTTCATTAATCAAGAACGAAAGTTAGGGGATCGAAGACGATCAGATACCGTCGTAGTCTCAACCATAAACTATGCCGACTGGGGATCCGCCGATGTTAGCCTAGCTCTCGGTGGGCACCCTATGAGAAATCAAAGTCTTTGGGCTCCGGGGGGAGTATGGTCGCAAGGCTGAAACTT

>ASV710 _ Ostreobiaceae
AAGTCTGGTGCCAGCAGCCACGGTAATTCCAGCTCCAATAGCGTATACTAAAGTTGTTGCAGTTAAAAAGCTCGTAGTTGGATTTCGGGGCGGCGCGGTCGGTCAGCCGCAAGGTATGTTACTGGCCGCGCTGTTCTATTTCGTTGTCAGAGGTGAAATTCTTGGATTTGTGGAAGGCGAACATCTGCGAAAGCGATTGCCAAGGACGTTTCCGTTGATCAAGAACGAAAGTTGGGGGATCGAAGATGATTAGATACCGTCGTAGTCCCAACCGTAAACGATGCCGACTAGGGATCGGNNNNNNNNNNGAAAGCGATTGCCAAGGACGTTTCCGTTGATCAAGAACGAAAGTTGGGGGATCGAAGATGATTAGATACCGTCGTAGTCCCAACCGTAAACGATGCCGACTAGGGATCGGCGGGCGTTCATTCAAAAGGCTCCGCCGGCACCTTACGCGAAAGCAAAGTTTTTGGGTTCCGGGGGGAGTACGGTCGCAAGGCTGAAACTT

>ASV711 _ Licnophoridae
AAGTCTGGTGCCAGCAGCCGCGGTAATTCCAGCTCCAATAGCGTATATTAAAGTTGTTGCAGTTAAAAAGCTCGTAGTTGGATTTCTGGGGACACGCCGACTTGGTATGATTACCACCGAAGCGTGGACTCATCGTTCCGCAGCGAAAGCTGACTTCACGGTTGGTTTCCCGCGCGGATGTTTTACCTTGAGGAAATTAGAGTGTTTCAGGCAGGCTTGGCCAGGATACGCTAGCATGGAATAATTAGGAGGACTTAGGCCTCACTCGTTGGTTTGTGGAACCGAAGTAATGATTAACNNNNNNNNNNGCGAAAGCATTTGCCAAGAATGTTTTCATTGATCAAGAACGAAAGTTAGAGGATCGAAGACGATCAGATACCGTCCTAGTTCTAACCATAAACGATGCCGACTAGGGATCAGCGGGTGTTATTGTATGACCCCGTTGGCACCTTAAGGGAAACCAAAGTTTCTGGGTTCCGGGGGAAGTATGGTTGCAAGGCTGAAACTT

>ASV712 _ Endomyxa_XX
AAGTCTGGTGCCAGCAGCCGCGGTAATACCAGCTCCAATAGCGTATATTAATGTTGTTGCAGTTAAAAAGCTCGTAGTTGGATTTCTGACTTGGTGAGCCTGGCCCGGAGTCTTTATGATTCTGTGAGCTGGCGCGCATCGGTCATCCTTCAGGAGAGTGTTTCTGCCCTTGATTGGGTTGGAAATAGGATCCTGATCGTTTACTTTGAAAAAATTAGAGTGTTCAAAGCAGGCATTTGCTGTGAATATATTAGCATGGAATAATGAGATAGGACTTCGGCCCTATTTTGTTGGTTTCNNNNNNNNNNGCGAAAGCATTCACCAAGGATGTCTTCTTTAATCAAGAACGAAAGTTGGGGGATCGAAGACGATCAGATACCGTCCTAGTTCTAACCATAAACGATGCCGACTAGGGATCAGCGGGTGTTATTGTATGACCCCGTTGGCACCTTAAGGGAAACCAAAGTTTTTGGGTTCCGGGGGAAGTATGGTTGCAAGGCTGAAACTT

>ASV713 _ Agaricomycetes
AAGTCTGGTGCCAGCAGCCGCGGTAATTCCAGCTCCAATAGCGTATATTAAAGTTGTTGCAGTTAAAAAGCTCGTAGTTGAACTTCAGACCTGGCCGGGCGGTCTGCCTAACGGTATGTACTGTCTGGCTGGGTCTTACCTCTTGGTGAGCCGGCATGCCCTTCACTGGGTGTGTCGGGGAACCAGGACTTTTACCTTGAGAAAATTAGAGTGTTCAAAGCAGGCCTATGCCCGAATACATTAGCATGGAATAATAAAATAGGACGTGCGGTTCTATTTTGTTGGTTTCTAGAGTCGCNNNNNNNNNNCGAAAGCATTTGCCAAGGATGTTTTCATTAATCAAGAACGAAGGTTAGGGGATCGAAAACGATCAGATACCGTTGTAGTCTTAACAGTAAACTATGCCGACTAGGGATCGGGCGACCTCAACATTATGTGTCGCTCGGCACCTTACGAGAAATCAAAGTCTTTGGGTTCTGGGGGGAGTATGGTCGCAAGGCTGAAACTT

>ASV714 _ Dino-Group-II-Clade-16
AAGTCTGGTGCCAGCAGCCGCGGTAATTCCAGCTCCAATAGCGTATATTAAAGTTGTTGCGGTTAAAAAGCTCGTAGTTGGATTTCTGTCGAGAACGCGCGGTCCACGCTTTGCGTGAGTATCTGTGTCGGTCTTGGCATCCTCTGGAGGATCGTTTCTGCGCTTGATTGCGTGGAGCGGAACTTCAGACTTTTACTTTGAGGAAATTAGAGTGTTCACGGCAGGCAAACGCCTTGAATACATTAGCATGGAATAATAACATAGGACCTCGGTTCTATTTTGTTGGTTTCTAGAGCTGNNNNNNNNNNCGAAAGCATTTGCCAAGGATGTTTTCATTGATCAAGAACGAAAGTTAGGGGATCGAAGACGCTTAGATACCGTCGTAGTCTTAACCATAAACTATGCCGACTAGAGATTGGAGGTCGTTTTTTTTATGACTCCTTCAGCACCTTATGAGAAATCAAAGTCTTTGGGTTCCGGGGGGAGTATGGTCGCAAGGCTGAAACTT

>ASV715 _ Corallicolidae
AAGTCTGGTGCCAGCAGCCGCGGTAATTCCAGCTCCAATAGCGTATATTAAAGTTGTTGCAGTTAAAAAGCTCGTAGTTGGATTTCTGTCAAGAACAAGCGGTCCGCTCCCTTGGAGTGTGTACTTGCGTCGTTTTTGACTTTCTTCTGAACTCAGATGTTTCCCCTTCACTGGGTGAGGCAGCTGGGCAGAACCTTTACTTTGAGAAAATTAGAGTGTTTCAAGCAGGCTAGCGCCTTGAATACTGCAGCATGGAATAATAAGATAGGATTTCAGTTCTATTTTATTGGTTCTAAGANNNNNNNNNNGCGAAAGCATCTGCCATGGATGTTTTCATTGATCAAGAACGAAAGTTAGGGGATCGAAGACGATCAGATACCGTCCTAGTCTTAACCATAAACTATGCCGACTAGAGATTGGAGGTTTATTTTACCAGTTTCCTTCAGCACCTTATGAGAAATCAAAGTCTTTGGGTTCTGGGGGGAGTATGGTCGCAAGGCTGAAACTT

>ASV716 _ Dino-Group-II-Clade-6
AAGTCTGGTGCCAGCAGCCGCGGTAATTCCAGCTCCAATAGCGTATATTAAAGTTGTTGCGGTTAAAAAGCTCGTAGTTGGATTTCTGTTGAGGGCGACCGGTACGCATTTCGTGCGTTATCTGGTTCGGTCTTGGCATCCTCTTGGGGAACGATTCCATGCTTAATTGCACGGATCGGGATTCAAGACTTTTACTTTGAGGAAATTAGAGTGTTCACGGCAAGCAAGTGCTTTGAATACATTAGCATGGAATAATAATATAGGACCTTTGTTCTATTTTGTTGGTTTCTAGAACTAANNNNNNNNNNCGAAAGCATTTGCCAAGGATGTTTTCATTGATCAAGAACGAAAGTATGGGGATCGAAGACGATTAGATACCGTCGTAGTCTATACCATAAACTATGCCAACTAGAGATTGGAGGTCGTTCTTTTTATGACTCCTTCAGCATCTTATGAGAAATCAAAGTTTTTGGGTTCCGGGGGGAGTATGGTCGCAAGGCTGAAACTT

>ASV717 _ Symbiodiniaceae
AAGTCTGGTGCCAGCAGCCGCGGTAATTCCAGCTCCAATAGCGTATATTAAAGTTGTTGCGGTTAAAAAGCTCGTAGTTGGATTTCTGTTGAGGATGACCGGTCCGCCCTCTGGGTGTGCATCTGGCTCAGCCTTGACATCTTCCTAAAGAACGTATCTGCACTTCATTGTGTGGTGCGGTATTTAGGACATTTACCTTGAGGAAATTAGAGTGTTTCAAGCAAGCGCATGCCTTGAATACATTAGCATGGAATAATAAGATAGGACCTCAGTTCTATTTTGTTGGTTTCTAGAGCTGNNNNNNNNNNCTACTGCGAAAGCATTTGCCAAGGATGTTTTCATTAATCAAGAACGAAAGTTAGGGGATCAAAGACGATCAGATACCGTCCTAGTCTTAACCATAAACTATGCCAACTGGGGATCGGGAGAGTTTCTCACTCTTTCGGCACCCTCCGAGAAATCAAAGTCTTTGGGTTCTGGGGGGAGTATGGTCGCAAGGCTGAAACTT

>ASV718 _ Dino-Group-II-Clade-10-and-11
AAGTCTGGTGCCAGCAGCCGCGGTAATTCCAGCTCCAATAGCGTATATTAAAGTTGTTGCGGTTAAAAAGCTCGTAGTTGGATTTCTGTCGAAGACCGTCGGTCCGCTCTATGAGCGTGTATCTGATTGGGCTTTGGCATCCTCATGAGAGACGTTACTGTGCTTGATTGCATGGTGCGGATTTCATGACTTTTACTTTGAGGAAATTAGAGTGTTCACGGCAGGCATGCGCCTTGAATACATTAGCATGGAATAATAATATAGGATCGAGATTCTATTTTGTTGGTTTCTAGAATCANNNNNNNNNNCGAAAGCATTTGCCAAGGATGTTTTCATTGATCAAGAACGAAAGTATGGGGATCGAAGATGATTAGATACCGTCGTAGTCTATACCATAAACTATGCCAACTAGAGATAGGAGGTCGTTCACTTTATGACTCCTTCTGCACCTTATGAGAAATCAAAGTCTTTGGGTTCCGGGGGGAGTATGGTCGCAAGGCTGAAACTT

>ASV719 _ Corallicolidae
AAGTCTGGTGCCAGCAGCCGCGGTAATTCCAGCTCCAATAGCGTATATTAAAGTTGTTGCAGTTAAAAAGCTCGTAGTTGGATTTCTGTCAAGAACAAGCGGTCCGCTCCCTTGGAGTGTGTACTTGCGTCGTTTTTGACTTTCTTCTGAACTCAGATGTTTCCCCTTCACTGGGTGAGGCAGCTGGGCAGAACCTTTACTTTGAGAAAATTAGAGTGTTTCAAGCAGGCTAGCGCCTTGAATACTGCAGCATGGAATAATAAGATAGGATTTCAGTTCTATTTTATTGGTTCTAAGANNNNNNNNNNGAAAGCATTTGCCAAGAATGTTTTCATTGATCAAGAACGAAAGTTAGGGGATCGAAGACGATCAGATACCGTCCTAGTCTTAACCATAAACTATGCCGACTAGAGATCGGAGGTCGTTAACATTCACGACTCCTTCAGCACCTTCTGAGAAATCAAAGTCTTTGGGTTCCGGGGGGAGTATGGTCGCAAGGCTGAAACTT

>ASV720 _ Ephelotidae
AAGTCTGGTGCCAGCAGCCGCGGTAATTCCAGCTCCAATAGCGTATATTAATGTTGTTGCAGTTAAAAAGCTCGTAGTTGAATTTAGAAGGGGGAACTCTTCTGTTTGTCCTCATACATGCATCCGTTATTGTTGCTTGTGTGATCAAACTTTTACTGTGAGAAAACTAAAGTGCTCAAAGCAGGCTAACGCTTGAATATTAAAGCATGGAATAATAAAATAGGACTTTATTCATTTTATTGGTTATTGAATGAAGTAATGATTAACAGAAACAGTTGGGGGCATTCGTATTTAATTGNNNNNNNNNNGCGAAAGCATTTGCCAAGGATGTTTTCATTAATCAAGAACGAAAGTTAGGGGTTCGAAGACGATCAGATACCGTCGTAGTCCTAACCATAAACTATGCCGACTAGGGATCGGTGGATGTTAGCGTTTGACTCCATCGGCACCTTATGAGAAATCAAAGTCTTTGGGTTCCGGGGGGAGTATGGTCGCAAGGCTGAAACTT

>ASV721 _ Ephelotidae
AAGTCTGGTGCCAGCAGCCGCGGTAATTCCAGCTCCAATAGCGTATATTAATGTTGTTGCAGTTAAAAAGCTCGTAGTTGAATTTAGAAGGGGGAACTCTTCTGTTTGTCCTCATACATGCATCCGTTATTGTTGCTTGTGTGATCAAACTTTTACTGTGAGAAAACTAAAGTGCTCAAAGCAGGCTAACGCTTGAATATTAAAGCATGGAATAATAAGATAGGATTTCAGTTCTATTTTATTGGTTCTAAGAACTGAGATAATGATTAATAGGGACAGTTGGGGGCATTCGTATTTANNNNNNNNNNGCGAAAGCATTTGCCAAGAATGTTTTCATTAATCAAGAACGAAAGTTAGGGGATCGAAGACGATCAGATACCGTCGTAGTCTTAACCATAAACTATGCCGACTAGAGATTGGAGGTTTATTTTACCAGTTTCCTTCAGCACCTTATGAGAAATCAAAGTCTTTGGGTTCTGGGGGGAGTATGGTCGCAAGGCTGAAACTT

>ASV722 _ Abeoformidae_Group_MAIP_2
AAGTCTGGTGCCAGCAGCCGCGGTAATTCCAGCTCCAATAGCGTATATTAAAGTTGTTGCAGTTAAAAAGCTCGTAGTTGGATGTTGGGTTCTAGTTATGTTCGGTCTCTTCTAGAGTACTGTCATGCTGGCCCTTTTTCTCGAGGCCTATAGGTGCACTTAACCGTGTGTTTATAGTGTTCGGGACTTTTACCGTGAGAAAATTAGAGTGTTCATAGCAGGCTAGTGCTTGAATATTACAGCATGGAATAATGGAATAGGATCATGATCTTATTTTGTTGGTTTCTAAGATTAAGATNNNNNNNNNNGCGAAAGCATTTGCCAAGGATGTTTTCGTTAATCAAGAACGAAAGTTGAGGGATCGAAGATGATCAGATACCGTCGTAGTCTTAACCATAAACTATGCCGACTAGGGATTGGTGGTCGTTAATCAATGTCACCATCAGCACCTTATGAGAAATCAAAGTTTTTGGGTTCTGGGGGGAGTATGGTCGCAAGGCTGAAACTT

>ASV723 _ Licnophoridae
AAGTCTGGTGCCAGCAGCCGCGGTAATTCCAGCTCCAATAGCGTATATTAAAGTTGTTGCAGTTAAAAAGCTCGTAGTTGGATTTCTGGGGACACGCCGACTTGGTATGATTACCACCGAAGCGTGGACTCATCGTTCCGCAGCGAAAGCTGACTTCACGGTTGGTTTCCCGCGCGGATGTTTTACCTTGAGGAAATTAGAGTGTTTCAGGCAGGCTTGGCCAGGATACGCTAGCATGGAATAATTAGGAGGACTTAGGCCTCACTCGTTGGTTTGGGGGTCCGAGTAATGGTTAATANNNNNNNNNNCGAAAGCATTTGCCAAGGATGTTTTCATTAATCAAGAACGAAAGTTAGGGGATCGAAGACGATCAGATACCGTCCTAGTCTTAACCATAAACGATGCCGACTAGCGATTGGAAGTCGTTATCTTTAGGACTCCTTCAGCACCTTATGAGAAATCAAAGTCTTTGGGTTCCGGGGGGAGTATGGTCGCAAGGCTGAAACTT

>ASV724 _ Dino-Group-I-Clade-1
AAGTCTGGTGCCAGCAGCCGCGGTAATTCCAGCTCCAATAGCGTATATTAAAGTTGTTGCGGTTAAAAAGCTCGTAGTTGGAGTTCTGCCAGGTGACGCTCGTCCGCCCAAGTGGTGTGTACAGGGCGTGCATCTGGCCCTTTCAAGGGGAACGTGTCTGCTCTTTACTGAGTGGTGCGAGATCCTTGACTTTTACTTTGAGGAAATAAGAGTGTTCCAAGCAGGCTCTCGTCGTGCATAGCTCAGCATGGAATAATAGCATTGGACTTCGTTTCTAAGCTGTTGGTTGCAAGAAGCGNNNNNNNNNNGCGAAAGCATTTGCCAAGAATGTTTTCATTAATCAAGAACGAAAGTTAGGGGATCGAAGACGATCAGATACCGTCGTAGTCTTAACCATAAACTATGCCGACTAGAGATTGGAGGTTTATTTTACCAGTTTCCTTCAGCACCTTATGAGAAATCAAAGTCTTTGGGTTCTGGGGGGAGTATGGTCGCAAGGCTGAAACTT

>ASV725 _ Licmophoraceae
AAGTCTGGTGCCAGCAGCCGCGGTAATTCCAGCTCCAATAGCGTATATTAAAGTTGTTGCAGTTAAAAAGCTCGTAGTTGGATTTGTGGTTGAGGTGGCCGGCCCTCACTATGTGTGGTGCTTGGCTGTCCTCGTCCATCCTTGGGTGGAACTGGTGTGGCATTAAGTTGTCGTGTCAGGGATGCCCATCATTTACTGTGAAAAAATTAGAGTGTTCAAAGCAGGCTTACGCCGCTGAATATATTAGCATGGAATAATGAGATAGGACCTTGGTACTATTTTGTTGGTTTGCGCACCGNNNNNNNNNNTGCGAAAGCATTTACCAAGGATGTTTTCATTAATCAAGAACGAAAGTTAGGGGATCGAAGATGATTAGATACCATCGTAGTCTTAACCATAAACTATGCCGACAAGGGATTGGCGGGCGTTGTATTGACTCCGTCAGCACCTTATGAGAAATCACAAGTCTTTGGGTTCCGGGGGGAGTATGGTCGCAAGGCTGAAACTT

>ASV726 _ Labyrinthulaceae
AAGTCTGGTGCCAGCAGCCGCGGTAATACCAGCTCCAATAGCGTATATTAAAGTTGTTGCAGTTAAAAAGCTCGTAGTTGGATTTCTGGTAGGAGCGACCGTGCCGAACTTGATTGTTCGTGTATTGCGTTGTCTCCAGCCATCCTCGTGGAGAAATTTTCTAGCATTAACTTGTTGGGATTGGGACCCGCGTCTTTTACTGTGAAAAAATTAGAGTGTTTAAAGCAGGCATTAGCTTGAATACATTAGCATGGAATAATAAGATAGGACTTTGGTACTATTTTGTTGGTTTGCATACNNNNNNNNNNCGAAAGCATTTATCAAGGATGTTTTCATTAATCAAGAACGAAAGTTAGGGGATCGAAGATGATTAGATACCATCGTAGTCTTAACCATAAACTATGCCGACTAGGGATTGGCGGACGTTGTCTATATGACTCCGCCAGCACCTCATGAGAAATCAAAGTCTTTGGGTTCCGGGGGGAGTATGGTCGCAAGGCTGAAACTT

>ASV727 _ Warnowiaceae
AAGTCTGGTGCCAGCAGCCGCGGTAATTCCAGCTCCAATAGCGTATATTAAAGTTGTTGCGGTTAAAAAGCTCGTAGTTGGATTTCTGCTGAGGACGACCGGTCCGCCCTCTGGGTGAGTATCTGGCTCGACTTTGGCATCTTCTTGAAGAACGTAACTGCACTTGACTGTGTGGTGCGGTATTCAAGACTTTTACTTTGAGGAAATTAGAGTGTTTGAAGCAGGCGCATGCCTTGAATACATTAGCATGGAATAATGGAATAGGACTTTGGTTCTATTTTGTTGGTTTGTGGAACCGNNNNNNNNNNGCGAAAGCATTTGCCAAGAATGTTTTCATTAATCAAGAACGAAAGTTAGGGGATCGAAGACGATCAGATACCGTCGTAGTCTTAACCATAAACTATGCCGACTAGAGATTGGAGGTTTATTTTACCAGTTTCCTTCAGCACCTTATGAGAAATCAAAGTCTTTGGGTTCTGGGGGGAGTATGGTCGCAAGGCTGAAACTT

>ASV728 _ Ostreobiaceae
AAGTCTGGTGCCAGCAGCCGCGGTAATTCCAGCTCCAATAGCGTATATTTAAGTTGTTGCGGTTAAAACGCTCGTAGTTGGACTTTGGGTTCCGCTTCGTCGGTCCGCCCTCGCGGGCGCGCACCGCACGTTCGGCAACCTTTTTGGTCGGTCCCTGTGGCTGGGCTTCACTGTCTGGCCGCCGGCGTCCGTCCGGGTTACTTTGAGGAAAATAGAGTGTTCAAAGCACGCGGATGCGCGAATACGCTAGCATGGAATAACACGAGAGGGCTGTGGGCCACACGTGGTTGGTCTGTGGNNNNNNNNNNGCGAAAGCGATTGCCAAGGACGTCTCCGTTGATCAAGAACGAAAGTTGGGGGATCGAAGATGATTAGATACCGTCGTAGTCCCAACCGTAAACGATGCCGACTAGGGATCAGCGGGTGTTATTGTATGACCCCGTTGGCACCTTAAGGGAAACCAAAGTTTTTGGGTTCCGGGGGAAGTATGGTTGCAAGGCTGAAACTT

>ASV729 _ Thraustochytriaceae
AAGTCTGGTGCCAGCAGCCGCGGTAATTCCAGCTCCAATAGCGTATACTAACGTTGTTGCAGTTAAAAAGCTCGTAGTTGAATGTGTGGTGGGTGTTGACCGTGTCTGTGCCTTGTGCACTGTTTCACAGTGTCAATGCTTGCTATTCTGGAAAGAGTAATCTTTTCTCATTTACTGTAAACAAATTAGAGTGTTTCAAGCAGGCTGTAAGCCGGAATATACTAGTATGGAATAATAAGATAGGACTTTTGGTCTACTTGTTGGTTCTAACCAAGAGTAATGATGAATAGGGACAGTTNNNNNNNNNNCGAAAGCATTTACCATGGATGTTTTCATTAATCAAGAACGAAAACTAGGGGATCGAAGATGATTAGATACCATCGTAGTCCTGGTAGTAAACTATGCCGACTTGCGATTGCAAGGTGTCTTTTATTTGACTCTTGCAGCAGCACATGAGAAATCAAAGTCTTTGGGGTCTGGGGGGAGTATGGTCGCAAGGCTGAAACTT

>ASV730 _ Ostreobiaceae
AAGTCTGGTGCCAGCAGCCGCGGTAATTCCAGCTCCAATAGCGTATATTTAAGTTGTTGCGGTTAAAACGCTCGTAGTTGGAATTTGGGTTCCGCTTCGTCGGTCCGCCCTCACGGGCGTGCACCGCACGTTCAGCAATCTTTTTGGTCGGTCCCTGTGGCTGGGCTTCACTGTCTGACCGCCAGCGTCCGTCCGGGTTACTTTGAGGAAAAATAAAGTGTTCAAAGCACGCGGATGCGCGAATACGCTAGCATGGAATAACACGAGAGGGCTGTGGGCCACACGTGGTTGGTATGTGNNNNNNNNNNGAAAGCGATTGCCAAGGACGTCTCCGTTGATCAAGAACGAAAGTTGGGGGATCGAAGATGATTAGATACCGTCGTAGTCCCAACCGTAAACGATGCCGACTAGGGATCGGCGGGCGTTCCGTTTTATGGCCCCGCCGGCACCTGACGAGAAATCGAAGTCTTTGGGTTCCGGGGGGAGTACGGTCGCAAGGCTGAAACTT

>ASV731 _ Ostreobiaceae
AAGTCTGGTGCCAGCAGCCGCGGTAATTCCAGCTCCAATAGCGTATATTTAAGTTGTTGCGGTTAAAACGCTCGTAGTTGGACTTTGGGTTCCGCTTCGTCGGTCCGCCCTCGCGGGCGCGCACCGCACGTTCGGCAACCTTTTTGGTCGGTCCCCGCGGCTGGGCTTCACTGTCTGGCCGCGCGTGTCCGTCTGGGTTACTTTGAGGAAAATAGAGTGTTCAAAGCACGCGGTTGCGCGAATACGCTAGCATGGAATAACACGAGAGGGCTGCGGGCCACACGTGGTTGGTCTGTGGNNNNNNNNNNGCGAAAGCGATTGCCAAGGACGTCTCCGTTGATCAAGAACGAAAGTTAGAGGATCGAAGACGATCAGATACCGTCCTAGTTCTAACCATAAACGATGCCGACTAGGGATCAGCGGGTGTTATTGTATGACCCCGTTGGCACCTTAAGGGAAACCAAAGTTTTTGGGTTCCGGGGGAAGTATGGTTGCAAGGCTGAAACTT

>ASV732 _ Dino-Group-I-Clade-1
AAGTCTGGTGCCAGCAGCCGCGGTAATTCCAGCTCCAATAGCGTATATTAAAGTTGTTGCGGTTAAAAAGCTCGTAGTTGGAGTTCTGCCAGGTGACGCTCGTCCGCCCAAGTGGTGTGTACAGGGCGTGCATCTGGCCCTTTCAAGGGGAACGTGTTGCACTTTACTGTGTGATGCGAGATCCTTGACTTTTACTTTGAGGAAATAAGAGTGTTCCAAGCAGGCTCTCGTCGTGCATAGCTCAGCATGGAATAATAGCATTGGACTTCGTTTCTACGCTGTTGGTTGCAAGAAGCGANNNNNNNNNNCGAAAGCATCTGCCATGGATGTTTTCATTGATCAAGAACGAAAGTTAGGGGATCGAAGACGATCAGATACCGTCCTAGTCTTAACTATAAACCATGCCGGCTAGAGATCGGAGGTCGTTCAATTTGTGACACCTTCAGCATCTTGAGAGAAATCAAAGCCTTTGGGTTCCGGGGGGAGTATGGTCGCAAGGCTGAAACTT

>ASV733 _ Thalassiosiraceae
AAGTCTGGTGCCAGCAGCCGCGGTAATTCCAGCTCCAATAGCGTATATTAAAGTTGTTGCAGTTAAAAAGCTCGTAGTTGGATTTCTGGCAGGAGTGGCCGGCCACGCGCTCTGCGCGTGAGTTTGTGCTGTCTCTGGCCATCCTCGGGGAGATCGCGTTTGGCATTAAGTTGTCGGGCGTGGGATACCCGTCGTTTACTGTGAAAAAATTAGAGTGTTTAAAGCAGGCTTATGCCGTTGAATATATTAGCATGGAATAATAAGATAGGACTTCGGAACTATTTTGTTGGTTTGCGTTNNNNNNNNNNACTGCGAAAGCATTTACCAAGGATGTTTTCATTAATCAAGAACGAAAGTTAGGGGATCGAAGATGATTAGATACCATCGTAGTCTTAACCATAAACTATGCCGACTCGGGATTGGCGGTTGTTTTTTGACTCCGTCAGCACCGTATGAGAAATCAAAGTCTTTGGGTTCCGGGGGGAGTATGGTCGCAAGGCTGAAACTT

>ASV734 _ Labyrinthulaceae
AAGTCTGGTGCCAGCAGCCGCGGTAATTCCAGCTCCAATAGCGTATATTAAAGTTGTTGCAGTTAAAAAGCTCGTAGTTGGATTTCTGGTAGGAGTGACCGTGCCGAACTTGATTGTTCGTGTATTGTGTCGTCTCCAGCCATCCTCGTGGAGAACTTTTCTAGCATTAATTTGTTGGGATTGGGACCCGCGTCGTTTACTGTGAAAAAATTAGAGTGTTTAAAGCAGGCATTGGCTTGAATACATTAGCATGGAATAATAAGATAGGACTTTGGTACTATTTTGTTGGTTTGCATACNNNNNNNNNNCGAAAGCATTTATCAAGGATGTTTTCATTAATCAAGAACGAAAGTTAGGGGATCGAAGATGATTAGATACCATCGTAGTCTTAACCATAAACTATGCCGACTAGGGATTGGCGGACGTTGTCTATATGACTCCGCCAGCACCTCATGAGAAATCAAAGTCTTTGGGTTCCGGGGGGAGTATGGTCGCAAGGCTGAAACTT

>ASV735 _ Phaeophyceae_XX
AAGTCTGGTGCCAGCAGCCGCGGTAATTCCAGCTCCAATAGCGTATATTAAAGTTGCTGCAGTTAAAAAGCTCGTAGTTGGATTTGTGGCGCGGTCGTCCGGCTCGGATCCTTCATTGGGCCCGCATGTCTGGTTTTTCGGCCGCCCCATTCTCGGGTAGTGTGTCGCTGGCATTAGGTTGTCGGCTTCTTCACGCCCGTCGTTTACTGTGAAAAAATTAGAGTGTTCAAAGCAGGCTTAGGCCGTTGGATACATTAGCATGGAATAATGAGATAGGGCCACGACGGTCTATTTTGTTNNNNNNNNNNCGAAAGCATTTACCAAGGATGTTTTCATTAATCAAGAACGAAAGTTAGGGGATCGAAGATGATTAGATACCATCGTAGTCTTAACCATAAACTATGCCGACTAGGGATTGGCGGTCGTTAATATAAGGACTCCGTCAGCACCTTCCGAGAAATCAAAGTCTTTGGGTTCCGGGGGGAGTATGGTCGCAAGGCTGAAACTT

>ASV736 _ Corallicolidae
AAGTCTGGTGCCAGCAGCCGCGGTAATTCCAGCTCCAATAGCGTATATTAAAGTTGTTGCAGTTAAAAAGCTCGTAGTTGGATTTCTGTCAAGAACAAGCGGTCCGCTCCCTTGGAGTGTGTACTTGCGTCGTTTTTGACTTTCTTCTGAACTCAGATGTTTCCCCTTCACTGGGTGAGGCAGCTGGGCAGAACCTTTACTTTGAGAAAATTAGAGTGTTTCAAGCAGGCTAGCGCCTTGAATACTGCAGCATGGAATAATAAGATAGGATTTCAGTTCTATTTTATTGGTTCTAAGANNNNNNNNNNCTACTGCGAAAGCATTTGCCAAGGATGTTTTCATTGATCAAGAACGAAAGTTAGGGGATCGAAGACGATCAGATACCGTCCTAGTCTTAACCATAAACTATGCCAACTGGGGATCGGGAGAGTTTCTCACTCTTTCGGCACCCTCCGAGAAATCAAAGTCTTTGGGTTCTGGGGGGAGTATGGTCGCAAGGCTGAAACTT

>ASV737 _ Gigartinales_X
AAGTCTGGTGCCAGCAGCCGCGGTAATTCCAGCTCTGTAAGCGTATACCCAAGTTGTTGCAGTTAAAACGCTCGTAGTCGGAACTTGGCGGGCGAGACGGGGCGTCTTCGCGGACGGACCCGGGTCGGCCGCCTTTGTGGAGGGGGGCGCGAGGCCGCTTAAGTGCGGACCCGTTGCCGCTGCCACCGTTTACTGTGAAAAAATTAGAGTGTTCAAAGCGGGCGTTTGCCATGAATACCTTAGCATGGAATAATAGAATAGGACCTGTGTTCTATTTTGTTGGTTTGTGAGAACTGGGNNNNNNNNNNGCGAAAGCGTCTGCCAAGGACGTTTTCATTGATCAAGAACGAAAGTAAGGGGATCGAAGACGATCAGATACCGTCGTAGTCTTTACTATAAACTATGAGGACTGGGGATCGGGCGGGAATCAGAATTGGCCCGCCCGGCACCCTTCGGGAAACCAAAGTGTTTGCTTTCTGGGGGGAGTATGGTCGCAAGGCTGAAACTT

>ASV738 _ Bacillariaceae
AAGTCTGGTGCCAGCAGCCGCGGTAATTCCAGCTCCAATAGCGTATATTAAAGTTGTTGCAGTTAAAAAGCTCGTAGTTGGATTTGTGGTGTACTTCGGCGGCCCGTCACTTTTGTGATGGAGCTTGCTGAAGTCGCCATCCTTGGGTGGATCCTGTGTGGCATTAAGTTGTCGTGCAGGGGATGCCCATCGTTTACTGTGAAAAAATTAGAGTGTTCAAAGCAGGCTTATGCCGTTGAATATATTAGCATGGAATAATAAGATAGGACCTTGGTACTATTTTGTTGGTTTGCGCACCNNNNNNNNNNGCGAAAGCATTTACCAAGGATGTTTTCATTAATCAAGAACGAAAGTTAGGGGATCGAAGATGATTAGATACCATCGTAGTCTTAACCATAAACTATGCCGACAAGGGATTGGTGGAGTTTCGTTATGTCTCCATCAGCACCTTATGAGAAATCACAAGTCTTTGGGTTCCGGGGGGAGTATGGTCGCAAGGCTGAAACTT

>ASV739 _ Abeoformidae_Group_MAIP_1
AAGTCTGGTGCCAGCAGCCGCGGTAACTCCAGCTCCAATAGCGTATATTAAAGTTGTTGCAGTTAAAAAGCTCGTAGTTGGATTTTGGGTTTTGGTAAAATCGGTCTAGATTTTTCTAGTACTGACTTGCCTGCCCTTCTTCTCGAGGCTTATGAGTGCACTTAACCGTGTGTTCATAATGTTCGGGACTTTTACCGTGAGAAAATTAGAGTGTTCATAGCAGGCTTTTGCTTGAATATTGCAGCATGGAATAATGGAATAGGATCATGATCTTATTTTGTTGGTTTCTAAGATCAAGNNNNNNNNNNTGCGAAAGCATTTGCCAAGGATGTTTTCGTTAATCAAGAACGAAAGTTGAGGGATCGAAGACGATCAGATACCGTCGTAGTCTTAACCATAAACTATGCCGACTAGGGATTGGTGGTCGTTATTTATGACTCCATCAGCACCTTATGAGAAATCAAAGTTTTTGGGTTCTGGGGGGAGTATGGTCGCAAGGCTGAAACTT

>ASV740 _ Exobasidiomycetes
AAGTCTGGTGCCAGCAGCCGCGGTAATTCCAGCTCCAATAGCGTATATTAAAGTTGTTGCAGTTAAAAAGCTCGTAGTTGGACCTTGGGCCTGGACGGGCGGTCCGCCTCACGGCGTGTACTGTCTTGCCGGGCCTTTCCTCTTGGTGATCTGTTGTTTCGGCAGCAGGGAACCAGGACCTTTACTTTGAAAAAATTAGAGTGTTCAAAGCAGGCTCGACGCCGGAATATATTAGCATGGAATAATAAAATAGGACGTGCGGTTCTATTTTGTTGGTTTTTGGAATCGCCGTAATGATNNNNNNNNNNCGAAAGCATTTGCCAAGGATGTTTTCATTAATCAAGAACGAAGGTTAGGGTATCGAAAACGATTAGATACCGTTGTAGTCTTAACAGTAAACTATGCCGACTAGGGATCGGTCGATGTTATCTTTTTGACTCGATCGGCACCTTACGAGAAATCAAAGTTTTTGGGTTCTGGGGGGAGTATGGTCGCAAGGCTGAAACTT

>ASV741 _ Thalassomyxa-lineage
AAGTCTGGTGCCAGCAGCCGCGGTAATACCAGCTCCAATAGCATATGCTAAAGTTGTTGCAGTTAAAAGGCTCGTAGTCGAATTTATGGCCCCAGTGAACCCTTCCCACCTTCTAGTAGGGTGCGCGGAGGTGTGCACGGGTCATTGTTCTGGAAAGCAAGTCTGCCCTTGATTGGGTTGGTCTTGTAATTCAGATCATTTACTGTGAGTAAATCAAAGTGTTCAAAGCAGGCAGCAATGCCTGAATGGTTCAGCATGGAATAATAAGATAAGACTTCGGTTTTATTTTGTTGGCTATNNNNNNNNNNGCGAAAGCATTCACCAAGGATATCTTCATTGATCAAGAACGAAAGTTGGGGGATCGAAGACGATCAGATACCGTCGTAGTCCCAACCATAAACTATGCCAACTGAGGGTTGGCAGGTATTCATACCTGATCCTGTCAGAACTCTATGAGAAATCAAAGTCTTTGGGTTCTGAGGGGAGTATGGTCGCAAGGCTGAAACTT

>ASV742 _ Corallicolidae
AAGTCTGGTGCCAGCAGCCGCGGTAATTCCAGCTCCAATAGCGTATATTAAAGTTGTTGCAGTTAAAAAGCTCGTAGTTGGATTTCTGTCAAGAACAAGCGGTCCGCTCCCTTGGAGTGTGTACTTGCGTCGTTTTTGACTTTCTTCTGAACTCAGATGTTTCCCCTTCACTGGGTGAGGCAGCTGGGCAGAACCTTTACTTTGAGAAAATTAGAGTGTTTCAAGCAGGCTAGCGCCTTGAATACTGCAGCATGGAATAATAATATAGGACCTCGGTTCTATTTTGTTGGTTTCTAGANNNNNNNNNNGCGAAAGCATTTGCCAAGAATGTTTTCATTAATCAAGAACGAAAGTTAGGGGATCGAAGACGATCAGATACCGTCGTAGTCTTAACCATAAACTATGCCGACTAGAGATTGGAGGTTTATTTTACCAGTTTCCTTCAGCACCTTATGAGAAATCAAAGTCTTTGGGTTCTGGGGGGAGTATGGTCGCAAGGCTGAAACTT

>ASV743 _ Picozoa_XXXX
AAGTCTGGTGCCAGCAGCCGCGGTAATTCCAGCTCCAATAGCGTATATTAAAGTTGTTGCAGTTAAAAAGCTCGTAGTCGGATTTTGGCATCACGCCGAACTGTCAGCCGATTGGTTTGTACGGTTTGGCGGGTGCTCTCCTTCCGGAAGCTCGTTCCCTTCTTAGTTGACGGGTTCGATGGTTCCGGGTCTTTTACTTTGAAAAAATTAGAGTGTTCAAAGCAGGCCTATGCTCTGAATAGGTTAGCATGGAATAATAGAATAGGACTTTGGTTCTATTTTGTTGGTTTCTAGGACCNNNNNNNNNNGAAAGCATCTGCCAAGGATGTTTTCATTGATCAAGAACGAAAGTTAGGGGATCGAAGACGATCAGATACCGTCGTAGTCTTAACCATAAACTATGCCGACTAGGGATCTGGAGGCGTTATTTTATACGACCCTTCAGGCACCTTATGAGAAATCAAAGTCTATGGGTTCCGGGGGGAGTATGGTCGCAAGGCTGAAACTT

>ASV744_Dinophyceae
AAGTCTGGTGCCAGCAGCCGCTGCAATATCAGCTCAAATAGCGTATATTAAAATCGCGGCGGTTAAAAAGCTCGTAATTTGATTTTTGCAGGGGACGACCGGCCCGCCTTCTGGGTGAGTATTTGGTTTGGCCTTTGCATCTTCTTGGGGAACGTAGCTGCACTTGATTGTGTGGTGCGGTATCATTTGTTTTTACTTTGAGGAAATTATAGTGTTTCAAGCAGGCACACGTCTTAAATACATTAGCATGGAATAATAAGATCTGGCATTGGTGCTATGTTTTTTGTTTCTAAAGCTGNNNNNNNNNNCAATTGCCAATTATGTTATCATTGATCAAGAACGAAAGTTAAGTGATCGAAGACGATCAGATACCGTCCTAGTCTTAACCATAAACCATGCCGACTAGAGATTTGATGCCGTTATCTTTACGATTCCTTTAGCACCTTGTGAGAAATCAAAGTCTTTGGGTTACAGGGGAGGGGGTGATATGGTCGCAAGGCTGAAACTT

>ASV745 _ Prorocentraceae
AAGTCTGGTGCCAGCAGCCGCGGTAATTCCAGCTCCAATAGCGTATATTAAAGTTGTTGCGGTTAAAAAGCTCGTAGTTGGATTTCTGCCGAGGACGACCGGTCCGCCCTCTGGGTGAGTATCTGGCTCGGCCTGGGCATCTTCTTGGAGAACGTGTCTGCACTTGACTGTGTGGTGCGGTATCCAGGACTTTTACTTTGAGGAAATTAGAGTGTTTCAAGCAGGCTTACGCCTTGAATACATTAGCATGGAATAATAAGATAGGACCTCGGTTCTATTTTGTTGGTTTCTAGAGCTGNNNNNNNNNNCGAAAGCATTTGCCAAGGATGTTTTCATTGATCAAGAACGAAAGTTAGGGGATCGAAGACGATCAGATACCGTCCTAGTCTTAACCATAAACCATGCCGACTAGAGATTGGAGGTCGTTATTTATACGACTCCTTCAGCACCTTATGAGAAATCAAAGTCTTTGGGTTCCGGGGGGAGTATGGTCGCAAGGCTGAAACTT

>ASV746 _ Dino-Group-I-Clade-1
AAGTCTGGTGCCAGCAGCCGCGGTAATTCCAGCTCCAATAGCGTATATTAAAGTTGTTGCGGTTAAAAAGCTCGTAGTTGGAGTTCTGCCAGGTGACGCTCGTCCGCCCAAGTGGTGTGTACAGGGCGTGCATCTGGCCCTTTCAAGGGGAACGTGTTGCACTTCATTGTGTGGCGCGAGATCCTTGACTTTTACTTTGAGGAAATAAGAGTGTTCCAAGCAGGCTCTCGTCGTGCATAGCTCAGCATGGAATAATAGCATTGGACTTCGTTTCTACGCTGTTGGTTGCAAGAAGCGANNNNNNNNNNCGAAAGCATCTGCCATGGATGTTTTCATTGATCAAGAACGAAAGTTAGGGGATCGAAGACGATCAGATACCGTCCTAGTCTTAACTATAAACCATGCCGGCTAGAGATCGGAGGTCGTTCAATTTGTGACACCTTCAGCATCTTGAGAGAAATCAAAGCCTTTGGGTTCCGGGGGGAGTATGGTCGCAAGGCTGAAACTT

>ASV747 _ Dino-Group-I-Clade-1
[truncated: 889,700 more chars]
